# Supplementary material for: Directed evolution as an approach to increase fructose utilization in synthetic grape juice by wine yeast AWRI 796
Source: FEMS Yeast Res. 2022 Apr 26;22(1):foac022. doi: 10.1093/femsyr/foac022 (PMC9329090; doi:10.1093/femsyr/foac022)
Supplement: foac022_Supplemental_Files [file foac022_supplemental_files.zip]

Archive with 3 entries (3 files):
- Copy_of_FEMSYR-21-07-0080.R2_File_S1.xlsx
- Copy_of_FEMSYR-21-07-0080.R2_File_S5.xlsx
- FEMSYR-21-07-0080.R2_SuppData.docx
