# Supplementary material for: Directed evolution as an approach to increase fructose utilization in synthetic grape juice by wine yeast AWRI 796
Source: FEMS Yeast Res. 2022 Apr 26;22(1):foac022. doi: 10.1093/femsyr/foac022 (PMC9329090; doi:10.1093/femsyr/foac022)
Supplement: foac022_Supplemental_Files [file foac022_supplemental_files.zip › Copy_of_FEMSYR-21-07-0080.R2_File_S1.xlsx]

## Sheet: Summary
	Supplementary File S1 (Excel): Raw data for Fig. 1. Area under the Curve (AUC) values for glucose, fructose and total sugar utilisation are shown for the 54 isolates parent and mixed population per 50-generational sample. GraphPad Prism was used to plot the data (Fig. 1) and statistical analysis (1-way ANOVA, Tukey’s and Dunnett's multiple comparison tests).

## Sheet: SCREEN1
Area under Curve (AUC) data calculated using GraphPad Prism
Parent (AWRI 796)	50 Gen	50 Gen	50 Gen	100 gen	100 gen	100 gen	150 gen	150 gen	150 gen	200 gen	200 gen	200 gen	250 gen	250 gen	250 gen	300 gen	300 gen	300 gen	350 gen	350 gen	350 gen		Mixed population			50 Gen	50 Gen	50 Gen	100 gen	100 gen	100 gen	150 gen	150 gen	150 gen	200 gen	200 gen	200 gen	250 gen	250 gen	250 gen	300 gen	300 gen	300 gen	350 gen	350 gen	350 gen
	Plate 7	Plate 8	Plate 9	Plate 4	Plate 5	Plate 6	Plate 10	Plate 11	plate 12	Plate 13	Plate 14	Plate 15	Plate 16	plate 17	plate 18	Plate 19	Plate 20	Plate 21	Plate 22	Plate 23	Plate 24					Plate 7	Plate 8	Plate 9	Plate 4	Plate 5	Plate 6	Plate 10	Plate 11	plate 12	Plate 13	Plate 14	Plate 15	Plate 16	plate 17	plate 18	Plate 19	Plate 20	Plate 21	Plate 22	Plate 23	Plate 24
GLU																							GLU
Peak area (AUC)	2023	2142	2234	2439	2150	2032	2014	1740	1657	2108	2062	2014	2057	2082	2134	2270	2196	1936	2233	2092	2117		Peak area (AUC)			2196	2298	2564	2573	2305	2306	2014	1830	1817	2166	2164	2119	2049	2114	2199	2220	2246	1978	2092	2154	2190
FRU																							FRU
Peak area (AUC)	3049	3238	3222	3183	3086	2871	2810	2765	2454	2906	2793	2605	2743	2743	2792	2985	2896	2789	2585	2765	2775		Peak area (AUC)			3129	3311	3458	3326	3301	3208	2732	2777	2613	2833	2785	2638	2626	2686	2774	2835	2819	2717	2598	2729	2795
TOTAL																							TOTAL
Peak area (AUC)	5072	5380	5456	5622	5236	4903	4824	4505	4111	5014	4855	4619	4800	4825	4926	5255	5092	4725	4818	4857	4892		Peak area (AUC)			5325	5609	6022	5899	5606	5514	4746	4607	4430	4999	4949	4757	4675	4800	4973	5055	5065	4695	4690	4883	4985
Ratio Areas (GLU/FRU)	0.663496	0.661519	0.693358	0.766258	0.696695	0.707767	0.716726	0.629295	0.675224	0.725396	0.738274	0.773129	0.749909	0.759023	0.764327	0.760469	0.758287	0.694156	0.86383	0.7566	0.762883		Ratio Areas (GLU/FRU)			0.701822	0.69405	0.741469	0.773602	0.698273	0.718828	0.737189	0.658985	0.695369	0.764561	0.77702	0.80326	0.780274	0.787044	0.792718	0.783069	0.796736	0.728009	0.805235	0.7893	0.783542
Difference (GLU-FRU)	1026	1096	988	744	936	839	796	1025	797	798	731	591	686	661	658	715	700	853	352	673	658		Difference (GLU-FRU)			933	1013	894	753	996	902	718	947	796	667	621	519	577	572	575	615	573	739	506	575	605
																							TOT Area % (of parent)			1.04988	1.04257	1.10374	1.04927	1.07066	1.12462	0.983831	1.02264	1.0776	0.997008	1.01936	1.02988	0.973958	0.994819	1.00954	0.961941	0.994698	0.993651	0.973433	1.00535	1.01901
GLU/FRU ± SD	0.73 ± 0.05
Isolates	50 Gen	50 Gen	50 Gen	50 Gen	50 Gen	50 Gen	50 Gen	50 Gen	50 Gen	50 Gen	50 Gen	50 Gen	50 Gen	50 Gen	50 Gen	50 Gen	50 Gen	50 Gen	50 Gen	50 Gen	50 Gen	50 Gen	50 Gen	50 Gen	50 Gen	50 Gen	50 Gen	50 Gen	50 Gen	50 Gen	50 Gen	50 Gen	50 Gen	50 Gen	50 Gen	50 Gen	50 Gen	50 Gen	50 Gen	50 Gen	50 Gen	50 Gen	50 Gen	50 Gen	50 Gen	50 Gen	50 Gen	50 Gen	50 Gen
	Plate 7	Plate 7	Plate 7	Plate 7	Plate 7	Plate 7	Plate 7	Plate 7	Plate 7	Plate 7	Plate 7	Plate 7	Plate 7	Plate 7	Plate 7	Plate 7	Plate 7	Plate 7	Plate 8	Plate 8	Plate 8	Plate 8	Plate 8	Plate 8	Plate 8	Plate 8	Plate 8	Plate 8	Plate 8	Plate 8	Plate 8	Plate 8	Plate 8	Plate 8	Plate 8	Plate 8	Plate 9	Plate 9	Plate 9	Plate 9	Plate 9	Plate 9	Plate 9	Plate 9	Plate 9	Plate 9	Plate 9	Plate 9	Plate 9
Isolate #	1	2	3	4	5	6	7	8	9	10	11	12	13	14	15	16	17	18	19	20	21	22	23	24	25	26	27	28	29	30	31	32	33	34	35	36	37	38	39	40	41	42	43	44	45	46	47	48	49
GLU
Peak area (AUC)	2093	2021	1997	2018	1965	1766	1805	1737	1747	2345	2154	2157	1974	1958	2038	1861	1782	1813	2189	2397	2309	2251	2297	2163	2174	2163	1999	2261	2355	2246	2161	2313	2234	2185	2180	2017	2255	2185	2121	2010	1874	1814	1916	1620	1612	2945	2332	2231	2034
FRU
Peak area (AUC)	3041	3039	3019	3020	2956	2533	2543	2403	2436	3348	3019	3137	2892	2893	3053	2772	2510	2595	3264	3464	3340	3243	3279	3144	3086	3035	2904	3287	3150	3219	3119	3261	3259	3161	3127	2957	3220	3194	3106	3000	2627	2652	2820	2321	2298	3651	3166	3146	2960
TOTAL
Peak area (AUC)	5134	5060	5016	5038	4921	4299	4348	4140	4183	5693	5173	5294	4866	4851	5091	4633	4292	4408	5453	5861	5649	5494	5576	5307	5260	5198	4903	5548	5505	5465	5280	5574	5493	5346	5307	4974	5475	5379	5227	5010	4501	4466	4736	3941	3910	6596	5498	5377	4994
Area % (of Parent)	101.222	99.7634	98.8959	99.3297	97.0229	84.7595	85.7256	81.6246	82.4724	112.244	101.991	104.377	95.9385	95.6427	100.375	91.3446	84.6215	86.9085	101.357	108.941	105	102.119	103.643	98.6431	97.7695	96.6171	91.1338	103.123	102.323	101.58	98.1413	103.606	102.1	99.368	98.6431	92.4535	100.348	98.5887	95.8028	91.8255	82.4963	81.8548	86.8035	72.2324	71.6642	120.894	100.77	98.5521	91.5323
Ratio Areas (GLU/FRU)	0.68826	0.665021	0.661477	0.668212	0.66475	0.697197	0.709792	0.722846	0.717159	0.700418	0.713481	0.6876	0.682573	0.676806	0.66754	0.671356	0.70996	0.698651	0.67065	0.691975	0.691317	0.69411	0.700518	0.687977	0.704472	0.712685	0.688361	0.687861	0.747619	0.697732	0.69285	0.709292	0.685486	0.691237	0.697154	0.68211	0.700311	0.684095	0.682872	0.67	0.713361	0.684012	0.679433	0.697975	0.70148	0.806628	0.736576	0.709154	0.687162
Difference (GLU-FRU)	948	1018	1022	1002	991	767	738	666	689	1003	865	980	918	935	1015	911	728	782	1075	1067	1031	992	982	981	912	872	905	1026	795	973	958	948	1025	976	947	940	965	1009	985	990	753	838	904	701	686	706	834	915	926
SORTING BY GLU/FRU RATIO (largest to smallest value)						Have not included mixed population data
	350 gen	350 gen	350 gen	350 gen	350 gen	200 gen	350 gen	350 gen	350 gen	200 gen	350 gen	350 gen	350 gen	50 Gen	350 gen	200 gen	350 gen	200 gen	350 gen	350 gen	350 gen	350 gen	300 gen	200 gen	350 gen	250 gen	350 gen	300 gen	350 gen	200 gen	350 gen	350 gen	350 gen	350 gen	300 gen	350 gen	200 gen	250 gen	350 gen	200 gen	200 gen	200 gen	350 gen	200 gen	200 gen	300 gen	350 gen	200 gen	350 gen
	Plate 22	Plate 22	Plate 22	Plate 22	Plate 23	Plate 15	Plate 22	Plate 22	Plate 22	Plate 15	Plate 22	Plate 22	Plate 22	Plate 9	Plate 24	Plate 15	Plate 24	Plate 14	Plate 24	Plate 22	Plate 22	Plate 22	Plate 20	Plate 15	Plate 23	plate 17	Plate 24	Plate 20	Plate 23	Plate 14	Plate 22	Plate 22	Plate 24	Plate 23	Plate 20	Plate 22	Plate 15	plate 18	Plate 23	Plate 15	Plate 14	Plate 15	Plate 23	Plate 14	Plate 15	Plate 20	Plate 23	Plate 15	Plate 23
Isolate #	1	4	5	13	25	48	15	14	9	47	12	7	11	46	43	50	54	32	45	2	8	3	27	42	30	29	37	29	19	24	18	10	42	27	24	6	54	47	34	45	35	39	24	23	43	31	23	51	21
GLU
Peak area (AUC)	2595	2221	2066	2076	1895	2215	2103	2042	1767	2041	2126	1950	2139	2945	1926	1978	1797	2100	1796	2095	1883	2082	1843	1926	2193	2007	2082	2152	2019	1907	1854	2252	1896	1877	1925	1957	1914	2059	2017	1801	1877	1973	1942	1977	1954	2154	2036	2043	2054
FRU
Peak area (AUC)	2804	2625	2446	2536	2322	2718	2583	2514	2180	2520	2629	2412	2647	3651	2389	2455	2234	2612	2234	2606	2346	2596	2298	2402	2737	2505	2600	2690	2528	2389	2324	2825	2380	2358	2421	2463	2409	2593	2541	2269	2365	2486	2447	2492	2464	2717	2569	2578	2592
TOTAL
Peak area (AUC)	5399	4846	4512	4612	4217	4933	4686	4556	3947	4561	4755	4362	4786	6596	4315	4433	4031	4712	4030	4701	4229	4678	4141	4328	4930	4512	4682	4842	4547	4296	4178	5077	4276	4235	4346	4420	4323	4652	4558	4070	4242	4459	4389	4469	4418	4871	4605	4621	4646
Area % (of Parent)	112.059	100.581	93.6488	95.7244	86.8231	106.798	97.2603	94.5621	81.922	98.7443	98.6924	90.5355	99.3358	120.894	88.2052	95.9732	82.3998	97.0546	82.3794	97.5716	87.775	97.0942	81.3236	93.6999	101.503	94	95.7073	95.0903	93.6175	88.4861	86.7165	105.376	87.408	87.1937	85.3496	91.7393	93.5917	94.4377	93.8439	88.1143	87.3738	96.536	90.3644	92.0494	95.6484	95.6599	94.8116	100.043	95.6558
Ratio Areas (GLU/FRU)	0.925464	0.846095	0.844644	0.818612	0.816107	0.814937	0.81417	0.812251	0.81055	0.809921	0.808672	0.808458	0.808085	0.806628	0.806195	0.805703	0.804387	0.803982	0.803939	0.803914	0.802643	0.802003	0.802002	0.801832	0.801242	0.801198	0.800769	0.8	0.798655	0.798242	0.797762	0.797168	0.796639	0.796014	0.795126	0.794559	0.794521	0.794061	0.793782	0.793742	0.793658	0.793644	0.793625	0.793339	0.793019	0.792786	0.792526	0.792475	0.792438
Difference (GLU-FRU)	209	404	380	460	427	503	480	472	413	479	503	462	508	706	463	477	437	512	438	511	463	514	455	476	544	498	518	538	509	482	470	573	484	481	496	506	495	534	524	468	488	513	505	515	510	563	533	535	538
SORTING BY DIFFERENCE (GLU-FRU) Smallest to largest value
	350 gen	350 gen	350 gen	350 gen	350 gen	350 gen	350 gen	300 gen	350 gen	350 gen	350 gen	350 gen	200 gen	350 gen	350 gen	200 gen	200 gen	200 gen	250 gen	350 gen	350 gen	200 gen	250 gen	350 gen	200 gen	350 gen	200 gen	200 gen	300 gen	250 gen	250 gen	200 gen	350 gen	200 gen	350 gen	350 gen	350 gen	350 gen	200 gen	350 gen	350 gen	200 gen	200 gen	200 gen	250 gen	300 gen	350 gen	200 gen	300 gen
	Plate 22	Plate 22	Plate 22	Plate 22	Plate 23	Plate 24	Plate 24	Plate 20	Plate 22	Plate 22	Plate 22	Plate 24	Plate 15	Plate 22	Plate 22	Plate 15	Plate 15	Plate 15	plate 17	Plate 22	Plate 23	Plate 14	Plate 16	Plate 24	Plate 14	Plate 23	Plate 15	Plate 15	Plate 20	plate 17	Plate 16	Plate 15	Plate 22	Plate 14	Plate 23	Plate 22	Plate 22	Plate 23	Plate 15	Plate 22	Plate 23	Plate 14	Plate 13	Plate 15	plate 17	Plate 19	Plate 22	Plate 14	Plate 20
Isolate #	1	5	4	9	25	54	45	27	13	7	8	43	45	18	14	42	50	47	27	15	27	24	9	42	35	35	53	54	24	29	6	48	12	27	24	6	11	19	43	2	26	32	9	39	26	9	3	23	26
GLU
Peak area (AUC)	2595	2066	2221	1767	1895	1797	1796	1843	2076	1950	1883	1926	1801	1854	2042	1926	1978	2041	1787	2103	1877	1907	1761	1896	1877	1775	1836	1914	1925	2007	1865	2215	2126	1825	1942	1957	2139	2019	1954	2095	1893	2100	1875	1973	1863	1886	2082	1977	1868
FRU
Peak area (AUC)	2804	2446	2625	2180	2322	2234	2234	2298	2536	2412	2346	2389	2269	2324	2514	2402	2455	2520	2267	2583	2358	2389	2243	2380	2365	2265	2328	2409	2421	2505	2366	2718	2629	2329	2447	2463	2647	2528	2464	2606	2404	2612	2388	2486	2377	2400	2596	2492	2385
TOTAL
Peak area (AUC)	5399	4512	4846	3947	4217	4031	4030	4141	4612	4362	4229	4315	4070	4178	4556	4328	4433	4561	4054	4686	4235	4296	4004	4276	4242	4040	4164	4323	4346	4512	4231	4933	4755	4154	4389	4420	4786	4547	4418	4701	4297	4712	4263	4459	4240	4286	4678	4469	4253
Area % (of Parent)	112.059	93.6488	100.581	81.922	86.8231	82.3998	82.3794	81.3236	95.7244	90.5355	87.775	88.2052	88.1143	86.7165	94.5621	93.6999	95.9732	98.7443	84.4583	97.2603	87.1937	88.4861	83.4167	87.408	87.3738	83.1789	90.1494	93.5917	85.3496	94	88.1458	106.798	98.6924	85.5613	90.3644	91.7393	99.3358	93.6175	95.6484	97.5716	88.4702	97.0546	85.0219	96.536	88.3333	81.5604	97.0942	92.0494	83.5232
Ratio Areas (GLU/FRU)	0.925464	0.844644	0.846095	0.81055	0.816107	0.804387	0.803939	0.802002	0.818612	0.808458	0.802643	0.806195	0.793742	0.797762	0.812251	0.801832	0.805703	0.809921	0.788266	0.81417	0.796014	0.798242	0.785109	0.796639	0.793658	0.783664	0.78866	0.794521	0.795126	0.801198	0.78825	0.814937	0.808672	0.783598	0.793625	0.794559	0.808085	0.798655	0.793019	0.803914	0.787438	0.803982	0.785176	0.793644	0.783761	0.785833	0.802003	0.793339	0.783229
Difference (GLU-FRU)	209	380	404	413	427	437	438	455	460	462	463	463	468	470	472	476	477	479	480	480	481	482	482	484	488	490	492	495	496	498	501	503	503	504	505	506	508	509	510	511	511	512	513	513	514	514	514	515	517
SORTING BY % AREA (OF PARENT) Smallest to largest value
	50 Gen	50 Gen	50 Gen	50 Gen	50 Gen	50 Gen	50 Gen	50 Gen	50 Gen	50 Gen	50 Gen	50 Gen	50 Gen	50 Gen	50 Gen	50 Gen	50 Gen	50 Gen	50 Gen	50 Gen	50 Gen	50 Gen	50 Gen	50 Gen	50 Gen	50 Gen	50 Gen	50 Gen	50 Gen	50 Gen	50 Gen	50 Gen	50 Gen	50 Gen	50 Gen	50 Gen	50 Gen	50 Gen	50 Gen	50 Gen	50 Gen	50 Gen	50 Gen	50 Gen	50 Gen	50 Gen	50 Gen	50 Gen	50 Gen
	Plate 7	Plate 7	Plate 7	Plate 7	Plate 7	Plate 7	Plate 7	Plate 7	Plate 7	Plate 7	Plate 7	Plate 7	Plate 7	Plate 7	Plate 7	Plate 7	Plate 7	Plate 7	Plate 8	Plate 8	Plate 8	Plate 8	Plate 8	Plate 8	Plate 8	Plate 8	Plate 8	Plate 8	Plate 8	Plate 8	Plate 8	Plate 8	Plate 8	Plate 8	Plate 8	Plate 8	Plate 9	Plate 9	Plate 9	Plate 9	Plate 9	Plate 9	Plate 9	Plate 9	Plate 9	Plate 9	Plate 9	Plate 9	Plate 9
Isolate #	45	44	18	17	53	54	52	9	27	8	9	8	42	9	45	54	9	41	35	9	26	8	27	9	7	27	7	17	51	17	6	44	43	9	35	24	14	27	7	53	6	43	44	27	54	45	44	18	16
GLU
Peak area (AUC)	1612	1620	1451	1526	1765	1763	1818	1555	1843	1578	1886	1737	1814	1767	1796	1797	1747	1874	1775	1761	1868	1936	1506	1903	1643	1787	1993	1782	1883	1858	1766	1687	1423	1875	1879	1925	1730	1825	1805	1837	1982	1719	1844	1831	1698	1430	1857	1854	2006
FRU
Peak area (AUC)	2298	2321	2203	2239	2523	2553	2583	2357	2298	2354	2400	2403	2652	2180	2234	2234	2436	2627	2265	2243	2385	2782	2279	2837	2429	2267	2761	2510	2736	2391	2533	2326	2072	2388	2463	2421	2391	2329	2543	2363	2543	2351	2410	2697	2390	2127	2385	2324	2551
TOTAL
Peak area (AUC)	3910	3941	3654	3765	4288	4316	4401	3912	4141	3932	4286	4140	4466	3947	4030	4031	4183	4501	4040	4004	4253	4718	3785	4740	4072	4054	4754	4292	4619	4249	4299	4013	3495	4263	4342	4346	4121	4154	4348	4200	4525	4070	4254	4528	4088	3557	4242	4178	4557
Total Area % (of Parent)	71.6642	72.2324	75.7463	78.0473	78.5924	79.1056	80.6635	81.0945	81.3236	81.5091	81.5604	81.6246	81.8548	81.922	82.3794	82.3998	82.4724	82.4963	83.1789	83.4167	83.5232	83.9203	84.0178	84.3116	84.4113	84.4583	84.5607	84.6215	84.6591	84.7427	84.7595	84.9312	85.0158	85.0219	85.271	85.3496	85.427	85.5613	85.7256	85.8545	86.1085	86.1376	86.3581	86.4782	86.5185	86.524	86.713	86.7165	86.7174
Ratio Areas (GLU/FRU)	0.70148	0.697975	0.658647	0.681554	0.699564	0.69056	0.703833	0.659737	0.802002	0.670348	0.785833	0.722846	0.684012	0.81055	0.803939	0.804387	0.717159	0.713361	0.783664	0.785109	0.783229	0.695902	0.660816	0.670779	0.67641	0.788266	0.72184	0.70996	0.688231	0.777081	0.697197	0.725279	0.686776	0.785176	0.762891	0.795126	0.723547	0.783598	0.709792	0.777402	0.779394	0.731178	0.765145	0.678902	0.71046	0.672308	0.778616	0.797762	0.786358
Difference (GLU-FRU)	686	701	752	713	758	790	765	802	455	776	514	666	838	413	438	437	689	753	490	482	517	846	773	934	786	480	768	728	853	533	767	639	649	513	584	496	661	504	738	526	561	632	566	866	692	697	528	470	545
FINAL SORTING OF 50 ISOLATES
Isolates first sorted on higher GLU/FRU ratio (top 50)
Last two columns on the original fermentation plates have to be excluded (due to higher temperature influence in the incubator) - positions: 8-9-17-18-26-27-35-36-44-45-53-54.
Final sort based on smallest total areas (% of parent)
SORTING BY RATIO AREAS
	300 gen	350 gen	350 gen	350 gen	200 gen	300 gen	350 gen	350 gen	350 gen	200 gen	350 gen	250 gen	350 gen	200 gen	350 gen	350 gen	350 gen	50 Gen	350 gen	250 gen	350 gen	350 gen	300 gen	350 gen	300 gen	300 gen	350 gen	200 gen	350 gen	200 gen	350 gen	350 gen	200 gen	350 gen	350 gen	200 gen	200 gen	350 gen	350 gen	200 gen	200 gen	200 gen	350 gen	350 gen	200 gen	350 gen	350 gen	350 gen	200 gen
	Plate 20	Plate 23	Plate 24	Plate 24	Plate 14	Plate 20	Plate 22	Plate 23	Plate 22	Plate 14	Plate 22	plate 17	Plate 23	Plate 15	Plate 23	Plate 22	Plate 24	Plate 9	Plate 24	plate 18	Plate 22	Plate 22	Plate 20	Plate 23	Plate 20	Plate 20	Plate 23	Plate 15	Plate 24	Plate 15	Plate 22	Plate 22	Plate 15	Plate 23	Plate 22	Plate 14	Plate 15	Plate 22	Plate 22	Plate 15	Plate 14	Plate 15	Plate 22	Plate 22	Plate 15	Plate 22	Plate 23	Plate 22	Plate 15
	24	25	42	43	24	34	7	24	9	23	6	29	19	42	34	5	54	46	45	47	8	14	27	23	29	31	21	43	37	50	18	13	39	27	3	32	54	2	15	45	35	47	12	11	51	4	30	10	48
Total Area % (of Parent)	85.3328	86.8053	87.4003	88.2184	88.4655	89.1027	90.1085	90.3458	81.5073	92.0494	92.5046	93.5323	93.5982	93.6783	93.8246	93.8972	82.389	93.9333	81.939	94.4377	87.4872	94.7573	81.3077	94.7921	95.0717	95.6411	95.6566	95.6701	95.7251	95.9732	86.8728	96.2728	96.536	87.1758	96.9896	97.0546	93.5917	97.7268	98.2388	88.1143	86.5294	98.7443	99.1399	99.7747	100.043	101.003	101.482	105.57	106.798
GLU
total peak area	1925	1895	1896	1926	1907	2004	1950	1942	1767	1977	1957	2007	2019	1926	2017	2066	1797	2945	1796	2059	1883	2042	1843	2036	2152	2154	2054	1954	2082	1978	1854	2076	1973	1877	2082	2100	1914	2095	2103	1801	1877	2041	2126	2139	2043	2221	2193	2252	2215
FRU
total peak area	2421	2322	2380	2389	2389	2535	2412	2447	2180	2492	2463	2505	2528	2402	2541	2446	2234	3651	2234	2593	2346	2514	2298	2569	2690	2717	2592	2464	2600	2455	2324	2536	2486	2358	2596	2612	2409	2606	2583	2269	2365	2520	2629	2647	2578	2625	2737	2825	2718
TOTAL (GLU + FRU)	4346	4217	4276	4315	4296	4539	4362	4389	3947	4469	4420	4512	4547	4328	4558	4512	4031	6596	4030	4652	4229	4556	4141	4605	4842	4871	4646	4418	4682	4433	4178	4612	4459	4235	4678	4712	4323	4701	4686	4070	4242	4561	4755	4786	4621	4846	4930	5077	4933
Ratio Areas (FRU/GLU)	0.795126	0.816107	0.796639	0.806195	0.798242	0.790533	0.808458	0.793625	0.81055	0.793339	0.794559	0.801198	0.798655	0.801832	0.793782	0.844644	0.804387	0.806628	0.803939	0.794061	0.802643	0.812251	0.802002	0.792526	0.8	0.792786	0.792438	0.793019	0.800769	0.805703	0.797762	0.818612	0.793644	0.796014	0.802003	0.803982	0.794521	0.803914	0.81417	0.793742	0.793658	0.809921	0.808672	0.808085	0.792475	0.846095	0.801242	0.797168	0.814937
Difference FRU-GLU	496	427	484	463	482	531	462	505	413	515	506	498	509	476	524	380	437	706	438	534	463	472	455	533	538	563	538	510	518	477	470	460	513	481	514	512	495	511	480	468	488	479	503	508	535	404	544	573	503
	* Isolates in grey shade not included in final selection of best 19 isolates
	19 strains were selected on their GLU/FRU ratio and faster fermentation. These were re-evaluated (see SCREEN 2).
Order*	1	2	3	4	5	6	7	8	9	10	11	12	13	14	15	16	17	18	19
Generations	300 gen	350 gen	350 gen	350 gen	200 gen	300 gen	350 gen	350 gen	200 gen	350 gen	250 gen	350 gen	200 gen	350 gen	350 gen	50 Gen	250 gen	350 gen	350 gen
Plate #	Plate 20	Plate 23	Plate 24	Plate 24	Plate 14	Plate 20	Plate 22	Plate 23	Plate 14	Plate 22	plate 17	Plate 23	Plate 15	Plate 23	Plate 22	Plate 9	plate 18	Plate 22	Plate 23
Isolate #	24	25	42	43	24	34	7	24	23	6	29	19	42	34	5	46	47	14	23
Area GLU	1925	1895	1896	1926	1907	2004	1950	1942	1977	1957	2007	2019	1926	2017	2066	2945	2059	2042	2036
Area FRU	2421	2322	2380	2389	2389	2535	2412	2447	2492	2463	2505	2528	2402	2541	2446	3651	2593	2514	2569
Ratio Areas (GLU/FRU)	0.795	0.816	0.796	0.806	0.798	0.79	0.808	0.793	0.793	0.794	0.801	0.798	0.801	0.793	0.844	0.806	0.794	0.812	0.792
Difference GLU-FRU	496	427	484	463	482	531	462	505	515	506	498	509	476	524	380	706	534	472	533
Fermentation ratio	0.8533	0.868	0.874	0.8821	0.8846	0.891	0.901	0.9034	0.9204	0.925	0.9353	0.9359	0.9367	0.9382	0.9389	0.9393	0.9443	0.9475	0.9479
* Isolates were renamed according to ordering.
GLU/FRU (average ± St. dev)
Parent	0.73 ± 0.05
Isolates	0.80 ± 0.01
[truncated: 329 more columns]

## Sheet: Fig 1 GF ratio values
P-50	MP-50	50	P-100	MP-100	100	P-150	MP-150	150	P-200	MP-200	200	P-250	MP-250	250	P-300	MP-300	300	P -350	MP-350	350
0.663	0.702	0.688	0.766	0.774	0.766	0.717	0.737	0.738	0.725	0.765	0.764	0.75	0.78	0.773	0.76	0.783	0.769	0.864	0.805	0.925
0.662	0.694	0.665	0.697	0.698	0.772	0.629	0.659	0.749	0.738	0.777	0.742	0.759	0.787	0.766	0.758	0.797	0.738	0.757	0.789	0.804		P; parent (AWRI 796)
0.693	0.741	0.661	0.708	0.719	0.757	0.675	0.695	0.714	0.773	0.803	0.754	0.764	0.793	0.776	0.694	0.728	0.751	0.763	0.784	0.802		MP; mixed population
		0.668			0.765			0.724			0.765			0.785			0.764			0.846
		0.665			0.746			0.725			0.78			0.773			0.77			0.845
		0.697			0.712			0.693			0.783			0.788			0.779			0.795
		0.71			0.722			0.676			0.783			0.764			0.789			0.808
		0.723			0.696			0.67			0.768			0.765			0.783			0.803
		0.717			0.671			0.66			0.785			0.785			0.786			0.811
		0.7			0.755			0.736			0.75			0.775			0.773			0.797
		0.713			0.754			0.71			0.763			0.769			0.779			0.808
		0.688			0.741			0.718			0.742			0.778			0.742			0.809
		0.683			0.72			0.715			0.777			0.759			0.752			0.819
		0.677			0.717			0.724			0.785			0.761			0.779			0.812
		0.668			0.709			0.683			0.778			0.74			0.777			0.814
		0.671			0.704			0.654			0.774			0.736			0.786			0.79
		0.71			0.672			0.682			0.777			0.761			0.781			0.778
		0.699			0.666			0.659			0.78			0.711			0.772			0.798
		0.671			0.703			0.674			0.761			0.78			0.776			0.799
		0.692			0.685			0.665			0.776			0.754			0.766			0.747
		0.691			0.702			0.664			0.774			0.752			0.758			0.792
		0.694			0.72			0.643			0.775			0.735			0.774			0.788
		0.701			0.7			0.681			0.793			0.755			0.78			0.793
		0.688			0.679			0.636			0.798			0.755			0.795			0.794
		0.704			0.691			0.646			0.788			0.775			0.781			0.816
		0.713			0.684			0.656			0.775			0.784			0.783			0.787
		0.688			0.679			0.661			0.784			0.788			0.802			0.796
		0.688			0.719			0.664			0.768			0.782			0.772			0.772
		0.748			0.711			0.666			0.788			0.801			0.8			0.78
		0.698			0.719			0.657			0.76			0.749			0.763			0.801
		0.693			0.694			0.68			0.779			0.768			0.793			0.773
		0.709			0.693			0.641			0.804			0.748			0.766			0.785
		0.685			0.699			0.647			0.78			0.732			0.785			0.774
		0.691			0.69			0.665			0.777			0.752			0.791			0.794
		0.697			0.662			0.678			0.794			0.758			0.763			0.784
		0.682			0.67			0.626			0.762			0.742			0.777			0.738
		0.7			0.708			0.706			0.764			0.781			0.724			0.801
		0.684			0.7			0.694			0.783			0.74			0.706			0.749
		0.683			0.72			0.687			0.794			0.747			0.718			0.775
		0.67			0.719			0.692			0.785			0.779			0.764			0.772
		0.713			0.707			0.687			0.776			0.773			0.719			0.758
		0.684			0.707			0.697			0.802			0.756			0.721			0.797
		0.679			0.714			0.687			0.793			0.758			0.731			0.806
		0.698			0.695			0.676			0.784			0.765			0.725			0.779
		0.701			0.686			0.672			0.794			0.755			0.71			0.804
		0.807			0.716			0.717			0.78			0.771			0.717			0.771
		0.737			0.736			0.713			0.81			0.794			0.733			0.756
		0.709			0.751			0.719			0.815			0.785			0.736			0.754
		0.687			0.717			0.714			0.787			0.783			0.727			0.781
		0.686			0.715			0.721			0.806			0.764			0.739			0.733
		0.688			0.724			0.693			0.792			0.743			0.706			0.744
		0.704			0.704			0.682			0.775			0.741			0.727			0.747
		0.7			0.694			0.715			0.789			0.76			0.709			0.777
		0.691			0.692			0.694			0.795			0.743			0.71			0.804

## Sheet: ANOVA_Fig1_all data
1 way ANOVA: Comparison of column means for all the data
Table Analyzed	Fig 1
Data sets analyzed	A-U
ANOVA summary
F	49.29
P value	<0.0001
P value summary	****
Significant diff. among means (P < 0.05)?	Yes
R squared	0.7119
Brown-Forsythe test
F (DFn, DFd)	1.808 (20, 399)
P value	0.0182
P value summary	*
Are SDs significantly different (P < 0.05)?	Yes
Bartlett's test
Bartlett's statistic (corrected)
P value
P value summary
Are SDs significantly different (P < 0.05)?
ANOVA table	SS	DF	MS	F (DFn, DFd)	P value
Treatment (between columns)	0.6496	20	0.03248	F (20, 399) = 49.29	P<0.0001
Residual (within columns)	0.2629	399	0.000659
Total	0.9125	419
Data summary
Number of treatments (columns)	21
Number of values (total)	420
Tukey's multiple comparisons test
Number of families	1
Number of comparisons per family	210
Alpha	0.05
Tukey's multiple comparisons test	Mean Diff.	95.00% CI of diff.	Below threshold?	Summary	Adjusted P Value
P-50 vs. MP-50	-0.03967	-0.1150 to 0.03566	No	ns	0.9482	A-B
P-50 vs. 50	-0.02283	-0.07756 to 0.03189	No	ns	0.9962	A-C
P-50 vs. P-100	-0.051	-0.1263 to 0.02432	No	ns	0.6603	A-D
P-50 vs. MP-100	-0.05767	-0.1330 to 0.01766	No	ns	0.4158	A-E
P-50 vs. 100	-0.03752	-0.09224 to 0.01720	No	ns	0.6369	A-F
P-50 vs. P-150	-0.001	-0.07632 to 0.07432	No	ns	>0.9999	A-G
P-50 vs. MP-150	-0.02433	-0.09966 to 0.05099	No	ns	0.9999	A-H
P-50 vs. 150	-0.01337	-0.06809 to 0.04135	No	ns	>0.9999	A-I
P-50 vs. P-200	-0.07267	-0.1480 to 0.002658	No	ns	0.074	A-J
P-50 vs. MP-200	-0.109	-0.1843 to -0.03368	Yes	****	<0.0001	A-K
P-50 vs. 200	-0.1071	-0.1619 to -0.05243	Yes	****	<0.0001	A-L
P-50 vs. P-250	-0.085	-0.1603 to -0.009676	Yes	**	0.0099	A-M
P-50 vs. MP-250	-0.114	-0.1893 to -0.03868	Yes	****	<0.0001	A-N
P-50 vs. 250	-0.09054	-0.1453 to -0.03582	Yes	****	<0.0001	A-O
P-50 vs. P-300	-0.06467	-0.1400 to 0.01066	No	ns	0.2076	A-P
P-50 vs. MP-300	-0.09667	-0.1720 to -0.02134	Yes	**	0.001	A-Q
P-50 vs. 300	-0.08506	-0.1398 to -0.03033	Yes	****	<0.0001	A-R
P-50 vs. P -350	-0.122	-0.1973 to -0.04668	Yes	****	<0.0001	A-S
P-50 vs. MP-350	-0.12	-0.1953 to -0.04468	Yes	****	<0.0001	A-T
P-50 vs. 350	-0.1178	-0.1725 to -0.06307	Yes	****	<0.0001	A-U
MP-50 vs. 50	0.01683	-0.03789 to 0.07156	No	ns	>0.9999	B-C
MP-50 vs. P-100	-0.01133	-0.08666 to 0.06399	No	ns	>0.9999	B-D
MP-50 vs. MP-100	-0.018	-0.09332 to 0.05732	No	ns	>0.9999	B-E
MP-50 vs. 100	0.002148	-0.05257 to 0.05687	No	ns	>0.9999	B-F
MP-50 vs. P-150	0.03867	-0.03666 to 0.1140	No	ns	0.9595	B-G
MP-50 vs. MP-150	0.01533	-0.05999 to 0.09066	No	ns	>0.9999	B-H
MP-50 vs. 150	0.0263	-0.02843 to 0.08102	No	ns	0.9796	B-I
MP-50 vs. P-200	-0.033	-0.1083 to 0.04232	No	ns	0.993	B-J
MP-50 vs. MP-200	-0.06933	-0.1447 to 0.005991	No	ns	0.1171	B-K
MP-50 vs. 200	-0.06748	-0.1222 to -0.01276	Yes	**	0.0022	B-L
MP-50 vs. P-250	-0.04533	-0.1207 to 0.02999	No	ns	0.8398	B-M
MP-50 vs. MP-250	-0.07433	-0.1497 to 0.0009910	No	ns	0.058	B-N
MP-50 vs. 250	-0.05087	-0.1056 to 0.003851	No	ns	0.1068	B-O
MP-50 vs. P-300	-0.025	-0.1003 to 0.05032	No	ns	0.9998	B-P
MP-50 vs. MP-300	-0.057	-0.1323 to 0.01832	No	ns	0.4393	B-Q
MP-50 vs. 300	-0.04539	-0.1001 to 0.009333	No	ns	0.2637	B-R
MP-50 vs. P -350	-0.08233	-0.1577 to -0.007009	Yes	*	0.0159	B-S
MP-50 vs. MP-350	-0.08033	-0.1557 to -0.005009	Yes	*	0.0224	B-T
MP-50 vs. 350	-0.07813	-0.1329 to -0.02341	Yes	****	<0.0001	B-U
50 vs. P-100	-0.02817	-0.08289 to 0.02656	No	ns	0.9585	C-D
50 vs. MP-100	-0.03483	-0.08956 to 0.01989	No	ns	0.7642	C-E
50 vs. 100	-0.01469	-0.03244 to 0.003069	No	ns	0.2685	C-F
50 vs. P-150	0.02183	-0.03289 to 0.07656	No	ns	0.9979	C-G
50 vs. MP-150	-0.0015	-0.05622 to 0.05322	No	ns	>0.9999	C-H
50 vs. 150	0.009463	-0.008291 to 0.02722	No	ns	0.9419	C-I
50 vs. P-200	-0.04983	-0.1046 to 0.004889	No	ns	0.1289	C-J
50 vs. MP-200	-0.08617	-0.1409 to -0.03144	Yes	****	<0.0001	C-K
50 vs. 200	-0.08431	-0.1021 to -0.06656	Yes	****	<0.0001	C-L
50 vs. P-250	-0.06217	-0.1169 to -0.007445	Yes	**	0.009	C-M
50 vs. MP-250	-0.09117	-0.1459 to -0.03644	Yes	****	<0.0001	C-N
50 vs. 250	-0.0677	-0.08546 to -0.04995	Yes	****	<0.0001	C-O
50 vs. P-300	-0.04183	-0.09656 to 0.01289	No	ns	0.4187	C-P
50 vs. MP-300	-0.07383	-0.1286 to -0.01911	Yes	***	0.0003	C-Q
50 vs. 300	-0.06222	-0.07998 to -0.04447	Yes	****	<0.0001	C-R
50 vs. P -350	-0.09917	-0.1539 to -0.04444	Yes	****	<0.0001	C-S
50 vs. MP-350	-0.09717	-0.1519 to -0.04244	Yes	****	<0.0001	C-T
50 vs. 350	-0.09496	-0.1127 to -0.07721	Yes	****	<0.0001	C-U
P-100 vs. MP-100	-0.006667	-0.08199 to 0.06866	No	ns	>0.9999	D-E
P-100 vs. 100	0.01348	-0.04124 to 0.06820	No	ns	>0.9999	D-F
P-100 vs. P-150	0.05	-0.02532 to 0.1253	No	ns	0.6957	D-G
P-100 vs. MP-150	0.02667	-0.04866 to 0.1020	No	ns	0.9996	D-H
P-100 vs. 150	0.03763	-0.01709 to 0.09235	No	ns	0.6313	D-I
P-100 vs. P-200	-0.02167	-0.09699 to 0.05366	No	ns	>0.9999	D-J
P-100 vs. MP-200	-0.058	-0.1333 to 0.01732	No	ns	0.4041	D-K
P-100 vs. 200	-0.05615	-0.1109 to -0.001426	Yes	*	0.0369	D-L
P-100 vs. P-250	-0.034	-0.1093 to 0.04132	No	ns	0.99	D-M
P-100 vs. MP-250	-0.063	-0.1383 to 0.01232	No	ns	0.2495	D-N
P-100 vs. 250	-0.03954	-0.09426 to 0.01518	No	ns	0.5338	D-O
P-100 vs. P-300	-0.01367	-0.08899 to 0.06166	No	ns	>0.9999	D-P
P-100 vs. MP-300	-0.04567	-0.1210 to 0.02966	No	ns	0.831	D-Q
P-100 vs. 300	-0.03406	-0.08878 to 0.02067	No	ns	0.7969	D-R
P-100 vs. P -350	-0.071	-0.1463 to 0.004324	No	ns	0.0936	D-S
P-100 vs. MP-350	-0.069	-0.1443 to 0.006324	No	ns	0.1223	D-T
P-100 vs. 350	-0.0668	-0.1215 to -0.01207	Yes	**	0.0027	D-U
MP-100 vs. 100	0.02015	-0.03457 to 0.07487	No	ns	0.9993	E-F
MP-100 vs. P-150	0.05667	-0.01866 to 0.1320	No	ns	0.4513	E-G
MP-100 vs. MP-150	0.03333	-0.04199 to 0.1087	No	ns	0.9921	E-H
MP-100 vs. 150	0.0443	-0.01043 to 0.09902	No	ns	0.3073	E-I
MP-100 vs. P-200	-0.015	-0.09032 to 0.06032	No	ns	>0.9999	E-J
MP-100 vs. MP-200	-0.05133	-0.1267 to 0.02399	No	ns	0.6482	E-K
MP-100 vs. 200	-0.04948	-0.1042 to 0.005240	No	ns	0.1371	E-L
MP-100 vs. P-250	-0.02733	-0.1027 to 0.04799	No	ns	0.9994	E-M
MP-100 vs. MP-250	-0.05633	-0.1317 to 0.01899	No	ns	0.4633	E-N
MP-100 vs. 250	-0.03287	-0.08759 to 0.02185	No	ns	0.8421	E-O
MP-100 vs. P-300	-0.007	-0.08232 to 0.06832	No	ns	>0.9999	E-P
MP-100 vs. MP-300	-0.039	-0.1143 to 0.03632	No	ns	0.956	E-Q
MP-100 vs. 300	-0.02739	-0.08211 to 0.02733	No	ns	0.9687	E-R
MP-100 vs. P -350	-0.06433	-0.1397 to 0.01099	No	ns	0.2156	E-S
MP-100 vs. MP-350	-0.06233	-0.1377 to 0.01299	No	ns	0.2677	E-T
MP-100 vs. 350	-0.06013	-0.1149 to -0.005408	Yes	*	0.0148	E-U
100 vs. P-150	0.03652	-0.01820 to 0.09124	No	ns	0.6864	F-G
100 vs. MP-150	0.01319	-0.04154 to 0.06791	No	ns	>0.9999	F-H
100 vs. 150	0.02415	0.006394 to 0.04190	Yes	***	0.0003	F-I
100 vs. P-200	-0.03515	-0.08987 to 0.01957	No	ns	0.7503	F-J
100 vs. MP-200	-0.07148	-0.1262 to -0.01676	Yes	***	0.0007	F-K
100 vs. 200	-0.06963	-0.08738 to -0.05188	Yes	****	<0.0001	F-L
100 vs. P-250	-0.04748	-0.1022 to 0.007240	No	ns	0.1917	F-M
100 vs. MP-250	-0.07648	-0.1312 to -0.02176	Yes	***	0.0002	F-N
100 vs. 250	-0.05302	-0.07077 to -0.03526	Yes	****	<0.0001	F-O
100 vs. P-300	-0.02715	-0.08187 to 0.02757	No	ns	0.9714	F-P
100 vs. MP-300	-0.05915	-0.1139 to -0.004426	Yes	*	0.0187	F-Q
100 vs. 300	-0.04754	-0.06529 to -0.02978	Yes	****	<0.0001	F-R
100 vs. P -350	-0.08448	-0.1392 to -0.02976	Yes	****	<0.0001	F-S
100 vs. MP-350	-0.08248	-0.1372 to -0.02776	Yes	****	<0.0001	F-T
100 vs. 350	-0.08028	-0.09803 to -0.06252	Yes	****	<0.0001	F-U
P-150 vs. MP-150	-0.02333	-0.09866 to 0.05199	No	ns	>0.9999	G-H
P-150 vs. 150	-0.01237	-0.06709 to 0.04235	No	ns	>0.9999	G-I
P-150 vs. P-200	-0.07167	-0.1470 to 0.003658	No	ns	0.0853	G-J
P-150 vs. MP-200	-0.108	-0.1833 to -0.03268	Yes	****	<0.0001	G-K
P-150 vs. 200	-0.1061	-0.1609 to -0.05143	Yes	****	<0.0001	G-L
P-150 vs. P-250	-0.084	-0.1593 to -0.008676	Yes	*	0.0119	G-M
P-150 vs. MP-250	-0.113	-0.1883 to -0.03768	Yes	****	<0.0001	G-N
P-150 vs. 250	-0.08954	-0.1443 to -0.03482	Yes	****	<0.0001	G-O
P-150 vs. P-300	-0.06367	-0.1390 to 0.01166	No	ns	0.2321	G-P
P-150 vs. MP-300	-0.09567	-0.1710 to -0.02034	Yes	**	0.0012	G-Q
P-150 vs. 300	-0.08406	-0.1388 to -0.02933	Yes	****	<0.0001	G-R
P-150 vs. P -350	-0.121	-0.1963 to -0.04568	Yes	****	<0.0001	G-S
P-150 vs. MP-350	-0.119	-0.1943 to -0.04368	Yes	****	<0.0001	G-T
P-150 vs. 350	-0.1168	-0.1715 to -0.06207	Yes	****	<0.0001	G-U
MP-150 vs. 150	0.01096	-0.04376 to 0.06568	No	ns	>0.9999	H-I
MP-150 vs. P-200	-0.04833	-0.1237 to 0.02699	No	ns	0.7519	H-J
MP-150 vs. MP-200	-0.08467	-0.1600 to -0.009342	Yes	*	0.0106	H-K
MP-150 vs. 200	-0.08281	-0.1375 to -0.02809	Yes	****	<0.0001	H-L
MP-150 vs. P-250	-0.06067	-0.1360 to 0.01466	No	ns	0.3167	H-M
MP-150 vs. MP-250	-0.08967	-0.1650 to -0.01434	Yes	**	0.0041	H-N
MP-150 vs. 250	-0.0662	-0.1209 to -0.01148	Yes	**	0.0031	H-O
MP-150 vs. P-300	-0.04033	-0.1157 to 0.03499	No	ns	0.9394	H-P
MP-150 vs. MP-300	-0.07233	-0.1477 to 0.002991	No	ns	0.0777	H-Q
MP-150 vs. 300	-0.06072	-0.1154 to -0.006000	Yes	*	0.0128	H-R
MP-150 vs. P -350	-0.09767	-0.1730 to -0.02234	Yes	***	0.0008	H-S
MP-150 vs. MP-350	-0.09567	-0.1710 to -0.02034	Yes	**	0.0012	H-T
MP-150 vs. 350	-0.09346	-0.1482 to -0.03874	Yes	****	<0.0001	H-U
150 vs. P-200	-0.0593	-0.1140 to -0.004574	Yes	*	0.018	I-J
150 vs. MP-200	-0.09563	-0.1504 to -0.04091	Yes	****	<0.0001	I-K
150 vs. 200	-0.09378	-0.1115 to -0.07602	Yes	****	<0.0001	I-L
150 vs. P-250	-0.07163	-0.1264 to -0.01691	Yes	***	0.0007	I-M
150 vs. MP-250	-0.1006	-0.1554 to -0.04591	Yes	****	<0.0001	I-N
150 vs. 250	-0.07717	-0.09492 to -0.05941	Yes	****	<0.0001	I-O
150 vs. P-300	-0.0513	-0.1060 to 0.003426	No	ns	0.0987	I-P
150 vs. MP-300	-0.0833	-0.1380 to -0.02857	Yes	****	<0.0001	I-Q
150 vs. 300	-0.07169	-0.08944 to -0.05393	Yes	****	<0.0001	I-R
150 vs. P -350	-0.1086	-0.1634 to -0.05391	Yes	****	<0.0001	I-S
150 vs. MP-350	-0.1066	-0.1614 to -0.05191	Yes	****	<0.0001	I-T
150 vs. 350	-0.1044	-0.1222 to -0.08667	Yes	****	<0.0001	I-U
P-200 vs. MP-200	-0.03633	-0.1117 to 0.03899	No	ns	0.9788	J-K
P-200 vs. 200	-0.03448	-0.08920 to 0.02024	No	ns	0.7793	J-L
P-200 vs. P-250	-0.01233	-0.08766 to 0.06299	No	ns	>0.9999	J-M
P-200 vs. MP-250	-0.04133	-0.1167 to 0.03399	No	ns	0.9243	J-N
P-200 vs. 250	-0.01787	-0.07259 to 0.03685	No	ns	0.9999	J-O
P-200 vs. P-300	0.008	-0.06732 to 0.08332	No	ns	>0.9999	J-P
P-200 vs. MP-300	-0.024	-0.09932 to 0.05132	No	ns	>0.9999	J-Q
P-200 vs. 300	-0.01239	-0.06711 to 0.04233	No	ns	>0.9999	J-R
P-200 vs. P -350	-0.04933	-0.1247 to 0.02599	No	ns	0.7187	J-S
P-200 vs. MP-350	-0.04733	-0.1227 to 0.02799	No	ns	0.7833	J-T
P-200 vs. 350	-0.04513	-0.09985 to 0.009592	No	ns	0.2737	J-U
MP-200 vs. 200	0.001852	-0.05287 to 0.05657	No	ns	>0.9999	K-L
MP-200 vs. P-250	0.024	-0.05132 to 0.09932	No	ns	>0.9999	K-M
MP-200 vs. MP-250	-0.005	-0.08032 to 0.07032	No	ns	>0.9999	K-N
MP-200 vs. 250	0.01846	-0.03626 to 0.07318	No	ns	0.9998	K-O
MP-200 vs. P-300	0.04433	-0.03099 to 0.1197	No	ns	0.8646	K-P
MP-200 vs. MP-300	0.01233	-0.06299 to 0.08766	No	ns	>0.9999	K-Q
MP-200 vs. 300	0.02394	-0.03078 to 0.07867	No	ns	0.9931	K-R
MP-200 vs. P -350	-0.013	-0.08832 to 0.06232	No	ns	>0.9999	K-S
MP-200 vs. MP-350	-0.011	-0.08632 to 0.06432	No	ns	>0.9999	K-T
MP-200 vs. 350	-0.008796	-0.06352 to 0.04593	No	ns	>0.9999	K-U
200 vs. P-250	0.02215	-0.03257 to 0.07687	No	ns	0.9974	L-M
200 vs. MP-250	-0.006852	-0.06157 to 0.04787	No	ns	>0.9999	L-N
200 vs. 250	0.01661	-0.001143 to 0.03437	No	ns	0.1005	L-O
200 vs. P-300	0.04248	-0.01224 to 0.09720	No	ns	0.3878	L-P
200 vs. MP-300	0.01048	-0.04424 to 0.06520	No	ns	>0.9999	L-Q
200 vs. 300	0.02209	0.004338 to 0.03985	Yes	**	0.0019	L-R
200 vs. P -350	-0.01485	-0.06957 to 0.03987	No	ns	>0.9999	L-S
200 vs. MP-350	-0.01285	-0.06757 to 0.04187	No	ns	>0.9999	L-T
200 vs. 350	-0.01065	-0.02840 to 0.007106	No	ns	0.8439	L-U
P-250 vs. MP-250	-0.029	-0.1043 to 0.04632	No	ns	0.9987	M-N
P-250 vs. 250	-0.005537	-0.06026 to 0.04918	No	ns	>0.9999	M-O
P-250 vs. P-300	0.02033	-0.05499 to 0.09566	No	ns	>0.9999	M-P
P-250 vs. MP-300	-0.01167	-0.08699 to 0.06366	No	ns	>0.9999	M-Q
P-250 vs. 300	-5.556e-05	-0.05478 to 0.05467	No	ns	>0.9999	M-R
P-250 vs. P -350	-0.037	-0.1123 to 0.03832	No	ns	0.9742	M-S
P-250 vs. MP-350	-0.035	-0.1103 to 0.04032	No	ns	0.986	M-T
P-250 vs. 350	-0.0328	-0.08752 to 0.02193	No	ns	0.8447	M-U
MP-250 vs. 250	0.02346	-0.03126 to 0.07818	No	ns	0.9946	N-O
MP-250 vs. P-300	0.04933	-0.02599 to 0.1247	No	ns	0.7187	N-P
MP-250 vs. MP-300	0.01733	-0.05799 to 0.09266	No	ns	>0.9999	N-Q
MP-250 vs. 300	0.02894	-0.02578 to 0.08367	No	ns	0.946	N-R
MP-250 vs. P -350	-0.008	-0.08332 to 0.06732	No	ns	>0.9999	N-S
MP-250 vs. MP-350	-0.006	-0.08132 to 0.06932	No	ns	>0.9999	N-T
MP-250 vs. 350	-0.003796	-0.05852 to 0.05093	No	ns	>0.9999	N-U
250 vs. P-300	0.02587	-0.02885 to 0.08059	No	ns	0.983	O-P
250 vs. MP-300	-0.00613	-0.06085 to 0.04859	No	ns	>0.9999	O-Q
250 vs. 300	0.005481	-0.01227 to 0.02324	No	ns	>0.9999	O-R
250 vs. P -350	-0.03146	-0.08618 to 0.02326	No	ns	0.8875	O-S
250 vs. MP-350	-0.02946	-0.08418 to 0.02526	No	ns	0.9363	O-T
250 vs. 350	-0.02726	-0.04501 to -0.009505	Yes	****	<0.0001	O-U
P-300 vs. MP-300	-0.032	-0.1073 to 0.04332	No	ns	0.9952	P-Q
P-300 vs. 300	-0.02039	-0.07511 to 0.03433	No	ns	0.9992	P-R
P-300 vs. P -350	-0.05733	-0.1327 to 0.01799	No	ns	0.4275	P-S
P-300 vs. MP-350	-0.05533	-0.1307 to 0.01999	No	ns	0.5	P-T
P-300 vs. 350	-0.05313	-0.1079 to 0.001592	No	ns	0.0692	P-U
MP-300 vs. 300	0.01161	-0.04311 to 0.06633	No	ns	>0.9999	Q-R
MP-300 vs. P -350	-0.02533	-0.1007 to 0.04999	No	ns	0.9998	Q-S
MP-300 vs. MP-350	-0.02333	-0.09866 to 0.05199	No	ns	>0.9999	Q-T
MP-300 vs. 350	-0.02113	-0.07585 to 0.03359	No	ns	0.9986	Q-U
300 vs. P -350	-0.03694	-0.09167 to 0.01778	No	ns	0.6655	R-S
300 vs. MP-350	-0.03494	-0.08967 to 0.01978	No	ns	0.7593	R-T
300 vs. 350	-0.03274	-0.05049 to -0.01499	Yes	****	<0.0001	R-U
P -350 vs. MP-350	0.002	-0.07332 to 0.07732	No	ns	>0.9999	S-T
P -350 vs. 350	0.004204	-0.05052 to 0.05893	No	ns	>0.9999	S-U
MP-350 vs. 350	0.002204	-0.05252 to 0.05693	No	ns	>0.9999	T-U
Test details	Mean 1	Mean 2	Mean Diff.	SE of diff.	n1	n2	q	DF
P-50 vs. MP-50	0.6727	0.7123	-0.03967	0.02096	3	3	2.676	399
P-50 vs. 50	0.6727	0.6955	-0.02283	0.01523	3	54	2.121	399
P-50 vs. P-100	0.6727	0.7237	-0.051	0.02096	3	3	3.441	399
P-50 vs. MP-100	0.6727	0.7303	-0.05767	0.02096	3	3	3.891	399
P-50 vs. 100	0.6727	0.7102	-0.03752	0.01523	3	54	3.485	399
P-50 vs. P-150	0.6727	0.6737	-0.001	0.02096	3	3	0.06747	399
P-50 vs. MP-150	0.6727	0.697	-0.02433	0.02096	3	3	1.642	399
P-50 vs. 150	0.6727	0.686	-0.01337	0.01523	3	54	1.242	399
P-50 vs. P-200	0.6727	0.7453	-0.07267	0.02096	3	3	4.903	399
P-50 vs. MP-200	0.6727	0.7817	-0.109	0.02096	3	3	7.354	399
P-50 vs. 200	0.6727	0.7798	-0.1071	0.01523	3	54	9.951	399
P-50 vs. P-250	0.6727	0.7577	-0.085	0.02096	3	3	5.735	399
P-50 vs. MP-250	0.6727	0.7867	-0.114	0.02096	3	3	7.692	399
P-50 vs. 250	0.6727	0.7632	-0.09054	0.01523	3	54	8.409	399
P-50 vs. P-300	0.6727	0.7373	-0.06467	0.02096	3	3	4.363	399
P-50 vs. MP-300	0.6727	0.7693	-0.09667	0.02096	3	3	6.522	399
P-50 vs. 300	0.6727	0.7577	-0.08506	0.01523	3	54	7.9	399
P-50 vs. P -350	0.6727	0.7947	-0.122	0.02096	3	3	8.232	399
P-50 vs. MP-350	0.6727	0.7927	-0.12	0.02096	3	3	8.097	399
P-50 vs. 350	0.6727	0.7905	-0.1178	0.01523	3	54	10.94	399
MP-50 vs. 50	0.7123	0.6955	0.01683	0.01523	3	54	1.563	399
MP-50 vs. P-100	0.7123	0.7237	-0.01133	0.02096	3	3	0.7647	399
MP-50 vs. MP-100	0.7123	0.7303	-0.018	0.02096	3	3	1.214	399
MP-50 vs. 100	0.7123	0.7102	0.002148	0.01523	3	54	0.1995	399
MP-50 vs. P-150	0.7123	0.6737	0.03867	0.02096	3	3	2.609	399
MP-50 vs. MP-150	0.7123	0.697	0.01533	0.02096	3	3	1.035	399
MP-50 vs. 150	0.7123	0.686	0.0263	0.01523	3	54	2.442	399
MP-50 vs. P-200	0.7123	0.7453	-0.033	0.02096	3	3	2.227	399
MP-50 vs. MP-200	0.7123	0.7817	-0.06933	0.02096	3	3	4.678	399
MP-50 vs. 200	0.7123	0.7798	-0.06748	0.01523	3	54	6.267	399
MP-50 vs. P-250	0.7123	0.7577	-0.04533	0.02096	3	3	3.059	399
MP-50 vs. MP-250	0.7123	0.7867	-0.07433	0.02096	3	3	5.015	399
MP-50 vs. 250	0.7123	0.7632	-0.05087	0.01523	3	54	4.725	399
MP-50 vs. P-300	0.7123	0.7373	-0.025	0.02096	3	3	1.687	399
MP-50 vs. MP-300	0.7123	0.7693	-0.057	0.02096	3	3	3.846	399
MP-50 vs. 300	0.7123	0.7577	-0.04539	0.01523	3	54	4.215	399
MP-50 vs. P -350	0.7123	0.7947	-0.08233	0.02096	3	3	5.555	399
MP-50 vs. MP-350	0.7123	0.7927	-0.08033	0.02096	3	3	5.42	399
MP-50 vs. 350	0.7123	0.7905	-0.07813	0.01523	3	54	7.256	399
50 vs. P-100	0.6955	0.7237	-0.02817	0.01523	54	3	2.616	399
50 vs. MP-100	0.6955	0.7303	-0.03483	0.01523	54	3	3.235	399
50 vs. 100	0.6955	0.7102	-0.01469	0.00494	54	54	4.204	399
50 vs. P-150	0.6955	0.6737	0.02183	0.01523	54	3	2.028	399
50 vs. MP-150	0.6955	0.697	-0.0015	0.01523	54	3	0.1393	399
50 vs. 150	0.6955	0.686	0.009463	0.00494	54	54	2.709	399
50 vs. P-200	0.6955	0.7453	-0.04983	0.01523	54	3	4.628	399
50 vs. MP-200	0.6955	0.7817	-0.08617	0.01523	54	3	8.003	399
50 vs. 200	0.6955	0.7798	-0.08431	0.00494	54	54	24.14	399
50 vs. P-250	0.6955	0.7577	-0.06217	0.01523	54	3	5.774	399
50 vs. MP-250	0.6955	0.7867	-0.09117	0.01523	54	3	8.467	399
50 vs. 250	0.6955	0.7632	-0.0677	0.00494	54	54	19.38	399
50 vs. P-300	0.6955	0.7373	-0.04183	0.01523	54	3	3.885	399
50 vs. MP-300	0.6955	0.7693	-0.07383	0.01523	54	3	6.857	399
50 vs. 300	0.6955	0.7577	-0.06222	0.00494	54	54	17.81	399
50 vs. P -350	0.6955	0.7947	-0.09917	0.01523	54	3	9.21	399
50 vs. MP-350	0.6955	0.7927	-0.09717	0.01523	54	3	9.024	399
50 vs. 350	0.6955	0.7905	-0.09496	0.00494	54	54	27.18	399
P-100 vs. MP-100	0.7237	0.7303	-0.006667	0.02096	3	3	0.4498	399
P-100 vs. 100	0.7237	0.7102	0.01348	0.01523	3	54	1.252	399
P-100 vs. P-150	0.7237	0.6737	0.05	0.02096	3	3	3.374	399
P-100 vs. MP-150	0.7237	0.697	0.02667	0.02096	3	3	1.799	399
P-100 vs. 150	0.7237	0.686	0.03763	0.01523	3	54	3.495	399
P-100 vs. P-200	0.7237	0.7453	-0.02167	0.02096	3	3	1.462	399
P-100 vs. MP-200	0.7237	0.7817	-0.058	0.02096	3	3	3.913	399
P-100 vs. 200	0.7237	0.7798	-0.05615	0.01523	3	54	5.215	399
P-100 vs. P-250	0.7237	0.7577	-0.034	0.02096	3	3	2.294	399
P-100 vs. MP-250	0.7237	0.7867	-0.063	0.02096	3	3	4.251	399
P-100 vs. 250	0.7237	0.7632	-0.03954	0.01523	3	54	3.672	399
P-100 vs. P-300	0.7237	0.7373	-0.01367	0.02096	3	3	0.9221	399
P-100 vs. MP-300	0.7237	0.7693	-0.04567	0.02096	3	3	3.081	399
P-100 vs. 300	0.7237	0.7577	-0.03406	0.01523	3	54	3.163	399
P-100 vs. P -350	0.7237	0.7947	-0.071	0.02096	3	3	4.791	399
P-100 vs. MP-350	0.7237	0.7927	-0.069	0.02096	3	3	4.656	399
P-100 vs. 350	0.7237	0.7905	-0.0668	0.01523	3	54	6.204	399
MP-100 vs. 100	0.7303	0.7102	0.02015	0.01523	3	54	1.871	399
MP-100 vs. P-150	0.7303	0.6737	0.05667	0.02096	3	3	3.823	399
MP-100 vs. MP-150	0.7303	0.697	0.03333	0.02096	3	3	2.249	399
MP-100 vs. 150	0.7303	0.686	0.0443	0.01523	3	54	4.114	399
MP-100 vs. P-200	0.7303	0.7453	-0.015	0.02096	3	3	1.012	399
MP-100 vs. MP-200	0.7303	0.7817	-0.05133	0.02096	3	3	3.464	399
MP-100 vs. 200	0.7303	0.7798	-0.04948	0.01523	3	54	4.596	399
MP-100 vs. P-250	0.7303	0.7577	-0.02733	0.02096	3	3	1.844	399
MP-100 vs. MP-250	0.7303	0.7867	-0.05633	0.02096	3	3	3.801	399
MP-100 vs. 250	0.7303	0.7632	-0.03287	0.01523	3	54	3.053	399
MP-100 vs. P-300	0.7303	0.7373	-0.007	0.02096	3	3	0.4723	399
MP-100 vs. MP-300	0.7303	0.7693	-0.039	0.02096	3	3	2.631	399
MP-100 vs. 300	0.7303	0.7577	-0.02739	0.01523	3	54	2.544	399
MP-100 vs. P -350	0.7303	0.7947	-0.06433	0.02096	3	3	4.341	399
MP-100 vs. MP-350	0.7303	0.7927	-0.06233	0.02096	3	3	4.206	399
MP-100 vs. 350	0.7303	0.7905	-0.06013	0.01523	3	54	5.585	399
100 vs. P-150	0.7102	0.6737	0.03652	0.01523	54	3	3.392	399
100 vs. MP-150	0.7102	0.697	0.01319	0.01523	54	3	1.225	399
100 vs. 150	0.7102	0.686	0.02415	0.00494	54	54	6.913	399
100 vs. P-200	0.7102	0.7453	-0.03515	0.01523	54	3	3.264	399
100 vs. MP-200	0.7102	0.7817	-0.07148	0.01523	54	3	6.639	399
100 vs. 200	0.7102	0.7798	-0.06963	0.00494	54	54	19.93	399
100 vs. P-250	0.7102	0.7577	-0.04748	0.01523	54	3	4.41	399
100 vs. MP-250	0.7102	0.7867	-0.07648	0.01523	54	3	7.103	399
100 vs. 250	0.7102	0.7632	-0.05302	0.00494	54	54	15.18	399
100 vs. P-300	0.7102	0.7373	-0.02715	0.01523	54	3	2.521	399
100 vs. MP-300	0.7102	0.7693	-0.05915	0.01523	54	3	5.493	399
100 vs. 300	0.7102	0.7577	-0.04754	0.00494	54	54	13.61	399
100 vs. P -350	0.7102	0.7947	-0.08448	0.01523	54	3	7.846	399
100 vs. MP-350	0.7102	0.7927	-0.08248	0.01523	54	3	7.66	399
100 vs. 350	0.7102	0.7905	-0.08028	0.00494	54	54	22.98	399
P-150 vs. MP-150	0.6737	0.697	-0.02333	0.02096	3	3	1.574	399
P-150 vs. 150	0.6737	0.686	-0.01237	0.01523	3	54	1.149	399
P-150 vs. P-200	0.6737	0.7453	-0.07167	0.02096	3	3	4.836	399
P-150 vs. MP-200	0.6737	0.7817	-0.108	0.02096	3	3	7.287	399
P-150 vs. 200	0.6737	0.7798	-0.1061	0.01523	3	54	9.859	399
P-150 vs. P-250	0.6737	0.7577	-0.084	0.02096	3	3	5.668	399
P-150 vs. MP-250	0.6737	0.7867	-0.113	0.02096	3	3	7.624	399
P-150 vs. 250	0.6737	0.7632	-0.08954	0.01523	3	54	8.316	399
P-150 vs. P-300	0.6737	0.7373	-0.06367	0.02096	3	3	4.296	399
P-150 vs. MP-300	0.6737	0.7693	-0.09567	0.02096	3	3	6.455	399
P-150 vs. 300	0.6737	0.7577	-0.08406	0.01523	3	54	7.807	399
P-150 vs. P -350	0.6737	0.7947	-0.121	0.02096	3	3	8.164	399
P-150 vs. MP-350	0.6737	0.7927	-0.119	0.02096	3	3	8.029	399
P-150 vs. 350	0.6737	0.7905	-0.1168	0.01523	3	54	10.85	399
MP-150 vs. 150	0.697	0.686	0.01096	0.01523	3	54	1.018	399
MP-150 vs. P-200	0.697	0.7453	-0.04833	0.02096	3	3	3.261	399
MP-150 vs. MP-200	0.697	0.7817	-0.08467	0.02096	3	3	5.713	399
MP-150 vs. 200	0.697	0.7798	-0.08281	0.01523	3	54	7.691	399
MP-150 vs. P-250	0.697	0.7577	-0.06067	0.02096	3	3	4.093	399
MP-150 vs. MP-250	0.697	0.7867	-0.08967	0.02096	3	3	6.05	399
MP-150 vs. 250	0.697	0.7632	-0.0662	0.01523	3	54	6.149	399
MP-150 vs. P-300	0.697	0.7373	-0.04033	0.02096	3	3	2.721	399
MP-150 vs. MP-300	0.697	0.7693	-0.07233	0.02096	3	3	4.88	399
MP-150 vs. 300	0.697	0.7577	-0.06072	0.01523	3	54	5.64	399
MP-150 vs. P -350	0.697	0.7947	-0.09767	0.02096	3	3	6.59	399
MP-150 vs. MP-350	0.697	0.7927	-0.09567	0.02096	3	3	6.455	399
MP-150 vs. 350	0.697	0.7905	-0.09346	0.01523	3	54	8.68	399
150 vs. P-200	0.686	0.7453	-0.0593	0.01523	54	3	5.507	399
150 vs. MP-200	0.686	0.7817	-0.09563	0.01523	54	3	8.882	399
150 vs. 200	0.686	0.7798	-0.09378	0.00494	54	54	26.84	399
150 vs. P-250	0.686	0.7577	-0.07163	0.01523	54	3	6.653	399
150 vs. MP-250	0.686	0.7867	-0.1006	0.01523	54	3	9.346	399
150 vs. 250	0.686	0.7632	-0.07717	0.00494	54	54	22.09	399
150 vs. P-300	0.686	0.7373	-0.0513	0.01523	54	3	4.764	399
150 vs. MP-300	0.686	0.7693	-0.0833	0.01523	54	3	7.736	399
150 vs. 300	0.686	0.7577	-0.07169	0.00494	54	54	20.52	399
150 vs. P -350	0.686	0.7947	-0.1086	0.01523	54	3	10.09	399
150 vs. MP-350	0.686	0.7927	-0.1066	0.01523	54	3	9.903	399
150 vs. 350	0.686	0.7905	-0.1044	0.00494	54	54	29.89	399
P-200 vs. MP-200	0.7453	0.7817	-0.03633	0.02096	3	3	2.451	399
P-200 vs. 200	0.7453	0.7798	-0.03448	0.01523	3	54	3.202	399
P-200 vs. P-250	0.7453	0.7577	-0.01233	0.02096	3	3	0.8322	399
P-200 vs. MP-250	0.7453	0.7867	-0.04133	0.02096	3	3	2.789	399
P-200 vs. 250	0.7453	0.7632	-0.01787	0.01523	3	54	1.66	399
P-200 vs. P-300	0.7453	0.7373	0.008	0.02096	3	3	0.5398	399
P-200 vs. MP-300	0.7453	0.7693	-0.024	0.02096	3	3	1.619	399
P-200 vs. 300	0.7453	0.7577	-0.01239	0.01523	3	54	1.151	399
P-200 vs. P -350	0.7453	0.7947	-0.04933	0.02096	3	3	3.329	399
P-200 vs. MP-350	0.7453	0.7927	-0.04733	0.02096	3	3	3.194	399
P-200 vs. 350	0.7453	0.7905	-0.04513	0.01523	3	54	4.191	399
MP-200 vs. 200	0.7817	0.7798	0.001852	0.01523	3	54	0.172	399
MP-200 vs. P-250	0.7817	0.7577	0.024	0.02096	3	3	1.619	399
MP-200 vs. MP-250	0.7817	0.7867	-0.005	0.02096	3	3	0.3374	399
MP-200 vs. 250	0.7817	0.7632	0.01846	0.01523	3	54	1.715	399
MP-200 vs. P-300	0.7817	0.7373	0.04433	0.02096	3	3	2.991	399
MP-200 vs. MP-300	0.7817	0.7693	0.01233	0.02096	3	3	0.8322	399
MP-200 vs. 300	0.7817	0.7577	0.02394	0.01523	3	54	2.224	399
MP-200 vs. P -350	0.7817	0.7947	-0.013	0.02096	3	3	0.8771	399
MP-200 vs. MP-350	0.7817	0.7927	-0.011	0.02096	3	3	0.7422	399
MP-200 vs. 350	0.7817	0.7905	-0.008796	0.01523	3	54	0.817	399
200 vs. P-250	0.7798	0.7577	0.02215	0.01523	54	3	2.057	399
200 vs. MP-250	0.7798	0.7867	-0.006852	0.01523	54	3	0.6364	399
200 vs. 250	0.7798	0.7632	0.01661	0.00494	54	54	4.755	399
200 vs. P-300	0.7798	0.7373	0.04248	0.01523	54	3	3.945	399
200 vs. MP-300	0.7798	0.7693	0.01048	0.01523	54	3	0.9735	399
200 vs. 300	0.7798	0.7577	0.02209	0.00494	54	54	6.324	399
200 vs. P -350	0.7798	0.7947	-0.01485	0.01523	54	3	1.379	399
200 vs. MP-350	0.7798	0.7927	-0.01285	0.01523	54	3	1.194	399
200 vs. 350	0.7798	0.7905	-0.01065	0.00494	54	54	3.048	399
P-250 vs. MP-250	0.7577	0.7867	-0.029	0.02096	3	3	1.957	399
P-250 vs. 250	0.7577	0.7632	-0.005537	0.01523	3	54	0.5143	399
P-250 vs. P-300	0.7577	0.7373	0.02033	0.02096	3	3	1.372	399
P-250 vs. MP-300	0.7577	0.7693	-0.01167	0.02096	3	3	0.7872	399
P-250 vs. 300	0.7577	0.7577	-5.556e-05	0.01523	3	54	0.00516	399
P-250 vs. P -350	0.7577	0.7947	-0.037	0.02096	3	3	2.496	399
P-250 vs. MP-350	0.7577	0.7927	-0.035	0.02096	3	3	2.362	399
P-250 vs. 350	0.7577	0.7905	-0.0328	0.01523	3	54	3.046	399
MP-250 vs. 250	0.7867	0.7632	0.02346	0.01523	3	54	2.179	399
MP-250 vs. P-300	0.7867	0.7373	0.04933	0.02096	3	3	3.329	399
MP-250 vs. MP-300	0.7867	0.7693	0.01733	0.02096	3	3	1.17	399
MP-250 vs. 300	0.7867	0.7577	0.02894	0.01523	3	54	2.688	399
MP-250 vs. P -350	0.7867	0.7947	-0.008	0.02096	3	3	0.5398	399
MP-250 vs. MP-350	0.7867	0.7927	-0.006	0.02096	3	3	0.4048	399
MP-250 vs. 350	0.7867	0.7905	-0.003796	0.01523	3	54	0.3526	399
250 vs. P-300	0.7632	0.7373	0.02587	0.01523	54	3	2.403	399
250 vs. MP-300	0.7632	0.7693	-0.00613	0.01523	54	3	0.5693	399
250 vs. 300	0.7632	0.7577	0.005481	0.00494	54	54	1.569	399
250 vs. P -350	0.7632	0.7947	-0.03146	0.01523	54	3	2.922	399
250 vs. MP-350	0.7632	0.7927	-0.02946	0.01523	54	3	2.736	399
250 vs. 350	0.7632	0.7905	-0.02726	0.00494	54	54	7.803	399
P-300 vs. MP-300	0.7373	0.7693	-0.032	0.02096	3	3	2.159	399
P-300 vs. 300	0.7373	0.7577	-0.02039	0.01523	3	54	1.894	399
P-300 vs. P -350	0.7373	0.7947	-0.05733	0.02096	3	3	3.868	399
P-300 vs. MP-350	0.7373	0.7927	-0.05533	0.02096	3	3	3.733	399
P-300 vs. 350	0.7373	0.7905	-0.05313	0.01523	3	54	4.934	399
MP-300 vs. 300	0.7693	0.7577	0.01161	0.01523	3	54	1.078	399
MP-300 vs. P -350	0.7693	0.7947	-0.02533	0.02096	3	3	1.709	399
MP-300 vs. MP-350	0.7693	0.7927	-0.02333	0.02096	3	3	1.574	399
MP-300 vs. 350	0.7693	0.7905	-0.02113	0.01523	3	54	1.962	399
300 vs. P -350	0.7577	0.7947	-0.03694	0.01523	54	3	3.431	399
300 vs. MP-350	0.7577	0.7927	-0.03494	0.01523	54	3	3.245	399
300 vs. 350	0.7577	0.7905	-0.03274	0.00494	54	54	9.372	399
P -350 vs. MP-350	0.7947	0.7927	0.002	0.02096	3	3	0.1349	399
P -350 vs. 350	0.7947	0.7905	0.004204	0.01523	3	54	0.3904	399
MP-350 vs. 350	0.7927	0.7905	0.002204	0.01523	3	54	0.2047	399

## Sheet: ANOVA_Fig1_50 gen
1 way ANOVA: comparison of 50 generation data only
Table Analyzed	Fig 1_all
Data sets analyzed	A-C
ANOVA summary
F	2.251
P value	0.1145
P value summary	ns
Significant diff. among means (P < 0.05)?	No
R squared	0.07321
Brown-Forsythe test
F (DFn, DFd)	0.1032 (2, 57)
P value	0.9021
P value summary	ns
Are SDs significantly different (P < 0.05)?	No
Bartlett's test
Bartlett's statistic (corrected)
P value
P value summary
Are SDs significantly different (P < 0.05)?
ANOVA table	SS	DF	MS	F (DFn, DFd)	P value
Treatment (between columns)	0.002409	2	0.001204	F (2, 57) = 2.251	P=0.1145
Residual (within columns)	0.03049	57	0.000535
Total	0.0329	59
Data summary
Number of treatments (columns)	3
Number of values (total)	60
Dunnett's multiple comparisons test
Number of families	1
Number of comparisons per family	2
Alpha	0.05
Dunnett's multiple comparisons test	Mean Diff.	95.00% CI of diff.	Below threshold?	Summary	Adjusted P Value	A-?
P-50 vs. MP-50	-0.03967	-0.08190 to 0.002564	No	ns	0.0677	B	MP-50
P-50 vs. 50	-0.02283	-0.05351 to 0.007846	No	ns	0.1635	C	50
Test details	Mean 1	Mean 2	Mean Diff.	SE of diff.	n1	n2	q	DF
P-50 vs. MP-50	0.6727	0.7123	-0.03967	0.01888	3	3	2.1	57
P-50 vs. 50	0.6727	0.6955	-0.02283	0.01372	3	54	1.664	57

## Sheet: ANOVA_Fig1_100 gen
1 way ANOVA: comparison of 100 generation data only
Table Analyzed	Fig 1
Data sets analyzed	D-F
ANOVA summary
F	1.053
P value	0.3555
P value summary	ns
Significant diff. among means (P < 0.05)?	No
R squared	0.03564
Brown-Forsythe test
F (DFn, DFd)	0.1310 (2, 57)
P value	0.8775
P value summary	ns
Are SDs significantly different (P < 0.05)?	No
Bartlett's test
Bartlett's statistic (corrected)
P value
P value summary
Are SDs significantly different (P < 0.05)?
ANOVA table	SS	DF	MS	F (DFn, DFd)	P value
Treatment (between columns)	0.001593	2	0.0007967	F (2, 57) = 1.053	P=0.3555
Residual (within columns)	0.04312	57	0.0007565
Total	0.04471	59
Data summary
Number of treatments (columns)	3
Number of values (total)	60
Dunnett's multiple comparisons test
Number of families	1
Number of comparisons per family	2
Alpha	0.05
Dunnett's multiple comparisons test	Mean Diff.	95.00% CI of diff.	Below threshold?	Summary	Adjusted P Value	D-?
P-100 vs. MP-100	-0.006667	-0.05689 to 0.04355	No	ns	0.9267	E	MP-100
P-100 vs. 100	0.01348	-0.02300 to 0.04996	No	ns	0.5871	F	100
Test details	Mean 1	Mean 2	Mean Diff.	SE of diff.	n1	n2	q	DF
P-100 vs. MP-100	0.7237	0.7303	-0.006667	0.02246	3	3	0.2969	57
P-100 vs. 100	0.7237	0.7102	0.01348	0.01631	3	54	0.8263	57

## Sheet: ANOVA_Fig1_150 gen
1 way ANOVA: comparison of 150 generation data only
Table Analyzed	Fig 1
Data sets analyzed	G-I
ANOVA summary
F	0.4557
P value	0.6363
P value summary	ns
Significant diff. among means (P < 0.05)?	No
R squared	0.01574
Brown-Forsythe test
F (DFn, DFd)	0.1668 (2, 57)
P value	0.8468
P value summary	ns
Are SDs significantly different (P < 0.05)?	No
Bartlett's test
Bartlett's statistic (corrected)
P value
P value summary
Are SDs significantly different (P < 0.05)?
ANOVA table	SS	DF	MS	F (DFn, DFd)	P value
Treatment (between columns)	0.0008193	2	0.0004097	F (2, 57) = 0.4557	P=0.6363
Residual (within columns)	0.05125	57	0.0008991
Total	0.05207	59
Data summary
Number of treatments (columns)	3
Number of values (total)	60
Dunnett's multiple comparisons test
Number of families	1
Number of comparisons per family	2
Alpha	0.05
Dunnett's multiple comparisons test	Mean Diff.	95.00% CI of diff.	Below threshold?	Summary	Adjusted P Value	G-?
P-150 vs. MP-150	-0.02333	-0.07808 to 0.03141	No	ns	0.5028	H	MP-150
P-150 vs. 150	-0.01237	-0.05214 to 0.02740	No	ns	0.6784	I	150
Test details	Mean 1	Mean 2	Mean Diff.	SE of diff.	n1	n2	q	DF
P-150 vs. MP-150	0.6737	0.697	-0.02333	0.02448	3	3	0.9531	57
P-150 vs. 150	0.6737	0.686	-0.01237	0.01779	3	54	0.6955	57

## Sheet: ANOVA_Fig1_200 gen
1 way ANOVA: comparison of 200 generation data only
Table Analyzed	Fig 1
Data sets analyzed	J-L
ANOVA summary
F	6.523
P value	0.0028
P value summary	**
Significant diff. among means (P < 0.05)?	Yes
R squared	0.1863
Brown-Forsythe test
F (DFn, DFd)	0.2277 (2, 57)
P value	0.7971
P value summary	ns
Are SDs significantly different (P < 0.05)?	No
Bartlett's test
Bartlett's statistic (corrected)
P value
P value summary
Are SDs significantly different (P < 0.05)?
ANOVA table	SS	DF	MS	F (DFn, DFd)	P value
Treatment (between columns)	0.003418	2	0.001709	F (2, 57) = 6.523	P=0.0028
Residual (within columns)	0.01493	57	0.000262
Total	0.01835	59
Data summary
Number of treatments (columns)	3
Number of values (total)	60
Dunnett's multiple comparisons test
Number of families	1
Number of comparisons per family	2
Alpha	0.05
Dunnett's multiple comparisons test	Mean Diff.	95.00% CI of diff.	Below threshold?	Summary	Adjusted P Value	J-?
P-200 vs. MP-200	-0.03633	-0.06588 to -0.006782	Yes	*	0.0142	K	MP-200
P-200 vs. 200	-0.03448	-0.05595 to -0.01301	Yes	**	0.0013	L	200
Test details	Mean 1	Mean 2	Mean Diff.	SE of diff.	n1	n2	q	DF
P-200 vs. MP-200	0.7453	0.7817	-0.03633	0.01322	3	3	2.749	57
P-200 vs. 200	0.7453	0.7798	-0.03448	0.009601	3	54	3.592	57

## Sheet: ANOVA_Fig1_250 gen
1 way ANOVA: comparison of 250 generation data only
Table Analyzed	Fig 1
Data sets analyzed	M-O
ANOVA summary
F	2.719
P value	0.0745
P value summary	ns
Significant diff. among means (P < 0.05)?	No
R squared	0.08708
Brown-Forsythe test
F (DFn, DFd)	2.781 (2, 57)
P value	0.0704
P value summary	ns
Are SDs significantly different (P < 0.05)?	No
Bartlett's test
Bartlett's statistic (corrected)
P value
P value summary
Are SDs significantly different (P < 0.05)?
ANOVA table	SS	DF	MS	F (DFn, DFd)	P value
Treatment (between columns)	0.001695	2	0.0008477	F (2, 57) = 2.719	P=0.0745
Residual (within columns)	0.01777	57	0.0003118
Total	0.01947	59
Data summary
Number of treatments (columns)	3
Number of values (total)	60
Dunnett's multiple comparisons test
Number of families	1
Number of comparisons per family	2
Alpha	0.05
Dunnett's multiple comparisons test	Mean Diff.	95.00% CI of diff.	Below threshold?	Summary	Adjusted P Value	M-?
P-250 vs. MP-250	-0.029	-0.06124 to 0.003240	No	ns	0.0819	N	MP-250
P-250 vs. 250	-0.005537	-0.02896 to 0.01788	No	ns	0.793	O	250
Test details	Mean 1	Mean 2	Mean Diff.	SE of diff.	n1	n2	q	DF
P-250 vs. MP-250	0.7577	0.7867	-0.029	0.01442	3	3	2.011	57
P-250 vs. 250	0.7577	0.7632	-0.005537	0.01047	3	54	0.5286	57

## Sheet: ANOVA_Fig1_300 gen
1 way ANOVA: comparison of 300 generation data only
Table Analyzed	Fig 1
Data sets analyzed	P-R
ANOVA summary
F	0.9665
P value	0.3866
P value summary	ns
Significant diff. among means (P < 0.05)?	No
R squared	0.0328
Brown-Forsythe test
F (DFn, DFd)	0.01259 (2, 57)
P value	0.9875
P value summary	ns
Are SDs significantly different (P < 0.05)?	No
Bartlett's test
Bartlett's statistic (corrected)
P value
P value summary
Are SDs significantly different (P < 0.05)?
ANOVA table	SS	DF	MS	F (DFn, DFd)	P value
Treatment (between columns)	0.00164	2	0.00082	F (2, 57) = 0.9665	P=0.3866
Residual (within columns)	0.04836	57	0.0008484
Total	0.05	59
Data summary
Number of treatments (columns)	3
Number of values (total)	60
Dunnett's multiple comparisons test
Number of families	1
Number of comparisons per family	2
Alpha	0.05
Dunnett's multiple comparisons test	Mean Diff.	95.00% CI of diff.	Below threshold?	Summary	Adjusted P Value	P-?
P-300 vs. MP-300	-0.032	-0.08518 to 0.02118	No	ns	0.2843	Q	MP-300
P-300 vs. 300	-0.02039	-0.05903 to 0.01825	No	ns	0.3673	R	300
Test details	Mean 1	Mean 2	Mean Diff.	SE of diff.	n1	n2	q	DF
P-300 vs. MP-300	0.7373	0.7693	-0.032	0.02378	3	3	1.346	57
P-300 vs. 300	0.7373	0.7577	-0.02039	0.01728	3	54	1.18	57

[truncated: 2 more sheets: ANOVA_Fig1_350 gen, ANOVA_Fig1_all gen]
