# Supplementary material for: Directed evolution as an approach to increase fructose utilization in synthetic grape juice by wine yeast AWRI 796
Source: FEMS Yeast Res. 2022 Apr 26;22(1):foac022. doi: 10.1093/femsyr/foac022 (PMC9329090; doi:10.1093/femsyr/foac022)
Supplement: foac022_Supplemental_Files [file foac022_supplemental_files.zip › Copy_of_FEMSYR-21-07-0080.R2_File_S5.xlsx]

## Sheet: INFORMATION
Supplementary File 3: Variant calling analysis identified 371 mutations in the evolved isolate Tee9 versus the parent (ancestral) strain AWRI 796.
1	Variant calling analysis (VCA) data refers to the combined methods: MP2_GATK_HaplotypeCaller_SNPS_T, MP2_lofreq_tumor_relaxed_AncFil and MP2_freebayes_BCBio_AncFiltered. MP2 refers to Tee9.
2	Workbooks (numbered tabs):
	1. VCA_371 mutations: mutations identified by variant calling analysis in Tee9 only
	2. Total genes mutated: genes identified (with 1 or more mutations) by variant calling analysis in Tee9
	3. Non-coding mutations: mutations identified by variant calling analysis in the non-coding regions
	4. Genes_syn_SNPS: total number of genes with synonymous mutations or single nucleotide polymorphisms
	5. Genes_ns_SNPS: total number of genes with non-synonymous SNPs
	6. Genes_ns_SNPS_effect: total number of genes with non-synonymous SNPs shich are predicted to effect protein structure/function
	7. ns_SNPS_SNAP2_PROVEAN: non-synonymous SNPs analysed by protein prediction software SNAP2 and Provean Protein
	8. ns_SNPS_mutfunc: non-synonymous SNPs analysed by protein prediction software mutfunc
	9. Shiny_GO_180nsSNPs: GO analysis of genes with non-synonymous SNPs using Shiny_GO software
	10. SGD_GO_180nsSNPs: GO analysis of genes with non-synonymous SNPs using Saccharomyces Genome Database (SGD) GO Term Finder and SlimMapper
	11. Enrichment_180 nsSNPs: Catalog of total number of genes with non-synonymous SNPs which are enriched for specific GO terms
	12. Shiny_GO_nsSNPs_effects: GO analysis of genes with non-synonymous SNPs (effecting protein structure) using Shiny_GO software
	13. SGD_GO_nsSNPs_effects: GO analysis of genes with non-synonymous SNPs (effecting protein structure) using SGD's GO Term Finder and SlimMapper
	14. Enrichment of genes: Catalog of genes with non-synonymous SNPs (effecting protein structure) which are enriched for specific GO terms
3	Protein dysfunction was predicted using 3 software programs: Provean Protein, SNAP2 and mutfunc (see below for information).
	Provean Protein (proteins from all organisms)						Score thresholds for prediction
	http://provean.jcvi.org/seq_submit.php						(1) Default threshold is -2.5, that is:
							-Variants with a score equal to or below -2.5 are considered "deleterious,"
							-Variants with a score above -2.5 are considered "neutral."
							http://provean.jcvi.org/about.php#about_1b
	SNAP2 predicts the impact (effect) of single amino acid substitutions on protein function. For a given substitution e.g. Arginine (R) at position 152 is substituted by Asparagine (N) -typically abbreviated to R152N- we predict a score (ranges from -100 strong neutral prediction to +100 strong effect prediction) that reflects the likelihood of this specific mutation to alter the native protein fun…
	https://www.rostlab.org/services/SNAP/
	https://rostlab.org/owiki/index.php/Snap2
	Mutfunc: http://mutfunc.com
	Wagih O, Galardini M, Busby BP, Memon D, Typas A, Beltrao P. A resource of variant effect predictions of single nucleotide variants in model organisms. Mol Syst Biol. 2018 Dec 20;14(12):e8430.
	Mutfunc runs conservation score (SIFT scores), protein stability, whether it is in a start codon, and any predicted interfaces. The mutfunc predictions are added to the All_predictions column. A Union_OR column is added, which prints TRUE if any of the predictors say the variant is deleterious. And a UNION_AND column, which prints if the combined SNAP2, Provean, and SIFT scores are significant.
4	GO analysis (enrichment of Gene Ontology terms and categorisation) were undertaken by 3 software programs:
	GO Term Finder: https://www.yeastgenome.org/goTermFinder
	The GO Term Finder (Version 0.86) searches for significant shared GO terms, or parents of those GO terms, used to describe the genes in your list to help you discover what the genes may have in common.
	GO Slim Mapper: https://www.yeastgenome.org/goSlimMapper
	The GO Slim Mapper maps annotations of a group of genes to more general terms and/or bins them into broad categories, i.e. GO Slim terms. Analysis relied on Yeast GO-Slim: broad, high level GO terms from the Biological Process, Molecular Function and Cellular Component ontologies ( Saccharomyces Genome Database (SGD)).
	ShinyGO v0.741: Gene Ontology Enrichment Analysis + more: http://bioinformatics.sdstate.edu/go/
	ShinyGO: a graphical gene-set enrichment tool for animals and plants.
	ShinyGO is based on a large annotation database derived from Ensembl and STRING-db for 59 plant, 256 animal, 115 archeal and 1678 bacterial species. Novel features include graphical visualization of enrichment results and gene characteristics, and application program interface access to KEGG and STRING for the retrieval of pathway diagrams and protein–protein interaction networks.

## Sheet: 1. VCA_371 mutations
#CHROM	POS	CHROM:POS	ID	REF	ALT	QUAL	FILTER	INFO			ANNOTATION	REGION	GENE_NAMe	PROTEIN	Variant?	Hom/Het?	Gene_Name	SGD_Description
chrI	31122	chrI:31122	.	C	T	124	PASS	DP=86;AF=0.581395;SB=0;DP4=0,0,15,35			ARS	ARS104	Unknown	NA	No		#N/A	#N/A
chrIX	393028	chrIX:393028	.	G	A	2996	PASS	DP=325;AF=0.501538;SB=0;DP4=1,0,91,72			coding-synonymous	YIR019C	FLO11	S216S	No		#N/A	#N/A
chrVI	232993	chrVI:232993	.	C	T	289	PASS	DP=266;AF=0.947368;SB=3;DP4=1,0,124,128			coding-synonymous	YFR039C	OSW7	E184E	No		#N/A	#N/A
chrVII	531127	chrVII:531127	.	C	T	31	PASS	DP=60;AF=0.25;SB=19;DP4=20,24,1,14			intergenic	NA	Unknown	NA	No		#N/A	#N/A
chrVIII	93608	chrVIII:93608	.	G	C	24	PASS	DP=43;AF=0.186047;SB=1;DP4=21,14,4,4			coding-nonsynonymous	YHL008C	YHL008C	D301E	No		#N/A	#N/A
chrX	456071	chrX:456071	.	A	T	809	PASS	DP=88;AF=0.579545;SB=0;DP4=0,1,26,25			5'-upstream	YJR010W	MET3	NA	No		#N/A	#N/A
chrX	497321	chrX:497321	.	T	C	768	PASS	DP=131;AF=0.793893;SB=21;DP4=14,13,82,22			5'-upstream	YJR035W	RAD26	NA	No		#N/A	#N/A
chrXI	1587	chrXI:1587	.	G	A	87	PASS	DP=35;AF=0.742857;SB=0;DP4=0,0,13,13			intergenic	NA	Unknown	NA	No		#N/A	#N/A
chrXI	136109	chrXI:136109	.	T	C	65	PASS	DP=41;AF=0.195122;SB=0;DP4=2,10,2,6			5'-upstream	YKL165C-A	YKL165C-A	NA	No		#N/A	#N/A
chrXII	11497	chrXII:11497	.	T	C	87	PASS	DP=100;AF=0.62;SB=4;DP4=0,1,38,24			telomere	TEL12L	Unknown	NA	No		#N/A	#N/A
chrXII	1019116	chrXII:1019116	.	G	A	120	PASS	DP=52;AF=0.5;SB=0;DP4=0,0,17,9			intergenic	NA	Unknown	NA	No		#N/A	#N/A
chrI	12670	chrI:12670	.	C	G	89.1062	PASS	AB=0.155556;ABP=188.502;AC=1;AF=0.5;AN=2;AO=28;CIGAR=1X;DP=180;DPB=180;DPRA=0;EPP=14.1779;EPPR=3.02507;GTI=0;LEN=1;MEANALT=3;MQM=55.6429;MQMR=49.3878;NS=1;NUMALT=1;ODDS=20.5175;PAIRED=0.714286;PAIREDR=0.761905;PAO=0;PQA=0;PQR=0;PRO=0;QA=815;QR=4374;RO=147;RPL=1;RPP=55.4358;RPPR=13.779;RPR=27;RUN=1;SAF=9;SAP=10.7656;SAR=19;SRF=57;SRP=19.0969;SRR=90;TYPE=snp;technology.illumina=1	GT:DP:DPR:RO:QR:AO:QA:GL		0/1:180:180,28:147:4374:28:815:-20.7192,0,-295.226	intergenic	NA	NA	No		#N/A	#N/A
chrII	307654	chrII:307654	.	ATTTTTTTTTTTTTC	ATTTTTTTTTTTTC	210.168	PASS	AB=0.131356;ABP=281.584;AC=1;AF=0.5;AN=2;AO=31;CIGAR=1M1D13M;DP=236;DPB=249.2;DPRA=0;EPP=3.64073;EPPR=3.35608;GTI=0;LEN=1;MEANALT=16;MQM=60;MQMR=60;NS=1;NUMALT=1;ODDS=48.393;PAIRED=1;PAIREDR=1;PAO=3;PQA=102.5;PQR=465.5;PRO=15;QA=987;QR=5386;RO=157;RPL=17;RPP=3.64073;RPPR=68.8599;RPR=14;RUN=1;SAF=17;SAP=3.64073;SAR=14;SRF=82;SRP=3.68802;SRR=75;TYPE=del;technology.illumina=1	GT:DP:DPR:RO:QR:AO:QA:GL		ncRNA	TLC1		NA	No		#N/A	#N/A
chrII	809236	chrII:809236	.	A	G	182.113	PASS	AB=0.25;ABP=35.5824;AC=1;AF=0.5;AN=2;AO=15;CIGAR=1X;DP=60;DPB=60;DPRA=0;EPP=10.1038;EPPR=3.05855;GTI=0;LEN=1;MEANALT=1;MQM=49.8;MQMR=37.1778;NS=1;NUMALT=1;ODDS=41.933;PAIRED=0.933333;PAIREDR=1;PAO=0;PQA=0;PQR=0;PRO=0;QA=502;QR=1360;RO=45;RPL=0;RPP=35.5824;RPPR=24.2907;RPR=15;RUN=1;SAF=11;SAP=10.1038;SAR=4;SRF=22;SRP=3.05855;SRR=23;TYPE=snp;technology.illumina=1	GT:DP:DPR:RO:QR:AO:QA:GL		coding-synonymous	YBR301W	PAU24	E60E	No		#N/A	#N/A
chrIII	199475	chrIII:199475	.	T	C	1244.6	PASS	AB=0.265152;ABP=129.482;AC=1;AF=0.5;AN=2;AO=70;CIGAR=1X;DP=264;DPB=264;DPRA=0;EPP=34.7758;EPPR=13.9359;GTI=0;LEN=1;MEANALT=3;MQM=47.2143;MQMR=49.4503;NS=1;NUMALT=1;ODDS=286.579;PAIRED=1;PAIREDR=1;PAO=0;PQA=0;PQR=0;PRO=0;QA=2468;QR=6674;RO=191;RPL=30;RPP=6.1124;RPPR=148.181;RPR=40;RUN=1;SAF=33;SAP=3.50664;SAR=37;SRF=83;SRP=10.1159;SRR=108;TYPE=snp;technology.illumina=1	GT:DP:DPR:RO:QR:AO:QA:GL		coding-synonymous	YCR038C	BUD5	Q25Q	No		#N/A	#N/A
chrIII	294609	chrIII:294609	.	T	C	122.421	PASS	AB=0.177215;ABP=74.504;AC=1;AF=0.5;AN=2;AO=14;CIGAR=1X;DP=79;DPB=79;DPRA=0;EPP=18.5208;EPPR=10.5269;GTI=0;LEN=1;MEANALT=1;MQM=59.5714;MQMR=59.8462;NS=1;NUMALT=1;ODDS=28.1885;PAIRED=0.928571;PAIREDR=1;PAO=0;PQA=0;PQR=0;PRO=0;QA=508;QR=2395;RO=65;RPL=14;RPP=33.4109;RPPR=59.1679;RPR=0;RUN=1;SAF=2;SAP=18.5208;SAR=12;SRF=27;SRP=7.05258;SRR=38;TYPE=snp;technology.illumina=1	GT:DP:DPR:RO:QR:AO:QA:GL		coding-synonymous	YCR097W-A	YCR097W-A	Y57Y	No		#N/A	#N/A
chrIII	315930	chrIII:315930	.	GGAAT	AGCAG	1446.7	PASS	AB=0.197719;ABP=420.478;AC=1;AF=0.5;AN=2;AO=104;CIGAR=1X1M1X1M1X;DP=526;DPB=536.2;DPRA=0;EPP=24.391;EPPR=7.88019;GTI=0;LEN=5;MEANALT=12;MQM=50.3365;MQMR=51.6187;NS=1;NUMALT=1;ODDS=333.116;PAIRED=0.865385;PAIREDR=0.826667;PAO=7;PQA=217;PQR=631;PRO=20;QA=3552;QR=13305;RO=375;RPL=11;RPP=143.404;RPPR=214.257;RPR=93;RUN=1;SAF=65;SAP=17.1249;SAR=39;SRF=214;SRP=19.2761;SRR=161;TYPE=complex;technology.il…	GT:DP:DPR:RO:QR:AO:QA:GL		telomere	TEL03R		NA	No		#N/A	#N/A
chrIII	315930	chrIII:315930	.	GGAAT	AGCAG	1446.7	PASS	AB=0.197719;ABP=420.478;AC=1;AF=0.5;AN=2;AO=104;CIGAR=1X1M1X1M1X;DP=526;DPB=536.2;DPRA=0;EPP=24.391;EPPR=7.88019;GTI=0;LEN=5;MEANALT=12;MQM=50.3365;MQMR=51.6187;NS=1;NUMALT=1;ODDS=333.116;PAIRED=0.865385;PAIREDR=0.826667;PAO=7;PQA=217;PQR=631;PRO=20;QA=3552;QR=13305;RO=375;RPL=11;RPP=143.404;RPPR=214.257;RPR=93;RUN=1;SAF=65;SAP=17.1249;SAR=39;SRF=214;SRP=19.2761;SRR=161;TYPE=complex;technology.il…	GT:DP:DPR:RO:QR:AO:QA:GL		ARS	ARS319		NA	No		#N/A	#N/A
chrIII	316019	chrIII:316019	.	ATAG	TTAA	892.753	PASS	AB=0.163317;ABP=786.748;AC=1;AF=0.5;AN=2;AO=130;CIGAR=1X2M1X;DP=796;DPB=797.75;DPRA=0;EPP=4.68066;EPPR=3.7517;GTI=0;LEN=4;MEANALT=6;MQM=50.4615;MQMR=50.5994;NS=1;NUMALT=1;ODDS=205.564;PAIRED=0.823077;PAIREDR=0.85129;PAO=0;PQA=0;PQR=73;PRO=4;QA=4478;QR=23403;RO=659;RPL=0;RPP=285.302;RPPR=74.2142;RPR=130;RUN=1;SAF=70;SAP=4.68066;SAR=60;SRF=371;SRP=25.7103;SRR=288;TYPE=complex;technology.illumina=1	GT:DP:DPR:RO:QR:AO:QA:GL		coding-nonsynonymous	YCR108C	YCR108C	I57indel	No		#N/A	#N/A
chrIII	316043	chrIII:316043	.	GCATAA	TAATAG	1215.9	PASS	AB=0.151653;ABP=927.362;AC=1;AF=0.5;AN=2;AO=133;CIGAR=2X3M1X;DP=877;DPB=882.5;DPRA=0;EPP=6.68384;EPPR=14.1756;GTI=0;LEN=6;MEANALT=19;MQM=50.203;MQMR=48.3161;NS=1;NUMALT=1;ODDS=279.971;PAIRED=0.819549;PAIREDR=0.862629;PAO=3;PQA=106;PQR=191;PRO=6;QA=4645;QR=23973;RO=677;RPL=12;RPP=196.99;RPPR=3.01351;RPR=121;RUN=1;SAF=71;SAP=4.33278;SAR=62;SRF=366;SRP=12.713;SRR=311;TYPE=complex;technology.illumina…	GT:DP:DPR:RO:QR:AO:QA:GL		coding-nonsynonymous	YCR108C	YCR108C	A49indel	No		#N/A	#N/A
chrIII	316065	chrIII:316065	.	G	A	3416.19	PASS	AB=0.247289;ABP=514.451;AC=1;AF=0.5;AN=2;AO=228;CIGAR=1X;DP=922;DPB=922;DPRA=0;EPP=3.9627;EPPR=15.4469;GTI=0;LEN=1;MEANALT=2;MQM=45.7456;MQMR=48.14;NS=1;NUMALT=1;ODDS=786.607;PAIRED=0.842105;PAIREDR=0.851371;PAO=0;PQA=0;PQR=0;PRO=0;QA=8240;QR=24613;RO=693;RPL=24;RPP=311.588;RPPR=114.94;RPR=204;RUN=1;SAF=133;SAP=16.763;SAR=95;SRF=374;SRP=12.4889;SRR=319;TYPE=snp;technology.illumina=1	GT:DP:DPR:RO:QR:AO:QA:GL		coding-nonsynonymous	YCR108C	YCR108C	Q42*	No		#N/A	#N/A
chrIII	316143	chrIII:316143	.	C	T	1039.12	PASS	AB=0.163812;ABP=919.92;AC=1;AF=0.5;AN=2;AO=153;CIGAR=1X;DP=934;DPB=934;DPRA=0;EPP=11.8807;EPPR=3.05496;GTI=0;LEN=1;MEANALT=2;MQM=40.3856;MQMR=46.3355;NS=1;NUMALT=1;ODDS=239.266;PAIRED=0.882353;PAIREDR=0.85347;PAO=0;PQA=0;PQR=0;PRO=0;QA=5131;QR=27549;RO=778;RPL=37;RPP=91.5865;RPPR=191.688;RPR=116;RUN=1;SAF=81;SAP=4.1599;SAR=72;SRF=414;SRP=9.98804;SRR=364;TYPE=snp;technology.illumina=1	GT:DP:DPR:RO:QR:AO:QA:GL		coding-nonsynonymous	YCR108C	YCR108C	D16N	No		#N/A	#N/A
chrIII	316199	chrIII:316199	.	TATA	GATTA	1258.54	PASS	AB=0.17992;ABP=898.227;AC=1;AF=0.5;AN=2;AO=181;CIGAR=1X1M1I2M;DP=1006;DPB=1061.5;DPRA=0;EPP=27.3044;EPPR=15.1193;GTI=0;LEN=5;MEANALT=10;MQM=39.6519;MQMR=48.1975;NS=1;NUMALT=1;ODDS=289.79;PAIRED=0.883978;PAIREDR=0.878261;PAO=6.5;PQA=164.5;PQR=340.5;PRO=13.5;QA=4966;QR=27319;RO=805;RPL=81;RPP=7.34125;RPPR=4.19989;RPR=100;RUN=1;SAF=87;SAP=3.59816;SAR=94;SRF=403;SRP=3.013;SRR=402;TYPE=complex;technol…	GT:DP:DPR:RO:QR:AO:QA:GL		5'-upstream	YCR108C	YCR108C	NA	No		#N/A	#N/A
chrIII	316221	chrIII:316221	.	GTA	ATG	11914.2	PASS	AB=0.529522;ABP=11.0877;AC=1;AF=0.5;AN=2;AO=565;CIGAR=1X1M1X;DP=1067;DPB=1073.33;DPRA=0;EPP=7.19567;EPPR=10.5992;GTI=0;LEN=3;MEANALT=11;MQM=45.0991;MQMR=44.948;NS=1;NUMALT=1;ODDS=2044.7;PAIRED=0.858407;PAIREDR=0.943867;PAO=7;PQA=201;PQR=61;PRO=10;QA=19023;QR=16560;RO=481;RPL=353;RPP=79.4192;RPPR=611.063;RPR=212;RUN=1;SAF=283;SAP=3.01414;SAR=282;SRF=264;SRP=12.9828;SRR=217;TYPE=complex;technology.…	GT:DP:DPR:RO:QR:AO:QA:GL		5'-upstream	YCR108C	YCR108C	NA	No		#N/A	#N/A
chrIII	316239	chrIII:316239	.	C	T	1534.46	PASS	AB=0.192513;ABP=924.435;AC=1;AF=0.5;AN=2;AO=216;CIGAR=1X;DP=1122;DPB=1122;DPRA=0;EPP=14.6317;EPPR=3.70681;GTI=0;LEN=1;MEANALT=3;MQM=33.9537;MQMR=45.7547;NS=1;NUMALT=1;ODDS=353.322;PAIRED=0.782407;PAIREDR=0.90455;PAO=0;PQA=0;PQR=0;PRO=0;QA=7213;QR=30509;RO=901;RPL=75;RPP=46.8017;RPPR=131.614;RPR=141;RUN=1;SAF=98;SAP=7.03155;SAR=118;SRF=458;SRP=3.55257;SRR=443;TYPE=snp;technology.illumina=1	GT:DP:DPR:RO:QR:AO:QA:GL		5'-upstream	YCR108C	YCR108C	NA	No		#N/A	#N/A
chrIII	316278	chrIII:316278	.	C	T	2410.71	PASS	AB=0.197891;ABP=980.481;AC=1;AF=0.5;AN=2;AO=244;CIGAR=1X;DP=1233;DPB=1233;DPRA=0;EPP=3.15269;EPPR=26.1578;GTI=0;LEN=1;MEANALT=3;MQM=46.2049;MQMR=41.665;NS=1;NUMALT=1;ODDS=555.086;PAIRED=0.803279;PAIREDR=0.875;PAO=0;PQA=0;PQR=0;PRO=0;QA=7925;QR=32554;RO=976;RPL=187;RPP=153.411;RPPR=646.985;RPR=57;RUN=1;SAF=101;SAP=18.709;SAR=143;SRF=468;SRP=6.57009;SRR=508;TYPE=snp;technology.illumina=1	GT:DP:DPR:RO:QR:AO:QA:GL		5'-upstream	YCR108C	YCR108C	NA	No		#N/A	#N/A
chrIII	316288	chrIII:316288	.	GAC	CAG	455.711	PASS	AB=0.141206;ABP=1357.11;AC=1;AF=0.5;AN=2;AO=171;CIGAR=1X1M1X;DP=1211;DPB=1217.33;DPRA=0;EPP=5.15638;EPPR=30.323;GTI=0;LEN=3;MEANALT=12;MQM=37.7719;MQMR=42.7277;NS=1;NUMALT=1;ODDS=104.931;PAIRED=0.807018;PAIREDR=0.871102;PAO=3;PQA=105;PQR=285;PRO=10;QA=5832;QR=31872;RO=962;RPL=138;RPP=143.013;RPPR=804.821;RPR=33;RUN=1;SAF=68;SAP=18.5662;SAR=103;SRF=459;SRP=7.38033;SRR=503;TYPE=complex;technology.i…	GT:DP:DPR:RO:QR:AO:QA:GL		5'-upstream	YCR108C	YCR108C	NA	No		#N/A	#N/A
chrIII	316481	chrIII:316481	.	A	G	1369.08	PASS	AB=0.205993;ABP=604.411;AC=1;AF=0.5;AN=2;AO=165;CIGAR=1X;DP=801;DPB=801;DPRA=0;EPP=37.2406;EPPR=30.7531;GTI=0;LEN=1;MEANALT=3;MQM=41.4242;MQMR=43.3076;NS=1;NUMALT=1;ODDS=315.241;PAIRED=0.927273;PAIREDR=0.793375;PAO=0;PQA=0;PQR=0;PRO=0;QA=5647;QR=20693;RO=634;RPL=163;RPP=344.142;RPPR=1227.82;RPR=2;RUN=1;SAF=55;SAP=42.8206;SAR=110;SRF=274;SRP=28.3419;SRR=360;TYPE=snp;technology.illumina=1	GT:DP:DPR:RO:QR:AO:QA:GL		telomere	TEL03R		NA	No		#N/A	#N/A
chrIV	17550	chrIV:17550	.	CAC	TAT	42.7625	PASS	AB=0.115942;ABP=268.213;AC=1;AF=0.5;AN=2;AO=24;CIGAR=1X1M1X;DP=207;DPB=207.333;DPRA=0;EPP=3.37221;EPPR=3.31701;GTI=0;LEN=3;MEANALT=4;MQM=53.625;MQMR=60;NS=1;NUMALT=1;ODDS=9.84637;PAIRED=1;PAIREDR=0.99435;PAO=0;PQA=0;PQR=34;PRO=1;QA=878;QR=6283;RO=177;RPL=0;RPP=55.1256;RPPR=51.7028;RPR=24;RUN=1;SAF=13;SAP=3.37221;SAR=11;SRF=112;SRP=30.1108;SRR=65;TYPE=complex;technology.illumina=1	GT:DP:DPR:RO:QR:AO:QA:GL		intergenic	NA	unknown	NA	No		#N/A	#N/A
chrIV	17574	chrIV:17574	.	TGAT	AGAC	143.551	PASS	AB=0.128571;ABP=254.653;AC=1;AF=0.5;AN=2;AO=27;CIGAR=1X2M1X;DP=210;DPB=213.5;DPRA=0;EPP=3.73412;EPPR=3.20332;GTI=0;LEN=4;MEANALT=4;MQM=53.1481;MQMR=60;NS=1;NUMALT=1;ODDS=33.0538;PAIRED=1;PAIREDR=0.994444;PAO=4;PQA=130;PQR=34;PRO=1;QA=912;QR=6325;RO=180;RPL=0;RPP=61.6401;RPPR=18.6449;RPR=27;RUN=1;SAF=15;SAP=3.73412;SAR=12;SRF=112;SRP=26.3657;SRR=68;TYPE=complex;technology.illumina=1	GT:DP:DPR:RO:QR:AO:QA:GL		intergenic	NA	unknown	NA	No		#N/A	#N/A
chrIV	18481	chrIV:18481	.	CTG	TTA	57.0823	PASS	AB=0.147453;ABP=405.687;AC=1;AF=0.5;AN=2;AO=55;CIGAR=1X1M1X;DP=373;DPB=374;DPRA=0;EPP=23.8959;EPPR=6.35741;GTI=0;LEN=3;MEANALT=4;MQM=33.3091;MQMR=57.8567;NS=1;NUMALT=1;ODDS=13.1437;PAIRED=0.927273;PAIREDR=0.824841;PAO=0;PQA=0;PQR=83;PRO=3;QA=1979;QR=10829;RO=314;RPL=50;RPP=82.96;RPPR=59.026;RPR=5;RUN=1;SAF=11;SAP=46.0055;SAR=44;SRF=140;SRP=11.0046;SRR=174;TYPE=complex;technology.illumina=1	GT:DP:DPR:RO:QR:AO:QA:GL		coding-nonsynonymous	YDL243C	AAD4	S29indel	No		#N/A	#N/A
chrIV	285372	chrIV:285372	.	C	T	1013.45	PASS	AB=0.391608;ABP=17.6032;AC=1;AF=0.5;AN=2;AO=56;CIGAR=1X;DP=143;DPB=143;DPRA=0;EPP=37.909;EPPR=24.0012;GTI=0;LEN=1;MEANALT=1;MQM=60;MQMR=60;NS=1;NUMALT=1;ODDS=233.356;PAIRED=1;PAIREDR=0.988506;PAO=0;PQA=0;PQR=0;PRO=0;QA=1905;QR=3093;RO=87;RPL=0;RPP=124.613;RPPR=7.22845;RPR=56;RUN=1;SAF=43;SAP=37.909;SAR=13;SRF=42;SRP=3.23494;SRR=45;TYPE=snp;technology.illumina=1	GT:DP:DPR:RO:QR:AO:QA:GL		intergenic	NA	unknown	NA	No		#N/A	#N/A
chrIV	503381	chrIV:503381	.	GTTTTTTTTTTTTC	GTTTTTTTTTTTC	80.974	PASS	AB=0.112033;ABP=318.09;AC=1;AF=0.5;AN=2;AO=27;CIGAR=1M1D12M;DP=241;DPB=248.429;DPRA=0;EPP=3.73412;EPPR=11.0758;GTI=0;LEN=1;MEANALT=14;MQM=60;MQMR=60;NS=1;NUMALT=1;ODDS=18.645;PAIRED=1;PAIREDR=0.994505;PAO=5.5;PQA=178.5;PQR=278.5;PRO=8.5;QA=918;QR=6340;RO=182;RPL=16;RPP=5.02092;RPPR=6.876;RPR=11;RUN=1;SAF=15;SAP=3.73412;SAR=12;SRF=90;SRP=3.05802;SRR=92;TYPE=del;technology.illumina=1	GT:DP:DPR:RO:QR:AO:QA:GL		5'-upstream	YDR030C	RAD28	NA	No		#N/A	#N/A
chrIV	503381	chrIV:503381	.	GTTTTTTTTTTTTC	GTTTTTTTTTTTC	80.974	PASS	AB=0.112033;ABP=318.09;AC=1;AF=0.5;AN=2;AO=27;CIGAR=1M1D12M;DP=241;DPB=248.429;DPRA=0;EPP=3.73412;EPPR=11.0758;GTI=0;LEN=1;MEANALT=14;MQM=60;MQMR=60;NS=1;NUMALT=1;ODDS=18.645;PAIRED=1;PAIREDR=0.994505;PAO=5.5;PQA=178.5;PQR=278.5;PRO=8.5;QA=918;QR=6340;RO=182;RPL=16;RPP=5.02092;RPPR=6.876;RPR=11;RUN=1;SAF=15;SAP=3.73412;SAR=12;SRF=90;SRP=3.05802;SRR=92;TYPE=del;technology.illumina=1	GT:DP:DPR:RO:QR:AO:QA:GL		5'-upstream	YDR031W	MIX14	NA	No		#N/A	#N/A
chrIV	542558	chrIV:542558	.	CAAAAAAAAAAAAAAAT	CAAAAAAAAAAAAAAT	133.958	PASS	AB=0.123348;ABP=282.728;AC=1;AF=0.5;AN=2;AO=28;CIGAR=1M1D15M;DP=227;DPB=232.647;DPRA=0;EPP=3.32051;EPPR=3.73412;GTI=0;LEN=1;MEANALT=14;MQM=60;MQMR=60;NS=1;NUMALT=1;ODDS=30.845;PAIRED=1;PAIREDR=1;PAO=3;PQA=87;PQR=181;PRO=6;QA=857;QR=5139;RO=147;RPL=23;RPP=28.1373;RPPR=125.337;RPR=5;RUN=1;SAF=12;SAP=4.25114;SAR=16;SRF=60;SRP=13.779;SRR=87;TYPE=del;technology.illumina=1	GT:DP:DPR:RO:QR:AO:QA:GL		intergenic	NA	unknown	NA	No		#N/A	#N/A
chrIV	929454	chrIV:929454	.	GAAAAAAAAAAAG	GAAAAAAAAAAG	66.4188	PASS	AB=0.118577;ABP=322.715;AC=1;AF=0.5;AN=2;AO=30;CIGAR=1M1D11M;DP=253;DPB=260.385;DPRA=0;EPP=4.16842;EPPR=8.84131;GTI=0;LEN=1;MEANALT=17;MQM=60;MQMR=60;NS=1;NUMALT=1;ODDS=15.2935;PAIRED=1;PAIREDR=1;PAO=5;PQA=113;PQR=269;PRO=10;QA=992;QR=6765;RO=197;RPL=6;RPP=26.4622;RPPR=148.786;RPR=24;RUN=1;SAF=19;SAP=7.64277;SAR=11;SRF=129;SRP=44.0258;SRR=68;TYPE=del;technology.illumina=1	GT:DP:DPR:RO:QR:AO:QA:GL		intergenic	NA	unknown	NA	No		#N/A	#N/A
chrIV	1175150	chrIV:1175150	.	AA	GG	68.0194	PASS	AB=0.120155;ABP=326.341;AC=1;AF=0.5;AN=2;AO=31;CIGAR=2X;DP=258;DPB=258;DPRA=0;EPP=6.44263;EPPR=10.5432;GTI=0;LEN=2;MEANALT=2;MQM=56.9677;MQMR=60;NS=1;NUMALT=1;ODDS=15.662;PAIRED=0.903226;PAIREDR=1;PAO=0;PQA=0;PQR=0;PRO=0;QA=1083;QR=7997;RO=226;RPL=0;RPP=70.3259;RPPR=213.47;RPR=31;RUN=1;SAF=12;SAP=6.44263;SAR=19;SRF=88;SRP=27.031;SRR=138;TYPE=mnp;technology.illumina=1	GT:DP:DPR:RO:QR:AO:QA:GL		intergenic	NA	unknown	NA	No		#N/A	#N/A
chrIV	1443538	chrIV:1443538	.	GAAAAAAAAAAAAG	GAAAAAAAAAAAG	148.007	PASS	AB=0.150943;ABP=115.189;AC=1;AF=0.5;AN=2;AO=16;CIGAR=1M1D12M;DP=106;DPB=107.5;DPRA=0;EPP=3.55317;EPPR=10.7311;GTI=0;LEN=1;MEANALT=7;MQM=60;MQMR=60;NS=1;NUMALT=1;ODDS=34.0798;PAIRED=1;PAIREDR=1;PAO=3;PQA=75.5;PQR=107.5;PRO=4;QA=548;QR=2494;RO=72;RPL=11;RPP=7.89611;RPPR=51.2652;RPR=5;RUN=1;SAF=6;SAP=5.18177;SAR=10;SRF=28;SRP=10.7311;SRR=44;TYPE=del;technology.illumina=1	GT:DP:DPR:RO:QR:AO:QA:GL		5'-upstream	YDR496C	PUF6	NA	No		PUmilio-homology domain Family	Pumilio-homology domain protein; binds the 3' UTR of ASH1 mRNA and represses its translation, resulting in proper asymmetric localization of ASH1 mRNA; required at post-transcriptional step for efficient retrotransposition; absence results in decreased Ty1 Gag:GFP protein levels; co-sediments with the 60S ribosomal subunit and is required for its biogenesis
chrIX	197190	chrIX:197190	.	G	A	106.154	PASS	AB=0.152;ABP=134.497;AC=1;AF=0.5;AN=2;AO=19;CIGAR=1X;DP=125;DPB=125;DPRA=0;EPP=3.12459;EPPR=3.09224;GTI=0;LEN=1;MEANALT=1;MQM=48.7368;MQMR=32.3113;NS=1;NUMALT=1;ODDS=24.4428;PAIRED=1;PAIREDR=0.971698;PAO=0;PQA=0;PQR=0;PRO=0;QA=695;QR=3784;RO=106;RPL=19;RPP=44.2683;RPPR=50.2091;RPR=0;RUN=1;SAF=9;SAP=3.12459;SAR=10;SRF=49;SRP=4.32138;SRR=57;TYPE=snp;technology.illumina=1	GT:DP:DPR:RO:QR:AO:QA:GL		intergenic	NA	unknown	NA	No		#N/A	#N/A
chrIX	275053	chrIX:275053	.	T	A	317.46	PASS	AB=0.194444;ABP=90.593;AC=1;AF=0.5;AN=2;AO=21;CIGAR=1X;DP=108;DPB=108;DPRA=0;EPP=3.94093;EPPR=4.23331;GTI=0;LEN=1;MEANALT=1;MQM=60;MQMR=60;NS=1;NUMALT=1;ODDS=73.0978;PAIRED=1;PAIREDR=0.988506;PAO=0;PQA=0;PQR=0;PRO=0;QA=768;QR=2997;RO=87;RPL=5;RPP=15.5221;RPPR=8.62618;RPR=16;RUN=1;SAF=13;SAP=5.59539;SAR=8;SRF=39;SRP=5.03202;SRR=48;TYPE=snp;technology.illumina=1	GT:DP:DPR:RO:QR:AO:QA:GL		5'-upstream	YIL043C	CBR1	NA	No		#N/A	#N/A
chrIX	275061	chrIX:275061	.	T	G	277.803	PASS	AB=0.193277;ABP=100.252;AC=1;AF=0.5;AN=2;AO=23;CIGAR=1X;DP=119;DPB=119;DPRA=0;EPP=3.10471;EPPR=6.26751;GTI=0;LEN=1;MEANALT=1;MQM=60;MQMR=60;NS=1;NUMALT=1;ODDS=63.9666;PAIRED=1;PAIREDR=0.989583;PAO=0;PQA=0;PQR=0;PRO=0;QA=763;QR=3355;RO=96;RPL=5;RPP=18.9659;RPPR=13.9581;RPR=18;RUN=1;SAF=13;SAP=3.86001;SAR=10;SRF=47;SRP=3.10078;SRR=49;TYPE=snp;technology.illumina=1	GT:DP:DPR:RO:QR:AO:QA:GL		5'-upstream	YIL043C	CBR1	NA	No		#N/A	#N/A
chrIX	366603	chrIX:366603	.	C	T	411.212	PASS	AB=0.192118;ABP=170.149;AC=1;AF=0.5;AN=2;AO=39;CIGAR=1X;DP=203;DPB=203;DPRA=0;EPP=19.1015;EPPR=38.8131;GTI=0;LEN=1;MEANALT=1;MQM=60;MQMR=60;NS=1;NUMALT=1;ODDS=94.6851;PAIRED=1;PAIREDR=1;PAO=0;PQA=0;PQR=0;PRO=0;QA=1312;QR=5506;RO=164;RPL=38;RPP=79.2345;RPPR=64.2352;RPR=1;RUN=1;SAF=12;SAP=15.538;SAR=27;SRF=86;SRP=3.8577;SRR=78;TYPE=snp;technology.illumina=1	GT:DP:DPR:RO:QR:AO:QA:GL		coding-synonymous	YIR006C	PAN1	Q1102Q	No		#N/A	#N/A
chrIX	366615	chrIX:366615	.	A	T	126.565	PASS	AB=0.145;ABP=221.938;AC=1;AF=0.5;AN=2;AO=29;CIGAR=1X;DP=200;DPB=200;DPRA=0;EPP=12.0706;EPPR=26.768;GTI=0;LEN=1;MEANALT=2;MQM=60;MQMR=60;NS=1;NUMALT=1;ODDS=29.1428;PAIRED=1;PAIREDR=1;PAO=0;PQA=0;PQR=0;PRO=0;QA=951;QR=5220;RO=169;RPL=29;RPP=65.983;RPPR=39.103;RPR=0;RUN=1;SAF=9;SAP=12.0706;SAR=20;SRF=88;SRP=3.6399;SRR=81;TYPE=snp;technology.illumina=1	GT:DP:DPR:RO:QR:AO:QA:GL		coding-synonymous	YIR006C	PAN1	T1098T	No		#N/A	#N/A
chrIX	390404	chrIX:390404	.	G	A	3402	PASS	AB=0.268966;ABP=339.139;AC=1;AF=0.5;AN=2;AO=195;CIGAR=1X;DP=725;DPB=725;DPRA=0;EPP=6.22853;EPPR=3.42313;GTI=0;LEN=1;MEANALT=3;MQM=60;MQMR=59.1635;NS=1;NUMALT=1;ODDS=783.339;PAIRED=1;PAIREDR=0.990494;PAO=0;PQA=0;PQR=0;PRO=0;QA=6264;QR=18071;RO=526;RPL=108;RPP=7.92117;RPPR=210.151;RPR=87;RUN=1;SAF=86;SAP=8.90111;SAR=109;SRF=257;SRP=3.60477;SRR=269;TYPE=snp;technology.illumina=1	GT:DP:DPR:RO:QR:AO:QA:GL		coding-nonsynonymous	YIR019C	FLO11	T1091I	No		#N/A	#N/A
chrM	5191	chrM:5191	.	C	T	302.227	PASS	AB=0.211864;ABP=88.1026;AC=1;AF=0.5;AN=2;AO=25;CIGAR=1X;DP=118;DPB=118;DPRA=0;EPP=3.09716;EPPR=3.22044;GTI=0;LEN=1;MEANALT=1;MQM=56.84;MQMR=60.1075;NS=1;NUMALT=1;ODDS=69.5903;PAIRED=1;PAIREDR=1;PAO=0;PQA=0;PQR=0;PRO=0;QA=845;QR=3464;RO=93;RPL=25;RPP=57.2971;RPPR=89.8925;RPR=0;RUN=1;SAF=12;SAP=3.09716;SAR=13;SRF=48;SRP=3.22044;SRR=45;TYPE=snp;technology.illumina=1	GT:DP:DPR:RO:QR:AO:QA:GL		intergenic	NA	unknown	NA	No		#N/A	#N/A
chrM	12509	chrM:12509	.	AGTG	AG	32.2849	PASS	AB=0.145833;ABP=55.3066;AC=1;AF=0.5;AN=2;AO=7;CIGAR=1M2D1M;DP=48;DPB=46.5;DPRA=0;EPP=3.32051;EPPR=3.06326;GTI=0;LEN=2;MEANALT=1;MQM=58.5714;MQMR=60;NS=1;NUMALT=1;ODDS=7.43328;PAIRED=0.857143;PAIREDR=1;PAO=1;PQA=0;PQR=71;PRO=3;QA=263;QR=1541;RO=41;RPL=0;RPP=18.2106;RPPR=60.6867;RPR=7;RUN=1;SAF=4;SAP=3.32051;SAR=3;SRF=21;SRP=3.06326;SRR=20;TYPE=del;technology.illumina=1	GT:DP:DPR:RO:QR:AO:QA:GL		intergenic	NA	unknown	NA	No		#N/A	#N/A
chrVI	9782	chrVI:9782	.	G	A	1079.14	PASS	AB=0.202822;ABP=437.952;AC=1;AF=0.5;AN=2;AO=115;CIGAR=1X;DP=567;DPB=567;DPRA=0;EPP=5.29507;EPPR=3.24728;GTI=0;LEN=1;MEANALT=2;MQM=35.1043;MQMR=36.9733;NS=1;NUMALT=1;ODDS=248.481;PAIRED=1;PAIREDR=1;PAO=0;PQA=0;PQR=0;PRO=0;QA=3900;QR=15600;RO=449;RPL=22;RPP=98.1963;RPPR=379.468;RPR=93;RUN=1;SAF=70;SAP=14.8118;SAR=45;SRF=284;SRP=71.4963;SRR=165;TYPE=snp;technology.illumina=1	GT:DP:DPR:RO:QR:AO:QA:GL		coding-nonsynonymous	YFL061W	DDI2	V80I	No		#N/A	#N/A
chrVI	74485	chrVI:74485	.	GAAAAAAAAAAAG	GAAAAAAAAAAG	184.798	PASS	AB=0.126016;ABP=301.861;AC=1;AF=0.5;AN=2;AO=31;CIGAR=1M1D11M;DP=246;DPB=246.692;DPRA=0;EPP=4.76149;EPPR=15.5221;GTI=0;LEN=1;MEANALT=17;MQM=60;MQMR=60;NS=1;NUMALT=1;ODDS=42.5512;PAIRED=1;PAIREDR=1;PAO=1.5;PQA=51.5;PQR=99.5;PRO=3.5;QA=1043;QR=6644;RO=189;RPL=25;RPP=28.2974;RPPR=82.1599;RPR=6;RUN=1;SAF=13;SAP=4.76149;SAR=18;SRF=69;SRP=32.8939;SRR=120;TYPE=del;technology.illumina=1	GT:DP:DPR:RO:QR:AO:QA:GL		5'-upstream	YFL033C	RIM15	NA	No		#N/A	#N/A
chrVII	483486	chrVII:483486	.	G	A	928.643	PASS	AB=0.247826;ABP=130.051;AC=1;AF=0.5;AN=2;AO=57;CIGAR=1X;DP=230;DPB=230;DPRA=0;EPP=3.9627;EPPR=4.28764;GTI=0;LEN=1;MEANALT=3;MQM=60;MQMR=60;NS=1;NUMALT=1;ODDS=213.828;PAIRED=1;PAIREDR=1;PAO=0;PQA=0;PQR=0;PRO=0;QA=1842;QR=5459;RO=170;RPL=30;RPP=3.35316;RPPR=8.11965;RPR=27;RUN=1;SAF=33;SAP=6.09608;SAR=24;SRF=91;SRP=4.84966;SRR=79;TYPE=snp;technology.illumina=1	GT:DP:DPR:RO:QR:AO:QA:GL		coding-nonsynonymous	YGL007W	BRP1	G76E	No		#N/A	#N/A
chrVII	784113	chrVII:784113	.	GTTTTTTTTTTTTA	GTTTTTTTTTTTA	72.7413	PASS	AB=0.142857;ABP=134.85;AC=1;AF=0.5;AN=2;AO=17;CIGAR=1M1D12M;DP=119;DPB=123.286;DPRA=0;EPP=6.20364;EPPR=12.4515;GTI=0;LEN=1;MEANALT=9;MQM=60;MQMR=60;NS=1;NUMALT=1;ODDS=16.7493;PAIRED=1;PAIREDR=1;PAO=3;PQA=102.5;PQR=195.5;PRO=6;QA=589;QR=3182;RO=92;RPL=0;RPP=39.9253;RPPR=118.665;RPR=17;RUN=1;SAF=11;SAP=6.20364;SAR=6;SRF=63;SRP=30.2953;SRR=29;TYPE=del;technology.illumina=1	GT:DP:DPR:RO:QR:AO:QA:GL		intergenic	NA	unknown	NA	No		#N/A	#N/A
chrVIII	234753	chrVIII:234753	.	ATTTTTTTTTTTTTTTC	ATTTTTTTTTTTTTTC	72.8652	PASS	AB=0.119403;ABP=171.607;AC=1;AF=0.5;AN=2;AO=16;CIGAR=1M1D15M;DP=134;DPB=139;DPRA=0;EPP=3.55317;EPPR=13.9581;GTI=0;LEN=1;MEANALT=10;MQM=60;MQMR=60;NS=1;NUMALT=1;ODDS=16.7778;PAIRED=1;PAIREDR=0.989583;PAO=3;PQA=100.5;PQR=242.5;PRO=7;QA=548;QR=3278;RO=96;RPL=8;RPP=3.0103;RPPR=5.27225;RPR=8;RUN=1;SAF=9;SAP=3.55317;SAR=7;SRF=40;SRP=8.80089;SRR=56;TYPE=del;technology.illumina=1	GT:DP:DPR:RO:QR:AO:QA:GL		5'-upstream	YHR070W	TRM5	NA	No		#N/A	#N/A
chrVIII	234753	chrVIII:234753	.	ATTTTTTTTTTTTTTTC	ATTTTTTTTTTTTTTC	72.8652	PASS	AB=0.119403;ABP=171.607;AC=1;AF=0.5;AN=2;AO=16;CIGAR=1M1D15M;DP=134;DPB=139;DPRA=0;EPP=3.55317;EPPR=13.9581;GTI=0;LEN=1;MEANALT=10;MQM=60;MQMR=60;NS=1;NUMALT=1;ODDS=16.7778;PAIRED=1;PAIREDR=0.989583;PAO=3;PQA=100.5;PQR=242.5;PRO=7;QA=548;QR=3278;RO=96;RPL=8;RPP=3.0103;RPPR=5.27225;RPR=8;RUN=1;SAF=9;SAP=3.55317;SAR=7;SRF=40;SRP=8.80089;SRR=56;TYPE=del;technology.illumina=1	GT:DP:DPR:RO:QR:AO:QA:GL		5'-upstream	YHR069C	RRP4	NA	No		#N/A	#N/A
chrVIII	553158	chrVIII:553158	.	C	A	159.309	PASS	AB=0.141129;ABP=557.857;AC=1;AF=0.5;AN=2;AO=70;CIGAR=1X;DP=496;DPB=496;DPRA=0;EPP=7.47733;EPPR=3.42416;GTI=0;LEN=1;MEANALT=2;MQM=33.3857;MQMR=36.9482;NS=1;NUMALT=1;ODDS=36.6822;PAIRED=1;PAIREDR=1;PAO=0;PQA=0;PQR=0;PRO=0;QA=2443;QR=14710;RO=425;RPL=16;RPP=47.8047;RPPR=280.392;RPR=54;RUN=1;SAF=45;SAP=15.4187;SAR=25;SRF=177;SRP=28.7665;SRR=248;TYPE=snp;technology.illumina=1	GT:DP:DPR:RO:QR:AO:QA:GL		coding-nonsynonymous	YHR215W	PHO12	Q354K	No		#N/A	#N/A
chrVIII	554015	chrVIII:554015	.	C	T	434.251	PASS	AB=0.244048;ABP=98.6068;AC=1;AF=0.5;AN=2;AO=41;CIGAR=1X;DP=168;DPB=168;DPRA=0;EPP=7.30028;EPPR=9.38348;GTI=0;LEN=1;MEANALT=3;MQM=59.8537;MQMR=60;NS=1;NUMALT=1;ODDS=99.99;PAIRED=1;PAIREDR=1;PAO=0;PQA=0;PQR=0;PRO=0;QA=1092;QR=3775;RO=123;RPL=17;RPP=5.60547;RPPR=9.38348;RPR=24;RUN=1;SAF=27;SAP=11.961;SAR=14;SRF=72;SRP=10.7958;SRR=51;TYPE=snp;technology.illumina=1	GT:DP:DPR:RO:QR:AO:QA:GL		intergenic	NA	unknown	NA	No		#N/A	#N/A
chrVIII	556249	chrVIII:556249	.	A	T	3240.42	PASS	AB=0.352941;ABP=82.8438;AC=1;AF=0.5;AN=2;AO=150;CIGAR=1X;DP=425;DPB=425;DPRA=0;EPP=3.06821;EPPR=12.7541;GTI=0;LEN=1;MEANALT=3;MQM=56.62;MQMR=55.2491;NS=1;NUMALT=1;ODDS=746.133;PAIRED=0.853333;PAIREDR=0.868132;PAO=0;PQA=0;PQR=0;PRO=0;QA=5304;QR=9928;RO=273;RPL=34;RPP=100.35;RPPR=77.8505;RPR=116;RUN=1;SAF=84;SAP=7.70068;SAR=66;SRF=154;SRP=12.7541;SRR=119;TYPE=snp;technology.illumina=1	GT:DP:DPR:RO:QR:AO:QA:GL		ARS	ARS824		NA	No		#N/A	#N/A
chrVIII	556249	chrVIII:556249	.	A	T	3240.42	PASS	AB=0.352941;ABP=82.8438;AC=1;AF=0.5;AN=2;AO=150;CIGAR=1X;DP=425;DPB=425;DPRA=0;EPP=3.06821;EPPR=12.7541;GTI=0;LEN=1;MEANALT=3;MQM=56.62;MQMR=55.2491;NS=1;NUMALT=1;ODDS=746.133;PAIRED=0.853333;PAIREDR=0.868132;PAO=0;PQA=0;PQR=0;PRO=0;QA=5304;QR=9928;RO=273;RPL=34;RPP=100.35;RPPR=77.8505;RPR=116;RUN=1;SAF=84;SAP=7.70068;SAR=66;SRF=154;SRP=12.7541;SRR=119;TYPE=snp;technology.illumina=1	GT:DP:DPR:RO:QR:AO:QA:GL		telomere	TEL08R		NA	No		#N/A	#N/A
chrVIII	556294	chrVIII:556294	.	A	T	3090.09	PASS	AB=0.334076;ABP=110.38;AC=1;AF=0.5;AN=2;AO=150;CIGAR=1X;DP=449;DPB=449;DPRA=0;EPP=3.53145;EPPR=4.24592;GTI=0;LEN=1;MEANALT=2;MQM=55.9933;MQMR=52;NS=1;NUMALT=1;ODDS=711.519;PAIRED=0.846667;PAIREDR=0.888889;PAO=0;PQA=0;PQR=0;PRO=0;QA=5267;QR=10701;RO=297;RPL=32;RPP=110.078;RPPR=136.26;RPR=118;RUN=1;SAF=82;SAP=5.84769;SAR=68;SRF=158;SRP=5.6497;SRR=139;TYPE=snp;technology.illumina=1	GT:DP:DPR:RO:QR:AO:QA:GL		ARS	ARS824		NA	No		#N/A	#N/A
chrVIII	556294	chrVIII:556294	.	A	T	3090.09	PASS	AB=0.334076;ABP=110.38;AC=1;AF=0.5;AN=2;AO=150;CIGAR=1X;DP=449;DPB=449;DPRA=0;EPP=3.53145;EPPR=4.24592;GTI=0;LEN=1;MEANALT=2;MQM=55.9933;MQMR=52;NS=1;NUMALT=1;ODDS=711.519;PAIRED=0.846667;PAIREDR=0.888889;PAO=0;PQA=0;PQR=0;PRO=0;QA=5267;QR=10701;RO=297;RPL=32;RPP=110.078;RPPR=136.26;RPR=118;RUN=1;SAF=82;SAP=5.84769;SAR=68;SRF=158;SRP=5.6497;SRR=139;TYPE=snp;technology.illumina=1	GT:DP:DPR:RO:QR:AO:QA:GL		telomere	TEL08R		NA	No		#N/A	#N/A
chrVIII	556318	chrVIII:556318	.	T	G	3040.45	PASS	AB=0.317287;ABP=135.527;AC=1;AF=0.5;AN=2;AO=145;CIGAR=1X;DP=457;DPB=457;DPRA=0;EPP=5.54119;EPPR=3.18486;GTI=0;LEN=1;MEANALT=2;MQM=55.7172;MQMR=51.582;NS=1;NUMALT=1;ODDS=700.089;PAIRED=0.841379;PAIREDR=0.897106;PAO=0;PQA=0;PQR=0;PRO=0;QA=5178;QR=10910;RO=311;RPL=46;RPP=45.077;RPPR=126.519;RPR=99;RUN=1;SAF=79;SAP=5.54119;SAR=66;SRF=159;SRP=3.35243;SRR=152;TYPE=snp;technology.illumina=1	GT:DP:DPR:RO:QR:AO:QA:GL		ARS	ARS824		NA	No		#N/A	#N/A
chrVIII	556318	chrVIII:556318	.	T	G	3040.45	PASS	AB=0.317287;ABP=135.527;AC=1;AF=0.5;AN=2;AO=145;CIGAR=1X;DP=457;DPB=457;DPRA=0;EPP=5.54119;EPPR=3.18486;GTI=0;LEN=1;MEANALT=2;MQM=55.7172;MQMR=51.582;NS=1;NUMALT=1;ODDS=700.089;PAIRED=0.841379;PAIREDR=0.897106;PAO=0;PQA=0;PQR=0;PRO=0;QA=5178;QR=10910;RO=311;RPL=46;RPP=45.077;RPPR=126.519;RPR=99;RUN=1;SAF=79;SAP=5.54119;SAR=66;SRF=159;SRP=3.35243;SRR=152;TYPE=snp;technology.illumina=1	GT:DP:DPR:RO:QR:AO:QA:GL		telomere	TEL08R		NA	No		#N/A	#N/A
chrVIII	556341	chrVIII:556341	.	ATAG	TTAA	2670.34	PASS	AB=0.280412;ABP=206.139;AC=1;AF=0.5;AN=2;AO=136;CIGAR=1X2M1X;DP=485;DPB=485;DPRA=0;EPP=4.03217;EPPR=6.08338;GTI=0;LEN=4;MEANALT=6;MQM=56.0294;MQMR=50.5731;NS=1;NUMALT=1;ODDS=614.868;PAIRED=0.845588;PAIREDR=0.906433;PAO=0;PQA=0;PQR=0;PRO=0;QA=4758;QR=12137;RO=342;RPL=79;RPP=10.7382;RPPR=15.3026;RPR=57;RUN=1;SAF=73;SAP=4.60697;SAR=63;SRF=175;SRP=3.41666;SRR=167;TYPE=complex;technology.illumina=1	GT:DP:DPR:RO:QR:AO:QA:GL		telomere	TEL08R		NA	No		#N/A	#N/A
chrVIII	556369	chrVIII:556369	.	G	A	2461	PASS	AB=0.295405;ABP=169.168;AC=1;AF=0.5;AN=2;AO=135;CIGAR=1X;DP=457;DPB=457;DPRA=0;EPP=4.31318;EPPR=24.9888;GTI=0;LEN=1;MEANALT=2;MQM=53.9926;MQMR=50.2025;NS=1;NUMALT=1;ODDS=566.665;PAIRED=0.851852;PAIREDR=0.912773;PAO=0;PQA=0;PQR=0;PRO=0;QA=4840;QR=11453;RO=321;RPL=127;RPP=230.79;RPPR=41.0618;RPR=8;RUN=1;SAF=72;SAP=4.31318;SAR=63;SRF=164;SRP=3.34177;SRR=157;TYPE=snp;technology.illumina=1	GT:DP:DPR:RO:QR:AO:QA:GL		binding_site	TEL08R-XC		NA	No		#N/A	#N/A
chrVIII	556369	chrVIII:556369	.	G	A	2461	PASS	AB=0.295405;ABP=169.168;AC=1;AF=0.5;AN=2;AO=135;CIGAR=1X;DP=457;DPB=457;DPRA=0;EPP=4.31318;EPPR=24.9888;GTI=0;LEN=1;MEANALT=2;MQM=53.9926;MQMR=50.2025;NS=1;NUMALT=1;ODDS=566.665;PAIRED=0.851852;PAIREDR=0.912773;PAO=0;PQA=0;PQR=0;PRO=0;QA=4840;QR=11453;RO=321;RPL=127;RPP=230.79;RPPR=41.0618;RPR=8;RUN=1;SAF=72;SAP=4.31318;SAR=63;SRF=164;SRP=3.34177;SRR=157;TYPE=snp;technology.illumina=1	GT:DP:DPR:RO:QR:AO:QA:GL		telomere	TEL08R		NA	No		#N/A	#N/A
chrVIII	556384	chrVIII:556384	.	C	T	2141.17	PASS	AB=0.287946;ABP=177.988;AC=1;AF=0.5;AN=2;AO=129;CIGAR=1X;DP=448;DPB=448;DPRA=0;EPP=4.37378;EPPR=21.5915;GTI=0;LEN=1;MEANALT=2;MQM=53.7132;MQMR=50.3734;NS=1;NUMALT=1;ODDS=493.022;PAIRED=0.852713;PAIREDR=0.917722;PAO=0;PQA=0;PQR=0;PRO=0;QA=4525;QR=11030;RO=316;RPL=127;RPP=266.028;RPPR=98.6925;RPR=2;RUN=1;SAF=69;SAP=4.37378;SAR=60;SRF=161;SRP=3.25768;SRR=155;TYPE=snp;technology.illumina=1	GT:DP:DPR:RO:QR:AO:QA:GL		telomere	TEL08R		NA	No		#N/A	#N/A
chrVIII	556403	chrVIII:556403	.	GAGAG	GG	1566.99	PASS	AB=0.274005;ABP=192.437;AC=1;AF=0.5;AN=2;AO=117;CIGAR=1M3D1M;DP=427;DPB=358;DPRA=0;EPP=4.51363;EPPR=24.6892;GTI=0;LEN=3;MEANALT=5;MQM=54.2479;MQMR=50.3993;NS=1;NUMALT=1;ODDS=360.814;PAIRED=0.854701;PAIREDR=0.920792;PAO=0;PQA=0;PQR=87;PRO=3;QA=3755;QR=10336;RO=303;RPL=117;RPP=257.073;RPPR=125.996;RPR=0;RUN=1;SAF=63;SAP=4.51363;SAR=54;SRF=155;SRP=3.36146;SRR=148;TYPE=del;technology.illumina=1	GT:DP:DPR:RO:QR:AO:QA:GL		telomere	TEL08R		NA	No		#N/A	#N/A
chrVIII	556644	chrVIII:556644	.	TAATA	CAATG	1571.11	PASS	AB=0.226994;ABP=425.102;AC=1;AF=0.5;AN=2;AO=148;CIGAR=1X3M1X;DP=652;DPB=661.8;DPRA=0;EPP=3.06899;EPPR=16.016;GTI=0;LEN=5;MEANALT=16;MQM=41.2905;MQMR=43.2964;NS=1;NUMALT=1;ODDS=361.761;PAIRED=0.97973;PAIREDR=0.831557;PAO=0;PQA=0;PQR=526;PRO=18;QA=4859;QR=15642;RO=469;RPL=7;RPP=266.463;RPPR=928.127;RPR=141;RUN=1;SAF=74;SAP=3.0103;SAR=74;SRF=205;SRP=19.1273;SRR=264;TYPE=complex;technology.illumina=1	GT:DP:DPR:RO:QR:AO:QA:GL		coding-nonsynonymous	YHR217C	YHR217C	L133indel	No		#N/A	#N/A
chrVIII	556657	chrVIII:556657	.	AT	AGT	2554.15	PASS	AB=0.294985;ABP=250.533;AC=1;AF=0.5;AN=2;AO=200;CIGAR=1M1I1M;DP=678;DPB=785.5;DPRA=0;EPP=5.13834;EPPR=19.3362;GTI=0;LEN=1;MEANALT=7;MQM=40.83;MQMR=42.3456;NS=1;NUMALT=1;ODDS=588.114;PAIRED=0.96;PAIREDR=0.827214;PAO=4.5;PQA=0;PQR=0;PRO=4.5;QA=6271;QR=15694;RO=463;RPL=31;RPP=209.778;RPPR=842.188;RPR=169;RUN=1;SAF=96;SAP=3.70517;SAR=104;SRF=204;SRP=17.1976;SRR=259;TYPE=ins;technology.illumina=1	GT:DP:DPR:RO:QR:AO:QA:GL		coding-nonsynonymous	YHR217C	YHR217C	I129indel	No		#N/A	#N/A
chrVIII	556667	chrVIII:556667	.	A	G	2164.92	PASS	AB=0.239538;ABP=411.363;AC=1;AF=0.5;AN=2;AO=166;CIGAR=1X;DP=693;DPB=693;DPRA=0;EPP=4.31842;EPPR=33.777;GTI=0;LEN=1;MEANALT=3;MQM=39.8133;MQMR=41.7088;NS=1;NUMALT=1;ODDS=498.491;PAIRED=0.963855;PAIREDR=0.837165;PAO=0;PQA=0;PQR=0;PRO=0;QA=5757;QR=16980;RO=522;RPL=48;RPP=67.108;RPPR=554.182;RPR=118;RUN=1;SAF=82;SAP=3.06262;SAR=84;SRF=231;SRP=17.986;SRR=291;TYPE=snp;technology.illumina=1	GT:DP:DPR:RO:QR:AO:QA:GL		coding-nonsynonymous	YHR217C	YHR217C	S126P	No		#N/A	#N/A
chrVIII	556718	chrVIII:556718	.	A	G	1644.12	PASS	AB=0.245228;ABP=386.953;AC=1;AF=0.5;AN=2;AO=167;CIGAR=1X;DP=681;DPB=681;DPRA=0;EPP=3.0233;EPPR=20.8943;GTI=0;LEN=1;MEANALT=2;MQM=38.3114;MQMR=42.922;NS=1;NUMALT=1;ODDS=378.574;PAIRED=0.964072;PAIREDR=0.832359;PAO=0;PQA=0;PQR=0;PRO=0;QA=5644;QR=17453;RO=513;RPL=163;RPP=331.735;RPPR=650.139;RPR=4;RUN=1;SAF=83;SAP=3.0233;SAR=84;SRF=223;SRP=22.0117;SRR=290;TYPE=snp;technology.illumina=1	GT:DP:DPR:RO:QR:AO:QA:GL		coding-nonsynonymous	YHR217C	YHR217C	Y109H	No		#N/A	#N/A
chrVIII	556764	chrVIII:556764	.	GTGGGG	ATGAGA	826.79	PASS	AB=0.190476;ABP=492.315;AC=1;AF=0.5;AN=2;AO=112;CIGAR=1X2M1X1M1X;DP=588;DPB=591.167;DPRA=0;EPP=4.94911;EPPR=21.1371;GTI=0;LEN=6;MEANALT=20;MQM=39.1161;MQMR=42.1894;NS=1;NUMALT=1;ODDS=190.375;PAIRED=0.955357;PAIREDR=0.803357;PAO=2;PQA=56;PQR=119;PRO=4;QA=3606;QR=14422;RO=417;RPL=112;RPP=246.215;RPPR=891.226;RPR=0;RUN=1;SAF=51;SAP=4.94911;SAR=61;SRF=177;SRP=23.6783;SRR=240;TYPE=complex;technology.i…	GT:DP:DPR:RO:QR:AO:QA:GL		coding-nonsynonymous	YHR217C	YHR217C	H93indel	No		#N/A	#N/A
chrVIII	556785	chrVIII:556785	.	G	A	1388.87	PASS	AB=0.2603;ABP=269.508;AC=1;AF=0.5;AN=2;AO=139;CIGAR=1X;DP=534;DPB=534;DPRA=0;EPP=7.52509;EPPR=22.9546;GTI=0;LEN=1;MEANALT=2;MQM=40.4101;MQMR=41.3615;NS=1;NUMALT=1;ODDS=319.799;PAIRED=0.964029;PAIREDR=0.781003;PAO=0;PQA=0;PQR=0;PRO=0;QA=4400;QR=13151;RO=379;RPL=139;RPP=304.845;RPPR=825.998;RPR=0;RUN=1;SAF=61;SAP=7.52509;SAR=78;SRF=160;SRP=22.9546;SRR=219;TYPE=snp;technology.illumina=1	GT:DP:DPR:RO:QR:AO:QA:GL		coding-synonymous	YHR217C	YHR217C	S86S	No		#N/A	#N/A
chrX	470135	chrX:470135	.	A	G	68.1644	PASS	AB=0.162791;ABP=45.4803;AC=1;AF=0.5;AN=2;AO=7;CIGAR=1X;DP=43;DPB=43;DPRA=0;EPP=3.32051;EPPR=3.9754;GTI=0;LEN=1;MEANALT=1;MQM=60;MQMR=60;NS=1;NUMALT=1;ODDS=15.6954;PAIRED=1;PAIREDR=1;PAO=0;PQA=0;PQR=0;PRO=0;QA=249;QR=1296;RO=36;RPL=4;RPP=3.32051;RPPR=18.4519;RPR=3;RUN=1;SAF=4;SAP=3.32051;SAR=3;SRF=14;SRP=6.8707;SRR=22;TYPE=snp;technology.illumina=1	GT:DP:DPR:RO:QR:AO:QA:GL		coding-nonsynonymous	YJR023C	YJR023C	L24S	No		#N/A	#N/A
chrX	470148	chrX:470148	.	A	G	111.658	PASS	AB=0.190476;ABP=37.9607;AC=1;AF=0.5;AN=2;AO=8;CIGAR=1X;DP=42;DPB=42;DPRA=0;EPP=4.09604;EPPR=3.26577;GTI=0;LEN=1;MEANALT=1;MQM=60;MQMR=60;NS=1;NUMALT=1;ODDS=25.7102;PAIRED=1;PAIREDR=1;PAO=0;PQA=0;PQR=0;PRO=0;QA=296;QR=1277;RO=34;RPL=5;RPP=4.09604;RPPR=19.3602;RPR=3;RUN=1;SAF=4;SAP=3.0103;SAR=4;SRF=15;SRP=4.03217;SRR=19;TYPE=snp;technology.illumina=1	GT:DP:DPR:RO:QR:AO:QA:GL		coding-synonymous	YJR023C	YJR023C	L20L	No		#N/A	#N/A
chrX	568755	chrX:568755	.	TAAAAAAAAAAAAAT	TAAAAAAAAAAAAT	61.8132	PASS	AB=0.150685;ABP=80.3802;AC=1;AF=0.5;AN=2;AO=11;CIGAR=1M1D13M;DP=73;DPB=75.6667;DPRA=0;EPP=4.78696;EPPR=5.09662;GTI=0;LEN=1;MEANALT=8;MQM=60;MQMR=60;NS=1;NUMALT=1;ODDS=14.233;PAIRED=1;PAIREDR=1;PAO=1.5;PQA=47;PQR=80;PRO=2.5;QA=338;QR=1835;RO=51;RPL=6;RPP=3.20771;RPPR=12.5903;RPR=5;RUN=1;SAF=7;SAP=4.78696;SAR=4;SRF=29;SRP=5.09662;SRR=22;TYPE=del;technology.illumina=1	GT:DP:DPR:RO:QR:AO:QA:GL		intergenic	NA	unknown	NA	No		#N/A	#N/A
chrX	743794	chrX:743794	.	C	A	50.6954	PASS	AB=0.131696;ABP=530.853;AC=1;AF=0.5;AN=2;AO=59;CIGAR=1X;DP=448;DPB=448;DPRA=0;EPP=4.81373;EPPR=11.9648;GTI=0;LEN=1;MEANALT=2;MQM=38.7288;MQMR=37.3273;NS=1;NUMALT=1;ODDS=11.673;PAIRED=0.864407;PAIREDR=0.840206;PAO=0;PQA=0;PQR=0;PRO=0;QA=1926;QR=13386;RO=388;RPL=42;RPP=26.0132;RPPR=200.816;RPR=17;RUN=1;SAF=16;SAP=29.8409;SAR=43;SRF=110;SRP=160.968;SRR=278;TYPE=snp;technology.illumina=1	GT:DP:DPR:RO:QR:AO:QA:GL		coding-nonsynonymous	YJR161C	COS5	C69F	No		#N/A	#N/A
chrX	744903	chrX:744903	.	A	G	143.468	PASS	AB=0.2;ABP=198.443;AC=1;AF=0.5;AN=2;AO=50;CIGAR=1X;DP=250;DPB=250;DPRA=0;EPP=53.2147;EPPR=27.1147;GTI=0;LEN=1;MEANALT=2;MQM=36.28;MQMR=48.7839;NS=1;NUMALT=1;ODDS=33.0347;PAIRED=0.88;PAIREDR=0.939698;PAO=0;PQA=0;PQR=0;PRO=0;QA=1654;QR=7059;RO=199;RPL=0;RPP=111.584;RPPR=337.188;RPR=50;RUN=1;SAF=42;SAP=53.2147;SAR=8;SRF=135;SRP=58.0173;SRR=64;TYPE=snp;technology.illumina=1	GT:DP:DPR:RO:QR:AO:QA:GL		ARS	ARS1025		NA	No		#N/A	#N/A
chrX	744903	chrX:744903	.	A	G	143.468	PASS	AB=0.2;ABP=198.443;AC=1;AF=0.5;AN=2;AO=50;CIGAR=1X;DP=250;DPB=250;DPRA=0;EPP=53.2147;EPPR=27.1147;GTI=0;LEN=1;MEANALT=2;MQM=36.28;MQMR=48.7839;NS=1;NUMALT=1;ODDS=33.0347;PAIRED=0.88;PAIREDR=0.939698;PAO=0;PQA=0;PQR=0;PRO=0;QA=1654;QR=7059;RO=199;RPL=0;RPP=111.584;RPPR=337.188;RPR=50;RUN=1;SAF=42;SAP=53.2147;SAR=8;SRF=135;SRP=58.0173;SRR=64;TYPE=snp;technology.illumina=1	GT:DP:DPR:RO:QR:AO:QA:GL		telomere	TEL10R		NA	No		#N/A	#N/A
chrX	745310	chrX:745310	.	G	T	10992.7	PASS	AB=0.203419;ABP=3131.65;AC=1;AF=0.5;AN=2;AO=833;CIGAR=1X;DP=4095;DPB=4095;DPRA=0;EPP=7.39235;EPPR=4.61107;GTI=0;LEN=1;MEANALT=3;MQM=47.8103;MQMR=57.3463;NS=1;NUMALT=1;ODDS=2531.16;PAIRED=0.960384;PAIREDR=0.92447;PAO=0;PQA=0;PQR=0;PRO=0;QA=28096;QR=114110;RO=3257;RPL=499;RPP=73.9807;RPPR=154.706;RPR=334;RUN=1;SAF=429;SAP=4.63956;SAR=404;SRF=1661;SRP=5.82715;SRR=1596;TYPE=snp;technology.illumina=1	GT:DP:DPR:RO:QR:AO:QA:GL		5'-upstream	YJR162C	YJR162C	NA	No		#N/A	#N/A
chrX	745315	chrX:745315	.	G	A	11051.4	PASS	AB=0.203334;ABP=3029.47;AC=1;AF=0.5;AN=2;AO=805;CIGAR=1X;DP=3959;DPB=3959;DPRA=0;EPP=4.19989;EPPR=3.14584;GTI=0;LEN=1;MEANALT=3;MQM=47.3665;MQMR=57.3217;NS=1;NUMALT=1;ODDS=2544.68;PAIRED=0.959006;PAIREDR=0.923567;PAO=0;PQA=0;PQR=0;PRO=0;QA=27772;QR=107694;RO=3140;RPL=485;RPP=76.4492;RPPR=128.51;RPR=320;RUN=1;SAF=407;SAP=3.2288;SAR=398;SRF=1584;SRP=3.55248;SRR=1556;TYPE=snp;technology.illumina=1	GT:DP:DPR:RO:QR:AO:QA:GL		5'-upstream	YJR162C	YJR162C	NA	No		#N/A	#N/A
chrX	745321	chrX:745321	.	ATT	GTTAGAGTGATAT	3785.49	PASS	AB=0.15739;ABP=3831.47;AC=1;AF=0.5;AN=2;AO=591;CIGAR=1X1M10I1M;DP=3755;DPB=5826;DPRA=0;EPP=3.10216;EPPR=3.01326;GTI=0;LEN=13;MEANALT=41;MQM=47.4349;MQMR=57.5113;NS=1;NUMALT=1;ODDS=871.64;PAIRED=0.961083;PAIREDR=0.929059;PAO=16;PQA=312;PQR=699;PRO=28;QA=17119;QR=97154;RO=2932;RPL=317;RPP=9.80396;RPPR=91.6733;RPR=274;RUN=1;SAF=285;SAP=4.63064;SAR=306;SRF=1430;SRP=6.84963;SRR=1502;TYPE=complex;techn…	GT:DP:DPR:RO:QR:AO:QA:GL		5'-upstream	YJR162C	YJR162C	NA	No		#N/A	#N/A
chrX	745343	chrX:745343	.	ATG	GTA	4585.27	PASS	AB=0.159312;ABP=3932.79;AC=1;AF=0.5;AN=2;AO=621;CIGAR=1X1M1X;DP=3898;DPB=3930;DPRA=0;EPP=4.02086;EPPR=13.3794;GTI=0;LEN=3;MEANALT=14;MQM=41.1288;MQMR=55.5668;NS=1;NUMALT=1;ODDS=1055.8;PAIRED=0.94525;PAIREDR=0.934472;PAO=15;PQA=397;PQR=1177;PRO=64;QA=21130;QR=111514;RO=3220;RPL=301;RPP=4.27262;RPPR=4.69623;RPR=320;RUN=1;SAF=303;SAP=3.79707;SAR=318;SRF=1563;SRP=8.96904;SRR=1657;TYPE=complex;technol…	GT:DP:DPR:RO:QR:AO:QA:GL		5'-upstream	YJR162C	YJR162C	NA	No		#N/A	#N/A
chrX	745388	chrX:745388	.	TAG	TG	5966.83	PASS	AB=0.18273;ABP=3141.84;AC=1;AF=0.5;AN=2;AO=656;CIGAR=1M1D1M;DP=3590;DPB=3387;DPRA=0;EPP=27.4923;EPPR=10.8384;GTI=0;LEN=1;MEANALT=10;MQM=43.9512;MQMR=53.1861;NS=1;NUMALT=1;ODDS=1373.91;PAIRED=0.971037;PAIREDR=0.92377;PAO=11.5;PQA=211.5;PQR=450.5;PRO=22.5;QA=20839;QR=100444;RO=2886;RPL=372;RPP=28.6443;RPPR=3.31127;RPR=284;RUN=1;SAF=291;SAP=21.1368;SAR=365;SRF=1359;SRP=24.2465;SRR=1527;TYPE=del;tech…	GT:DP:DPR:RO:QR:AO:QA:GL		5'-upstream	YJR162C	YJR162C	NA	No		#N/A	#N/A
chrX	745447	chrX:745447	.	T	C	7048.32	PASS	AB=0.211847;ABP=2157.97;AC=1;AF=0.5;AN=2;AO=633;CIGAR=1X;DP=2988;DPB=2988;DPRA=0;EPP=13.3874;EPPR=31.687;GTI=0;LEN=1;MEANALT=3;MQM=43.09;MQMR=49.1419;NS=1;NUMALT=1;ODDS=1622.94;PAIRED=0.949447;PAIREDR=0.915912;PAO=0;PQA=0;PQR=0;PRO=0;QA=20557;QR=78318;RO=2319;RPL=283;RPP=18.4096;RPPR=86.7239;RPR=350;RUN=1;SAF=274;SAP=27.7953;SAR=359;SRF=1041;SRP=55.606;SRR=1278;TYPE=snp;technology.illumina=1	GT:DP:DPR:RO:QR:AO:QA:GL		5'-upstream	YJR162C	YJR162C	NA	No		#N/A	#N/A
chrX	745585	chrX:745585	.	GG	GTG	4459.33	PASS	AB=0.334564;ABP=324.889;AC=1;AF=0.5;AN=2;AO=453;CIGAR=1M1I1M;DP=1354;DPB=1619.5;DPRA=0;EPP=98.3106;EPPR=35.3865;GTI=0;LEN=1;MEANALT=7;MQM=37.2539;MQMR=46.1387;NS=1;NUMALT=1;ODDS=1026.8;PAIRED=0.87638;PAIREDR=0.939121;PAO=36.5;PQA=1207;PQR=1207;PRO=36.5;QA=14791;QR=30317;RO=887;RPL=445;RPP=918.427;RPPR=1718.08;RPR=8;RUN=1;SAF=158;SAP=92.9802;SAR=295;SRF=373;SRP=51.6811;SRR=514;TYPE=ins;technology.…	GT:DP:DPR:RO:QR:AO:QA:GL		telomere	TEL10R		NA	No		#N/A	#N/A
chrXI	134467	chrXI:134467	.	ATTTTTTTTTTTTTTC	ATTTTTTTTTTTTTC,ATTTTTTTTTTTTTTT	99.684	PASS	AB=0.193548,0.112903;ABP=53.5846,83.705;AC=1,0;AF=0.5,0;AN=2;AO=12,7;CIGAR=1M1D14M,15M1X;DP=62;DPB=62.5;DPRA=0,0;EPP=3.0103,3.32051;EPPR=4.47751;GTI=0;LEN=1,1;MEANALT=4,4;MQM=60,60;MQMR=60;NS=1;NUMALT=2;ODDS=22.9531;PAIRED=1,1;PAIREDR=1;PAO=0,0.5;PQA=0,12;PQR=12;PRO=0.5;QA=350,96;QR=1322;RO=37;RPL=0,3;RPP=29.068,3.32051;RPPR=12.9286;RPR=12,4;RUN=1,1;SAF=6,7;SAP=3.0103,18.2106;SAR=6,0;SRF=21;SRP=4…	GT:DP:DPR:RO:QR:AO:QA:GL		intergenic	NA	unknown	NA	No		#N/A	#N/A
chrXI	144695	chrXI:144695	.	AC	ACTGATGGTCAAGTTCAAGCTGCCAAGTCTACCGCTGCCGCTGCCTCTCAGATTTC	1347.3	PASS	AB=0.585366;ABP=10.7958;AC=1;AF=0.5;AN=2;AO=72;CIGAR=1M54I1M;DP=123;DPB=3268;DPRA=0;EPP=8.92153;EPPR=32.3252;GTI=0;LEN=54;MEANALT=26;MQM=66.8611;MQMR=54.0417;NS=1;NUMALT=1;ODDS=9.71896;PAIRED=1;PAIREDR=1;PAO=36.5;PQA=705.5;PQR=65.5;PRO=3.5;QA=1400;QR=586;RO=24;RPL=47;RPP=17.6074;RPPR=20.744;RPR=25;RUN=1;SAF=36;SAP=3.0103;SAR=36;SRF=6;SRP=16.0391;SRR=18;TYPE=ins;technology.illumina=1	GT:DP:DPR:RO:QR:AO:QA:GL		coding-nonsynonymous	YKL163W	PIR3	T99indel	No		#N/A	#N/A
chrXI	144826	chrXI:144826	.	T	C	48.2291	PASS	AB=0.175182;ABP=128.559;AC=1;AF=0.5;AN=2;AO=24;CIGAR=1X;DP=137;DPB=137;DPRA=0;EPP=16.0391;EPPR=13.359;GTI=0;LEN=1;MEANALT=2;MQM=51.4583;MQMR=54.7838;NS=1;NUMALT=1;ODDS=11.1051;PAIRED=1;PAIREDR=1;PAO=0;PQA=0;PQR=0;PRO=0;QA=732;QR=3507;RO=111;RPL=22;RPP=39.2015;RPPR=80.6551;RPR=2;RUN=1;SAF=4;SAP=26.1727;SAR=20;SRF=36;SRP=32.7653;SRR=75;TYPE=snp;technology.illumina=1	GT:DP:DPR:RO:QR:AO:QA:GL		coding-synonymous	YKL163W	PIR3	A142A	No		#N/A	#N/A
chrXI	144844	chrXI:144844	.	C	T	171.308	PASS	AB=0.173611;ABP=136.254;AC=1;AF=0.5;AN=2;AO=25;CIGAR=1X;DP=144;DPB=144;DPRA=0;EPP=5.18177;EPPR=4.48836;GTI=0;LEN=1;MEANALT=1;MQM=59.8;MQMR=55.0672;NS=1;NUMALT=1;ODDS=39.4451;PAIRED=1;PAIREDR=1;PAO=0;PQA=0;PQR=0;PRO=0;QA=729;QR=3603;RO=119;RPL=14;RPP=3.79203;RPPR=62.297;RPR=11;RUN=1;SAF=9;SAP=7.26639;SAR=16;SRF=34;SRP=50.4725;SRR=85;TYPE=snp;technology.illumina=1	GT:DP:DPR:RO:QR:AO:QA:GL		coding-synonymous	YKL163W	PIR3	A148A	No		#N/A	#N/A
chrXI	666015	chrXI:666015	.	T	C	242.947	PASS	AB=0.222222;ABP=81.4246;AC=1;AF=0.5;AN=2;AO=26;CIGAR=1X;DP=117;DPB=117;DPRA=0;EPP=4.34659;EPPR=45.5712;GTI=0;LEN=1;MEANALT=2;MQM=39.5;MQMR=52.1556;NS=1;NUMALT=1;ODDS=55.9406;PAIRED=0.923077;PAIREDR=0.944444;PAO=0;PQA=0;PQR=0;PRO=0;QA=910;QR=3079;RO=90;RPL=2;RPP=43.4331;RPPR=198.443;RPR=24;RUN=1;SAF=15;SAP=4.34659;SAR=11;SRF=66;SRP=45.5712;SRR=24;TYPE=snp;technology.illumina=1	GT:DP:DPR:RO:QR:AO:QA:GL		telomere	TEL11R		NA	No		#N/A	#N/A
chrXI	666022	chrXI:666022	.	T	C	218.173	PASS	AB=0.189781;ABP=117.528;AC=1;AF=0.5;AN=2;AO=26;CIGAR=1X;DP=137;DPB=137;DPRA=0;EPP=4.34659;EPPR=44.7815;GTI=0;LEN=1;MEANALT=2;MQM=39.5;MQMR=53.1091;NS=1;NUMALT=1;ODDS=50.2362;PAIRED=0.923077;PAIREDR=0.936364;PAO=0;PQA=0;PQR=0;PRO=0;QA=922;QR=3847;RO=110;RPL=4;RPP=30.0702;RPPR=241.872;RPR=22;RUN=1;SAF=15;SAP=4.34659;SAR=11;SRF=78;SRP=44.7815;SRR=32;TYPE=snp;technology.illumina=1	GT:DP:DPR:RO:QR:AO:QA:GL		telomere	TEL11R		NA	No		#N/A	#N/A
chrXI	666046	chrXI:666046	.	T	C	82.679	PASS	AB=0.135417;ABP=224.681;AC=1;AF=0.5;AN=2;AO=26;CIGAR=1X;DP=192;DPB=192;DPRA=0;EPP=4.34659;EPPR=23.9402;GTI=0;LEN=1;MEANALT=1;MQM=39.5;MQMR=54.1205;NS=1;NUMALT=1;ODDS=19.0375;PAIRED=0.923077;PAIREDR=0.939759;PAO=0;PQA=0;PQR=0;PRO=0;QA=915;QR=5853;RO=166;RPL=14;RPP=3.34437;RPPR=354.841;RPR=12;RUN=1;SAF=15;SAP=4.34659;SAR=11;SRF=104;SRP=26.0855;SRR=62;TYPE=snp;technology.illumina=1	GT:DP:DPR:RO:QR:AO:QA:GL		telomere	TEL11R		NA	No		#N/A	#N/A
chrXII	11433	chrXII:11433	.	A	C	448.996	PASS	AB=0.264706;ABP=84.7598;AC=1;AF=0.5;AN=2;AO=45;CIGAR=1X;DP=170;DPB=170;DPRA=0;EPP=3.05855;EPPR=4.14943;GTI=0;LEN=1;MEANALT=2;MQM=34.8667;MQMR=34.2705;NS=1;NUMALT=1;ODDS=103.385;PAIRED=0.8;PAIREDR=0.672131;PAO=0;PQA=0;PQR=0;PRO=0;QA=1534;QR=4089;RO=122;RPL=22;RPP=3.05855;RPPR=3.65106;RPR=23;RUN=1;SAF=23;SAP=3.05855;SAR=22;SRF=71;SRP=10.1299;SRR=51;TYPE=snp;technology.illumina=1	GT:DP:DPR:RO:QR:AO:QA:GL		telomere	TEL12L		NA	No		#N/A	#N/A
chrXII	84519	chrXII:84519	.	CTTTTTTTTTTTTA	CTTTTTTTTTTTA	49.8305	PASS	AB=0.118644;ABP=152.069;AC=1;AF=0.5;AN=2;AO=14;CIGAR=1M1D12M;DP=118;DPB=122.5;DPRA=0;EPP=5.49198;EPPR=40.1205;GTI=0;LEN=1;MEANALT=9;MQM=60;MQMR=60;NS=1;NUMALT=1;ODDS=11.4739;PAIRED=1;PAIREDR=1;PAO=0.5;PQA=17;PQR=176;PRO=5.5;QA=471;QR=3124;RO=89;RPL=10;RPP=8.59409;RPPR=133.03;RPR=4;RUN=1;SAF=5;SAP=5.49198;SAR=9;SRF=23;SRP=48.1232;SRR=66;TYPE=del;technology.illumina=1	GT:DP:DPR:RO:QR:AO:QA:GL		intergenic	NA	unknown	NA	No		#N/A	#N/A
chrXII	507468	chrXII:507468	.	A	C	172.062	PASS	AB=0.159341;ABP=186.464;AC=1;AF=0.5;AN=2;AO=29;CIGAR=1X;DP=182;DPB=182;DPRA=0;EPP=3.08518;EPPR=6.20364;GTI=0;LEN=1;MEANALT=1;MQM=60;MQMR=60;NS=1;NUMALT=1;ODDS=39.6188;PAIRED=1;PAIREDR=0.993464;PAO=0;PQA=0;PQR=0;PRO=0;QA=900;QR=5453;RO=153;RPL=27;RPP=49.8093;RPPR=20.3963;RPR=2;RUN=1;SAF=12;SAP=4.88226;SAR=17;SRF=51;SRP=39.9253;SRR=102;TYPE=snp;technology.illumina=1	GT:DP:DPR:RO:QR:AO:QA:GL		coding-nonsynonymous	YLR175W	CBF5	E445D	No		#N/A	#N/A
chrXII	1064257	chrXII:1064257	.	T	C	117.556	PASS	AB=0.149351;ABP=167.478;AC=1;AF=0.5;AN=2;AO=23;CIGAR=1X;DP=154;DPB=154;DPRA=0;EPP=3.10471;EPPR=16.9508;GTI=0;LEN=1;MEANALT=1;MQM=44.8696;MQMR=38.1832;NS=1;NUMALT=1;ODDS=27.0683;PAIRED=1;PAIREDR=0.78626;PAO=0;PQA=0;PQR=0;PRO=0;QA=800;QR=4736;RO=131;RPL=1;RPP=44.6459;RPPR=56.8661;RPR=22;RUN=1;SAF=11;SAP=3.10471;SAR=12;SRF=46;SRP=28.2226;SRR=85;TYPE=snp;technology.illumina=1	GT:DP:DPR:RO:QR:AO:QA:GL		intergenic	NA	unknown	NA	No		#N/A	#N/A
chrXIII	426224	chrXIII:426224	.	ATTTTTTTTTTTTC	ATTTTTTTTTTTTTC	56.1399	PASS	AB=0.148936;ABP=53.3238;AC=1;AF=0.5;AN=2;AO=7;CIGAR=1M1I13M;DP=47;DPB=47.5714;DPRA=0;EPP=5.80219;EPPR=3.9754;GTI=0;LEN=1;MEANALT=5;MQM=60;MQMR=60;NS=1;NUMALT=1;ODDS=12.9267;PAIRED=1;PAIREDR=1;PAO=0;PQA=0;PQR=0;PRO=0;QA=241;QR=1281;RO=36;RPL=3;RPP=3.32051;RPPR=22.5536;RPR=4;RUN=1;SAF=4;SAP=3.32051;SAR=3;SRF=15;SRP=5.18177;SRR=21;TYPE=ins;technology.illumina=1	GT:DP:DPR:RO:QR:AO:QA:GL		intergenic	NA	unknown	NA	No		#N/A	#N/A
chrXIII	588639	chrXIII:588639	.	T	C	103.322	PASS	AB=0.147436;ABP=171.439;AC=1;AF=0.5;AN=2;AO=23;CIGAR=1X;DP=156;DPB=156;DPRA=0;EPP=3.10471;EPPR=3.60252;GTI=0;LEN=1;MEANALT=2;MQM=60;MQMR=60.1894;NS=1;NUMALT=1;ODDS=23.7907;PAIRED=0.956522;PAIREDR=1;PAO=0;PQA=0;PQR=0;PRO=0;QA=690;QR=4405;RO=132;RPL=18;RPP=18.9659;RPPR=15.9075;RPR=5;RUN=1;SAF=12;SAP=3.10471;SAR=11;SRF=65;SRP=3.0761;SRR=67;TYPE=snp;technology.illumina=1	GT:DP:DPR:RO:QR:AO:QA:GL		coding-synonymous	YMR164C		Q304Q	No		#N/A	#N/A
chrXIII	633305	chrXIII:633305	.	G	A	67.7139	PASS	AB=0.117647;ABP=283.641;AC=1;AF=0.5;AN=2;AO=26;CIGAR=1X;DP=221;DPB=221;DPRA=0;EPP=3.0103;EPPR=35.6495;GTI=0;LEN=1;MEANALT=2;MQM=47;MQMR=60;NS=1;NUMALT=1;ODDS=15.5917;PAIRED=1;PAIREDR=1;PAO=0;PQA=0;PQR=0;PRO=0;QA=974;QR=7081;RO=194;RPL=0;RPP=59.4686;RPPR=8.42779;RPR=26;RUN=1;SAF=13;SAP=3.0103;SAR=13;SRF=86;SRP=8.42779;SRR=108;TYPE=snp;technology.illumina=1	GT:DP:DPR:RO:QR:AO:QA:GL		coding-synonymous	YMR186W		L317L	No		#N/A	#N/A
chrXIII	736394	chrXIII:736394	.	A	G	752.787	PASS	AB=0.202899;ABP=214.619;AC=1;AF=0.5;AN=2;AO=56;CIGAR=1X;DP=276;DPB=276;DPRA=0;EPP=8.59409;EPPR=5.87585;GTI=0;LEN=1;MEANALT=2;MQM=60;MQMR=60;NS=1;NUMALT=1;ODDS=173.336;PAIRED=1;PAIREDR=1;PAO=0;PQA=0;PQR=0;PRO=0;QA=1819;QR=7640;RO=219;RPL=20;RPP=12.937;RPPR=15.1567;RPR=36;RUN=1;SAF=28;SAP=3.0103;SAR=28;SRF=115;SRP=4.21006;SRR=104;TYPE=snp;technology.illumina=1	GT:DP:DPR:RO:QR:AO:QA:GL		coding-synonymous	YMR231W		Q950Q	No		#N/A	#N/A
chrXIV	7004	chrXIV:7004	.	T	C	312.737	PASS	AB=0.130252;ABP=850.87;AC=1;AF=0.5;AN=2;AO=93;CIGAR=1X;DP=714;DPB=714;DPRA=0;EPP=22.6469;EPPR=3.36167;GTI=0;LEN=1;MEANALT=2;MQM=51.914;MQMR=44.9628;NS=1;NUMALT=1;ODDS=72.0103;PAIRED=0.935484;PAIREDR=0.936893;PAO=0;PQA=0;PQR=0;PRO=0;QA=3224;QR=20034;RO=618;RPL=1;RPP=196.365;RPPR=38.1474;RPR=92;RUN=1;SAF=60;SAP=20.0318;SAR=33;SRF=309;SRP=3.0103;SRR=309;TYPE=snp;technology.illumina=1	GT:DP:DPR:RO:QR:AO:QA:GL		5'-upstream	YNL337W		NA	No		#N/A	#N/A
chrXIV	16820	chrXIV:16820	.	A	G	77.9334	PASS	AB=0.167832;ABP=140.056;AC=1;AF=0.5;AN=2;AO=24;CIGAR=1X;DP=143;DPB=143;DPRA=0;EPP=32.3252;EPPR=4.18805;GTI=0;LEN=1;MEANALT=2;MQM=34.5417;MQMR=50.1695;NS=1;NUMALT=1;ODDS=17.9448;PAIRED=0.958333;PAIREDR=0.915254;PAO=0;PQA=0;PQR=0;PRO=0;QA=838;QR=4052;RO=118;RPL=21;RPP=32.3252;RPPR=250.632;RPR=3;RUN=1;SAF=6;SAP=16.0391;SAR=18;SRF=54;SRP=4.85053;SRR=64;TYPE=snp;technology.illumina=1	GT:DP:DPR:RO:QR:AO:QA:GL		coding-synonymous	YNL331C		D143D	No		#N/A	#N/A
chrXIV	16828	chrXIV:16828	.	G	T	59.9243	PASS	AB=0.153285;ABP=146.058;AC=1;AF=0.5;AN=2;AO=21;CIGAR=1X;DP=137;DPB=137;DPRA=0;EPP=26.2761;EPPR=4.20835;GTI=0;LEN=1;MEANALT=1;MQM=37.2857;MQMR=48.6897;NS=1;NUMALT=1;ODDS=13.7981;PAIRED=1;PAIREDR=0.896552;PAO=0;PQA=0;PQR=0;PRO=0;QA=792;QR=4025;RO=116;RPL=21;RPP=48.6112;RPPR=221.356;RPR=0;RUN=1;SAF=3;SAP=26.2761;SAR=18;SRF=56;SRP=3.30981;SRR=60;TYPE=snp;technology.illumina=1	GT:DP:DPR:RO:QR:AO:QA:GL		coding-nonsynonymous	YNL331C		Q141K	No		#N/A	#N/A
chrXIV	16847	chrXIV:16847	.	C	T	50.7099	PASS	AB=0.161017;ABP=120.785;AC=1;AF=0.5;AN=2;AO=19;CIGAR=1X;DP=118;DPB=118;DPRA=0;EPP=28.7251;EPPR=17.2963;GTI=0;LEN=1;MEANALT=2;MQM=35.4737;MQMR=49.2842;NS=1;NUMALT=1;ODDS=11.6764;PAIRED=0.947368;PAIREDR=0.947368;PAO=0;PQA=0;PQR=0;PRO=0;QA=648;QR=3219;RO=95;RPL=17;RPP=28.7251;RPPR=209.3;RPR=2;RUN=1;SAF=4;SAP=16.8392;SAR=15;SRF=35;SRP=17.2963;SRR=60;TYPE=snp;technology.illumina=1	GT:DP:DPR:RO:QR:AO:QA:GL		coding-synonymous	YNL331C		R134R	No		#N/A	#N/A
chrXIV	129422	chrXIV:129422	.	AT	ATCATT	302.816	PASS	AB=0.327586;ABP=17.986;AC=1;AF=0.5;AN=2;AO=19;CIGAR=1M4I1M;DP=58;DPB=96;DPRA=0;EPP=16.8392;EPPR=20.9405;GTI=0;LEN=4;MEANALT=2;MQM=60;MQMR=59.7143;NS=1;NUMALT=1;ODDS=69.7259;PAIRED=1;PAIREDR=1;PAO=0;PQA=0;PQR=0;PRO=0;QA=643;QR=1204;RO=35;RPL=0;RPP=44.2683;RPPR=3.07234;RPR=19;RUN=1;SAF=15;SAP=16.8392;SAR=4;SRF=20;SRP=4.56135;SRR=15;TYPE=ins;technology.illumina=1	GT:DP:DPR:RO:QR:AO:QA:GL		intergenic	NA	unknown	NA	No		#N/A	#N/A
chrXIV	704430	chrXIV:704430	.	T	A	3246.65	PASS	AB=0.397351;ABP=44.4696;AC=1;AF=0.5;AN=2;AO=180;CIGAR=1X;DP=453;DPB=453;DPRA=0;EPP=3.78238;EPPR=3.04345;GTI=0;LEN=1;MEANALT=3;MQM=58.3222;MQMR=52.4389;NS=1;NUMALT=1;ODDS=747.569;PAIRED=0.994444;PAIREDR=0.996183;PAO=0;PQA=0;PQR=0;PRO=0;QA=5768;QR=8416;RO=262;RPL=1;RPP=385.238;RPPR=122.358;RPR=179;RUN=1;SAF=93;SAP=3.44459;SAR=87;SRF=149;SRP=13.7516;SRR=113;TYPE=snp;technology.illumina=1	GT:DP:DPR:RO:QR:AO:QA:GL		coding-synonymous	YNR044W	AGA1	S244S	No		#N/A	#N/A
chrXIV	783699	chrXIV:783699	.	GATT	TAT	3854.12	PASS	AB=0.746269;ABP=179.483;AC=1;AF=0.5;AN=2;AO=250;CIGAR=1X1M1D1M;DP=335;DPB=273.25;DPRA=0;EPP=4.71273;EPPR=6.40323;GTI=0;LEN=3;MEANALT=10;MQM=39.464;MQMR=30.625;NS=1;NUMALT=1;ODDS=101.78;PAIRED=0.856;PAIREDR=0.859375;PAO=2.5;PQA=0;PQR=60;PRO=4.5;QA=7454;QR=2278;RO=64;RPL=5;RPP=503.318;RPPR=3.0103;RPR=245;RUN=1;SAF=137;SAP=8.01337;SAR=113;SRF=33;SRP=3.14602;SRR=31;TYPE=complex;technology.illumina=1	GT:DP:DPR:RO:QR:AO:QA:GL		5'-upstream	YNR077C	YNR077C	NA	No		#N/A	#N/A
chrXV	193675	chrXV:193675	.	CTTTTTTTTTTTTC	CTTTTTTTTTTTC	25.4611	PASS	AB=0.108475;ABP=395.797;AC=1;AF=0.5;AN=2;AO=32;CIGAR=1M1D12M;DP=295;DPB=297.571;DPRA=0;EPP=3.28173;EPPR=9.62253;GTI=0;LEN=1;MEANALT=18;MQM=60;MQMR=60;NS=1;NUMALT=1;ODDS=5.85978;PAIRED=1;PAIREDR=1;PAO=2;PQA=54;PQR=156;PRO=5;QA=984;QR=7744;RO=222;RPL=25;RPP=24.9965;RPPR=9.62253;RPR=7;RUN=1;SAF=14;SAP=4.09604;SAR=18;SRF=88;SRP=23.7078;SRR=134;TYPE=del;technology.illumina=1	GT:DP:DPR:RO:QR:AO:QA:GL		5'-upstream	YOL075C	YOL075C	NA	No		#N/A	#N/A
chrXV	524883	chrXV:524883	.	G	A	35.4164	PASS	AB=0.166667;ABP=43.5445;AC=1;AF=0.5;AN=2;AO=7;CIGAR=1X;DP=42;DPB=42;DPRA=0;EPP=10.7656;EPPR=3.07234;GTI=0;LEN=1;MEANALT=1;MQM=60;MQMR=60;NS=1;NUMALT=1;ODDS=8.15465;PAIRED=1;PAIREDR=1;PAO=0;PQA=0;PQR=0;PRO=0;QA=242;QR=1243;RO=35;RPL=7;RPP=18.2106;RPPR=25.4075;RPR=0;RUN=1;SAF=1;SAP=10.7656;SAR=6;SRF=20;SRP=4.56135;SRR=15;TYPE=snp;technology.illumina=1	GT:DP:DPR:RO:QR:AO:QA:GL		5'-upstream	YOR108C-A	YOR108C-A	NA	No		#N/A	#N/A
chrXV	536394	chrXV:536394	.	A	C	139.354	PASS	AB=0.123596;ABP=222.061;AC=1;AF=0.5;AN=2;AO=22;CIGAR=1X;DP=178;DPB=178;DPRA=0;EPP=3.40511;EPPR=11.7662;GTI=0;LEN=1;MEANALT=2;MQM=60;MQMR=60;NS=1;NUMALT=1;ODDS=32.0874;PAIRED=1;PAIREDR=1;PAO=0;PQA=0;PQR=0;PRO=0;QA=787;QR=5671;RO=155;RPL=11;RPP=3.0103;RPPR=5.37791;RPR=11;RUN=1;SAF=9;SAP=4.58955;SAR=13;SRF=62;SRP=16.4734;SRR=93;TYPE=snp;technology.illumina=1	GT:DP:DPR:RO:QR:AO:QA:GL		coding-nonsynonymous	YOR113W	AZF1	T774P	No		#N/A	#N/A
chrXV	925072	chrXV:925072	.	CAAAAAAAAAAAAAAAT	CAAAAAAAAAAAAAAT	121.495	PASS	AB=0.145299;ABP=130.867;AC=1;AF=0.5;AN=2;AO=17;CIGAR=1M1D15M;DP=117;DPB=119.059;DPRA=0;EPP=6.20364;EPPR=3.03925;GTI=0;LEN=1;MEANALT=12;MQM=60;MQMR=60;NS=1;NUMALT=1;ODDS=27.9753;PAIRED=1;PAIREDR=1;PAO=2.5;PQA=64;PQR=90;PRO=3.5;QA=528;QR=2635;RO=75;RPL=8;RPP=3.13803;RPPR=3.73412;RPR=9;RUN=1;SAF=5;SAP=9.26925;SAR=12;SRF=32;SRP=6.51361;SRR=43;TYPE=del;technology.illumina=1	GT:DP:DPR:RO:QR:AO:QA:GL		5'-upstream	YOR324C	FRT1	NA	No		#N/A	#N/A
chrXV	984788	chrXV:984788	.	TAAAAAAAAAAAAAC	TAAAAAAAAAAAAC	51.6309	PASS	AB=0.107843;ABP=139.26;AC=1;AF=0.5;AN=2;AO=11;CIGAR=1M1D13M;DP=102;DPB=104.933;DPRA=0;EPP=7.94546;EPPR=3.27088;GTI=0;LEN=1;MEANALT=7;MQM=60;MQMR=60;NS=1;NUMALT=1;ODDS=11.8885;PAIRED=1;PAIREDR=1;PAO=1.5;PQA=49.5;PQR=84.5;PRO=2.5;QA=414;QR=2637;RO=75;RPL=8;RPP=7.94546;RPPR=18.3264;RPR=3;RUN=1;SAF=6;SAP=3.20771;SAR=5;SRF=36;SRP=3.27088;SRR=39;TYPE=del;technology.illumina=1	GT:DP:DPR:RO:QR:AO:QA:GL		intergenic	NA	unknown	NA	No		#N/A	#N/A
chrXV	1077327	chrXV:1077327	.	G	A	407.065	PASS	AB=0.280702;ABP=50.6303;AC=1;AF=0.5;AN=2;AO=32;CIGAR=1X;DP=114;DPB=114;DPRA=0;EPP=3.28173;EPPR=21.3592;GTI=0;LEN=1;MEANALT=2;MQM=34.6562;MQMR=34.875;NS=1;NUMALT=1;ODDS=93.7301;PAIRED=1;PAIREDR=1;PAO=0;PQA=0;PQR=0;PRO=0;QA=1049;QR=2627;RO=80;RPL=19;RPP=5.45321;RPPR=3.98746;RPR=13;RUN=1;SAF=22;SAP=12.7819;SAR=10;SRF=66;SRP=76.4061;SRR=14;TYPE=snp;technology.illumina=1	GT:DP:DPR:RO:QR:AO:QA:GL		coding-nonsynonymous	YOR390W	FEX1	D182N	No		#N/A	#N/A
chrXVI	26152	chrXVI:26152	.	G	A	689.637	PASS	AB=0.446154;ABP=4.64726;AC=1;AF=0.5;AN=2;AO=29;CIGAR=1X;DP=65;DPB=65;DPRA=0;EPP=3.68421;EPPR=3.25157;GTI=0;LEN=1;MEANALT=1;MQM=60;MQMR=60;NS=1;NUMALT=1;ODDS=158.795;PAIRED=0.862069;PAIREDR=0.972222;PAO=0;PQA=0;PQR=0;PRO=0;QA=1030;QR=1253;RO=36;RPL=10;RPP=9.07545;RPPR=14.8328;RPR=19;RUN=1;SAF=14;SAP=3.08518;SAR=15;SRF=20;SRP=3.9754;SRR=16;TYPE=snp;technology.illumina=1	GT:DP:DPR:RO:QR:AO:QA:GL		intergenic	NA	unknown	NA	No		#N/A	#N/A
chrXVI	425229	chrXVI:425229	.	GAAAAAAAAAAAAAAAAC	GAAAAAAAAAAAAAAAC,GAAAAAAAAAAAAAAAAAC	89.7013	PASS	AB=0.122677,0.130112;ABP=335.665,322.685;AC=1,0;AF=0.5,0;AN=2;AO=33,35;CIGAR=1M1D16M,1M1I17M;DP=269;DPB=291.889;DPRA=0,0;EPP=6.23461,16.9698;EPPR=53.8282;GTI=0;LEN=1,1;MEANALT=27,27;MQM=60,60;MQMR=60;NS=1;NUMALT=2;ODDS=4.69035;PAIRED=1,1;PAIREDR=1;PAO=7.66667,12.1667;PQA=210.667,352.167;PQR=352.167;PRO=12.1667;QA=1092,1095;QR=5541;RO=159;RPL=16,21;RPP=3.0761,6.05036;RPPR=3.35173;RPR=17,14;RUN=1,1…	GT:DP:DPR:RO:QR:AO:QA:GL		5'-upstream	YPL068C	YPL068C	NA	No		#N/A	#N/A
chrXVI	480278	chrXVI:480278	.	C	A	42.937	PASS	AB=0.26087;ABP=25.858;AC=1;AF=0.5;AN=2;AO=12;CIGAR=1X;DP=46;DPB=46;DPRA=0;EPP=3.73412;EPPR=3.0103;GTI=0;LEN=1;MEANALT=1;MQM=60;MQMR=60;NS=1;NUMALT=1;ODDS=9.88655;PAIRED=1;PAIREDR=1;PAO=0;PQA=0;PQR=0;PRO=0;QA=246;QR=1141;RO=34;RPL=8;RPP=5.9056;RPPR=12.2071;RPR=4;RUN=1;SAF=3;SAP=9.52472;SAR=9;SRF=24;SRP=15.5282;SRR=10;TYPE=snp;technology.illumina=1	GT:DP:DPR:RO:QR:AO:QA:GL		coding-nonsynonymous	YPL038W-A	YPL038W-A	Q33K	No		#N/A	#N/A
chrXVI	650390	chrXVI:650390	.	GAAAAAAAAAAAAG	GAAAAAAAAAAAG	94.9081	PASS	AB=0.173077;ABP=51.2838;AC=1;AF=0.5;AN=2;AO=9;CIGAR=1M1D12M;DP=52;DPB=51.3571;DPRA=0;EPP=3.25157;EPPR=3.9246;GTI=0;LEN=1;MEANALT=5;MQM=60;MQMR=60;NS=1;NUMALT=1;ODDS=21.8534;PAIRED=1;PAIREDR=1;PAO=0;PQA=0;PQR=0;PRO=0;QA=296;QR=1326;RO=38;RPL=5;RPP=3.25157;RPPR=41.6397;RPR=4;RUN=1;SAF=4;SAP=3.25157;SAR=5;SRF=19;SRP=3.0103;SRR=19;TYPE=del;technology.illumina=1	GT:DP:DPR:RO:QR:AO:QA:GL		intergenic	NA	unknown	NA	No		#N/A	#N/A
chrI	12541	chrI:12541	.	A	G	1620.77	PASS	AC=1;AF=0.500;AN=2;BaseQRankSum=-0.881;ClippingRankSum=0.000;DP=125;ExcessHet=3.0103;FS=0.000;MLEAC=1;MLEAF=0.500;MQ=55.72;MQRankSum=4.585;QD=21.61;ReadPosRankSum=5.349;SOR=0.596	GT:AD:DP:GQ:PL	0/1:11,64:75:73:1649,0,73	intergenic	NA	unknown	NA	No		#N/A	#N/A
chrII	6209	chrII:6209	.	T	G	106.77	PASS	AC=1;AF=0.500;AN=2;BaseQRankSum=1.153;ClippingRankSum=0.000;DP=21;ExcessHet=3.0103;FS=0.000;MLEAC=1;MLEAF=0.500;MQ=48.86;MQRankSum=-2.362;QD=7.63;ReadPosRankSum=0.000;SOR=0.631	GT:AD:DP:GQ:PL	0/1:11,3:14:99:135,0,450	telomere	TEL02L		NA	No		#N/A	#N/A
chrII	6225	chrII:6225	.	A	C	97.77	PASS	AC=1;AF=0.500;AN=2;BaseQRankSum=0.656;ClippingRankSum=0.000;DP=20;ExcessHet=3.0103;FS=2.688;MLEAC=1;MLEAF=0.500;MQ=49.78;MQRankSum=-2.362;QD=6.98;ReadPosRankSum=-0.159;SOR=0.971	GT:AD:DP:GQ:PL	0/1:11,3:14:99:126,0,450	telomere	TEL02L		NA	No		#N/A	#N/A
chrII	6226	chrII:6226	.	T	G	97.77	PASS	AC=1;AF=0.500;AN=2;BaseQRankSum=0.414;ClippingRankSum=0.000;DP=19;ExcessHet=3.0103;FS=2.920;MLEAC=1;MLEAF=0.500;MQ=49.18;MQRankSum=-2.220;QD=7.52;ReadPosRankSum=-0.435;SOR=0.916	GT:AD:DP:GQ:PL	0/1:10,3:13:99:126,0,450	telomere	TEL02L		NA	No		#N/A	#N/A
chrIII	670	chrIII:670	.	A	G	784.77	PASS	AC=1;AF=0.500;AN=2;BaseQRankSum=6.834;ClippingRankSum=0.000;DP=205;ExcessHet=3.0103;FS=51.978;MLEAC=1;MLEAF=0.500;MQ=49.20;MQRankSum=-5.278;QD=5.61;SOR=4.508	GT:AD:DP:GQ:PL	0/1:121,19:140:99:813,0,4889	telomere	TEL03L		NA	No		#N/A	#N/A
chrIV	1831	chrIV:1831	.	A	G	318.77	PASS	AC=1;AF=0.500;AN=2;BaseQRankSum=0.366;ClippingRankSum=0.000;DP=9;ExcessHet=3.0103;FS=0.000;MLEAC=1;MLEAF=0.500;MQ=47.98;MQRankSum=-1.611;QD=31.23;ReadPosRankSum=-0.319;SOR=0.307	GT:AD:DP:GQ:PL	0/1:6,2:8:99:347,0,249	coding-synonymous	YDL248W	COS7	K10K	No		#N/A	#N/A
chrIV	17263	chrIV:17263	.	A	T	1778.77	PASS	AC=1;AF=0.500;AN=2;BaseQRankSum=8.770;ClippingRankSum=0.000;DP=191;ExcessHet=3.0103;FS=56.218;MLEAC=1;MLEAF=0.500;MQ=58.22;MQRankSum=-8.559;QD=10.22;ReadPosRankSum=-5.189;SOR=3.999	GT:AD:DP:GQ:PL	0/1:122,52:174:99:1807,0,7665	intergenic	NA	unknown	NA	No		#N/A	#N/A
chrIV	17265	chrIV:17265	.	G	A	1787.77	PASS	AC=1;AF=0.500;AN=2;BaseQRankSum=8.653;ClippingRankSum=0.000;DP=184;ExcessHet=3.0103;FS=47.652;MLEAC=1;MLEAF=0.500;MQ=58.27;MQRankSum=-8.477;QD=10.64;ReadPosRankSum=-5.799;SOR=3.764	GT:AD:DP:GQ:PL	0/1:117,51:168:99:1816,0,7539	intergenic	NA	unknown	NA	No		#N/A	#N/A
chrIV	17266	chrIV:17266	.	A	T	1799.77	PASS	AC=1;AF=0.500;AN=2;BaseQRankSum=8.067;ClippingRankSum=0.000;DP=184;ExcessHet=3.0103;FS=47.652;MLEAC=1;MLEAF=0.500;MQ=58.27;MQRankSum=-8.477;QD=10.71;ReadPosRankSum=-5.880;SOR=3.764	GT:AD:DP:GQ:PL	0/1:117,51:168:99:1828,0,7371	intergenic	NA	unknown	NA	No		#N/A	#N/A
chrIV	17271	chrIV:17271	.	T	C	1775.77	PASS	AC=1;AF=0.500;AN=2;BaseQRankSum=7.987;ClippingRankSum=0.000;DP=177;ExcessHet=3.0103;FS=51.322;MLEAC=1;MLEAF=0.500;MQ=58.43;MQRankSum=-8.285;QD=10.89;ReadPosRankSum=-7.171;SOR=3.907	GT:AD:DP:GQ:PL	0/1:112,51:163:99:1804,0,7221	intergenic	NA	unknown	NA	No		#N/A	#N/A
chrIV	383570	chrIV:383570	.	G	A	1634.77	PASS	AC=1;AF=0.500;AN=2;DP=334;ExcessHet=3.0103;FS=0.000;MLEAC=1;MLEAF=0.500;MQ=60.00;QD=4.91;SOR=0.360	GT:AD:DP:GQ:PL	0/1:333,0:333:99:1663,0,22036	coding-nonsynonymous	YDL039C	PRM7	A171V	No		#N/A	#N/A
chrIV	645505	chrIV:645505	.	G	T	62.74	PASS	AC=2;AF=1.00;AN=2;DP=4;ExcessHet=3.0103;FS=0.000;MLEAC=2;MLEAF=1.00;MQ=44.60;QD=31.37;SOR=2.303	GT:AD:DP:GQ:PL	1/1:0,2:2:6:90,6,0	LTR_retrotransposon	YDRCTy1-1		NA	No		#N/A	#N/A
chrIV	877829	chrIV:877829	.	T	G	381.77	PASS	AC=1;AF=0.500;AN=2;BaseQRankSum=-0.104;ClippingRankSum=0.000;DP=65;ExcessHet=3.0103;FS=4.702;MLEAC=1;MLEAF=0.500;MQ=55.50;MQRankSum=-0.354;QD=6.58;ReadPosRankSum=-0.048;SOR=0.252	GT:AD:DP:GQ:PL	0/1:45,13:58:99:410,0,2680	intergenic	NA	unknown	NA	No		#N/A	#N/A
chrIV	877852	chrIV:877852	.	A	G	150.77	PASS	AC=1;AF=0.500;AN=2;BaseQRankSum=-1.025;ClippingRankSum=0.000;DP=63;ExcessHet=3.0103;FS=3.739;MLEAC=1;MLEAF=0.500;MQ=55.78;MQRankSum=-0.333;QD=2.69;ReadPosRankSum=-3.134;SOR=0.200	GT:AD:DP:GQ:PL	0/1:48,8:56:99:179,0,3186	intergenic	NA	unknown	NA	No		#N/A	#N/A
chrIV	1524126	chrIV:1524126	.	G	A	62.74	PASS	AC=2;AF=1.00;AN=2;DP=2;ExcessHet=3.0103;FS=0.000;MLEAC=2;MLEAF=1.00;MQ=60.00;QD=31.37;SOR=0.693	GT:AD:DP:GQ:PL	1/1:0,2:2:6:90,6,0	intergenic	NA	unknown	NA	No		#N/A	#N/A
chrIX	24450	chrIX:24450	.	G	A	62.74	PASS	AC=2;AF=1.00;AN=2;DP=2;ExcessHet=3.0103;FS=0.000;MLEAC=2;MLEAF=1.00;MQ=60.00;QD=31.37;SOR=2.303	GT:AD:DP:GQ:PL	1/1:0,2:2:6:90,6,0	coding-synonymous	YIL169C	CSS1	L553L	No		#N/A	#N/A
chrIX	24457	chrIX:24457	.	G	A	62.74	PASS	AC=2;AF=1.00;AN=2;DP=2;ExcessHet=3.0103;FS=0.000;MLEAC=2;MLEAF=1.00;MQ=60.00;QD=31.37;SOR=2.303	GT:AD:DP:GQ:PL	1/1:0,2:2:6:90,6,0	coding-synonymous	YIL169C	CSS1	T550T	No		#N/A	#N/A
chrIX	24460	chrIX:24460	.	A	G	62.74	PASS	AC=2;AF=1.00;AN=2;DP=2;ExcessHet=3.0103;FS=0.000;MLEAC=2;MLEAF=1.00;MQ=60.00;QD=31.37;SOR=2.303	GT:AD:DP:GQ:PL	1/1:0,2:2:6:90,6,0	coding-synonymous	YIL169C	CSS1	T549T	No		#N/A	#N/A
chrIX	24465	chrIX:24465	.	C	T	62.74	PASS	AC=2;AF=1.00;AN=2;DP=2;ExcessHet=3.0103;FS=0.000;MLEAC=2;MLEAF=1.00;MQ=60.00;QD=31.37;SOR=2.303	GT:AD:DP:GQ:PL	1/1:0,2:2:6:90,6,0	coding-nonsynonymous	YIL169C	CSS1	G548S	No		#N/A	#N/A
chrIX	24466	chrIX:24466	.	G	C	62.74	PASS	AC=2;AF=1.00;AN=2;DP=2;ExcessHet=3.0103;FS=0.000;MLEAC=2;MLEAF=1.00;MQ=60.00;QD=31.37;SOR=2.303	GT:AD:DP:GQ:PL	1/1:0,2:2:6:90,6,0	coding-nonsynonymous	YIL169C	CSS1	D547E	No		#N/A	#N/A
chrIX	24469	chrIX:24469	.	A	G	62.74	PASS	AC=2;AF=1.00;AN=2;DP=2;ExcessHet=3.0103;FS=0.000;MLEAC=2;MLEAF=1.00;MQ=60.00;QD=31.37;SOR=2.303	GT:AD:DP:GQ:PL	1/1:0,2:2:6:90,6,0	coding-synonymous	YIL169C	CSS1	Y546Y	No		#N/A	#N/A
chrIX	24475	chrIX:24475	.	A	G	62.74	PASS	AC=2;AF=1.00;AN=2;DP=2;ExcessHet=3.0103;FS=0.000;MLEAC=2;MLEAF=1.00;MQ=60.00;QD=31.37;SOR=2.303	GT:AD:DP:GQ:PL	1/1:0,2:2:6:90,6,0	coding-synonymous	YIL169C	CSS1	L544L	No		#N/A	#N/A
chrIX	24480	chrIX:24480	.	C	A	62.74	PASS	AC=2;AF=1.00;AN=2;DP=2;ExcessHet=3.0103;FS=0.000;MLEAC=2;MLEAF=1.00;MQ=60.00;QD=31.37;SOR=2.303	GT:AD:DP:GQ:PL	1/1:0,2:2:6:90,6,0	coding-nonsynonymous	YIL169C	CSS1	A543S	No		#N/A	#N/A
chrIX	24484	chrIX:24484	.	G	A	62.74	PASS	AC=2;AF=1.00;AN=2;DP=2;ExcessHet=3.0103;FS=0.000;MLEAC=2;MLEAF=1.00;MQ=60.00;QD=31.37;SOR=2.303	GT:AD:DP:GQ:PL	1/1:0,2:2:6:90,6,0	coding-synonymous	YIL169C	CSS1	I541I	No		#N/A	#N/A
chrIX	24486	chrIX:24486	.	T	C	62.74	PASS	AC=2;AF=1.00;AN=2;DP=2;ExcessHet=3.0103;FS=0.000;MLEAC=2;MLEAF=1.00;MQ=60.00;QD=31.37;SOR=2.303	GT:AD:DP:GQ:PL	1/1:0,2:2:6:90,6,0	coding-nonsynonymous	YIL169C	CSS1	I541V	No		#N/A	#N/A
chrIX	24487	chrIX:24487	.	G	A	62.74	PASS	AC=2;AF=1.00;AN=2;DP=2;ExcessHet=3.0103;FS=0.000;MLEAC=2;MLEAF=1.00;MQ=60.00;QD=31.37;SOR=2.303	GT:AD:DP:GQ:PL	1/1:0,2:2:6:90,6,0	coding-synonymous	YIL169C	CSS1	D540D	No		#N/A	#N/A
chrIX	24490	chrIX:24490	.	A	C	62.74	PASS	AC=2;AF=1.00;AN=2;DP=2;ExcessHet=3.0103;FS=0.000;MLEAC=2;MLEAF=1.00;MQ=60.00;QD=31.37;SOR=2.303	GT:AD:DP:GQ:PL	1/1:0,2:2:6:90,6,0	coding-synonymous	YIL169C	CSS1	A539A	No		#N/A	#N/A
chrIX	24493	chrIX:24493	.	G	C	62.74	PASS	AC=2;AF=1.00;AN=2;DP=2;ExcessHet=3.0103;FS=0.000;MLEAC=2;MLEAF=1.00;MQ=60.00;QD=31.37;SOR=2.303	GT:AD:DP:GQ:PL	1/1:0,2:2:6:90,6,0	coding-synonymous	YIL169C	CSS1	T538T	No		#N/A	#N/A
chrIX	24523	chrIX:24523	.	G	T	56.74	PASS	AC=2;AF=1.00;AN=2;DP=2;ExcessHet=3.0103;FS=0.000;MLEAC=2;MLEAF=1.00;MQ=60.00;QD=28.37;SOR=2.303	GT:AD:DP:GQ:PL	1/1:0,2:2:6:84,6,0	coding-synonymous	YIL169C	CSS1	G528G	No		#N/A	#N/A
chrIX	24528	chrIX:24528	.	C	T	56.74	PASS	AC=2;AF=1.00;AN=2;DP=1;ExcessHet=3.0103;FS=0.000;MLEAC=2;MLEAF=1.00;MQ=60.00;QD=30.82;SOR=1.609	GT:AD:DP:GQ:PL	1/1:0,1:1:6:84,6,0	coding-nonsynonymous	YIL169C	CSS1	V527I	No		#N/A	#N/A
chrIX	24529	chrIX:24529	.	A	T	18.59	PASS	AC=2;AF=1.00;AN=2;DP=1;ExcessHet=3.0103;FS=0.000;MLEAC=2;MLEAF=1.00;MQ=60.00;QD=18.59;SOR=1.609	GT:AD:DP:GQ:PL	1/1:0,1:1:3:45,3,0	coding-synonymous	YIL169C	CSS1	V526V	No		#N/A	#N/A
chrIX	24535	chrIX:24535	.	A	G	18.59	PASS	AC=2;AF=1.00;AN=2;DP=1;ExcessHet=3.0103;FS=0.000;MLEAC=2;MLEAF=1.00;MQ=60.00;QD=18.59;SOR=1.609	GT:AD:DP:GQ:PL	1/1:0,1:1:3:45,3,0	coding-synonymous	YIL169C	CSS1	I524I	No		#N/A	#N/A
chrIX	24541	chrIX:24541	.	A	G	18.59	PASS	AC=2;AF=1.00;AN=2;DP=1;ExcessHet=3.0103;FS=0.000;MLEAC=2;MLEAF=1.00;MQ=60.00;QD=18.59;SOR=1.609	GT:AD:DP:GQ:PL	1/1:0,1:1:3:45,3,0	coding-synonymous	YIL169C	CSS1	T522T	No		#N/A	#N/A
chrIX	205189	chrIX:205189	.	A	C	139.77	PASS	AC=1;AF=0.500;AN=2;BaseQRankSum=-3.297;ClippingRankSum=0.000;DP=135;ExcessHet=3.0103;FS=9.154;MLEAC=1;MLEAF=0.500;MQ=59.41;MQRankSum=0.924;QD=2.91;ReadPosRankSum=2.006;SOR=0.114	GT:AD:DP:GQ:PL	0/1:27,21:48:99:168,0,307	intergenic	NA	unknown	NA	No		#N/A	#N/A
chrIX	437402	chrIX:437402	.	G	C	1411.77	PASS	AC=2;AF=1.00;AN=2;DP=37;ExcessHet=3.0103;FS=0.000;MLEAC=2;MLEAF=1.00;MQ=40.79;QD=28.89;SOR=5.549	GT:AD:DP:GQ:PL	1/1:0,32:32:96:1440,96,0	coding-nonsynonymous	YIR043C	YIR043C	R112G	No		#N/A	#N/A
chrIX	437423	chrIX:437423	.	C	G	1321.77	PASS	AC=2;AF=1.00;AN=2;DP=34;ExcessHet=3.0103;FS=0.000;MLEAC=2;MLEAF=1.00;MQ=42.09;QD=31.67;SOR=5.353	GT:AD:DP:GQ:PL	1/1:0,29:29:90:1350,90,0	coding-nonsynonymous	YIR043C	YIR043C	G105R	No		#N/A	#N/A
chrIX	437424	chrIX:437424	.	A	T	1321.77	PASS	AC=2;AF=1.00;AN=2;DP=34;ExcessHet=3.0103;FS=0.000;MLEAC=2;MLEAF=1.00;MQ=42.09;QD=28.63;SOR=5.353	GT:AD:DP:GQ:PL	1/1:0,29:29:90:1350,90,0	coding-synonymous	YIR043C	YIR043C	S104S	No		#N/A	#N/A
chrIX	437452	chrIX:437452	.	A	T	916.77	PASS	AC=2;AF=1.00;AN=2;DP=26;ExcessHet=3.0103;FS=0.000;MLEAC=2;MLEAF=1.00;MQ=41.79;QD=34.05;SOR=4.712	GT:AD:DP:GQ:PL	1/1:0,21:21:63:945,63,0	coding-nonsynonymous	YIR043C	YIR043C	L95H	No		#N/A	#N/A
chrIX	437467	chrIX:437467	.	C	T	781.77	PASS	AC=2;AF=1.00;AN=2;DP=23;ExcessHet=3.0103;FS=0.000;MLEAC=2;MLEAF=1.00;MQ=42.89;QD=29.90;SOR=4.407	GT:AD:DP:GQ:PL	1/1:0,18:18:54:810,54,0	coding-nonsynonymous	YIR043C	YIR043C	C90Y	No		#N/A	#N/A
chrIX	437493	chrIX:437493	.	A	T	422.22	PASS	AC=1;AF=0.500;AN=2;BaseQRankSum=-0.740;ClippingRankSum=0.000;DP=18;ExcessHet=3.0103;FS=0.000;MLEAC=1;MLEAF=0.500;MQ=46.30;MQRankSum=-1.246;QD=32.48;ReadPosRankSum=-0.134;SOR=2.303	GT:AD:DP:GQ:PL	0/1:1,12:13:4:449,0,4	coding-synonymous	YIR043C	YIR043C	I81I	No		#N/A	#N/A
chrIX	437495	chrIX:437495	.	T	A	422.22	PASS	AC=1;AF=0.500;AN=2;BaseQRankSum=-0.520;ClippingRankSum=0.000;DP=17;ExcessHet=3.0103;FS=0.000;MLEAC=1;MLEAF=0.500;MQ=45.44;MQRankSum=-1.213;QD=27.64;ReadPosRankSum=0.000;SOR=2.147	GT:AD:DP:GQ:PL	0/1:1,11:12:4:449,0,4	coding-nonsynonymous	YIR043C	YIR043C	I81F	No		#N/A	#N/A
chrIX	437504	chrIX:437504	.	G	A	421.77	PASS	AC=2;AF=1.00;AN=2;DP=15;ExcessHet=3.0103;FS=0.000;MLEAC=2;MLEAF=1.00;MQ=45.50;QD=25.98;SOR=3.258	GT:AD:DP:GQ:PL	1/1:0,10:10:30:450,30,0	coding-nonsynonymous	YIR043C	YIR043C	L78F	No		#N/A	#N/A
chrIX	437508	chrIX:437508	.	A	T	382.73	PASS	AC=2;AF=1.00;AN=2;DP=14;ExcessHet=3.0103;FS=0.000;MLEAC=1;MLEAF=0.500;MQ=45.81;QD=27.81;SOR=2.833	GT:AD:DP:GQ:PL	1/1:0,9:9:28:407,28,0	coding-nonsynonymous	YIR043C	YIR043C	F76L	No		#N/A	#N/A
chrIX	437509	chrIX:437509	.	A	G	319.77	PASS	AC=1;AF=0.500;AN=2;BaseQRankSum=-0.431;ClippingRankSum=0.000;DP=14;ExcessHet=3.0103;FS=0.000;MLEAC=1;MLEAF=0.500;MQ=45.81;MQRankSum=-1.221;QD=34.79;ReadPosRankSum=0.282;SOR=1.609	GT:AD:DP:GQ:PL	0/1:1,8:9:34:348,0,34	coding-nonsynonymous	YIR043C	YIR043C	F76S	No		#N/A	#N/A
chrIX	437511	chrIX:437511	.	T	C	312.84	PASS	AC=2;AF=1.00;AN=2;BaseQRankSum=1.593;ClippingRankSum=0.000;DP=15;ExcessHet=3.0103;FS=6.532;MLEAC=1;MLEAF=0.500;MQ=45.75;MQRankSum=-0.967;QD=31.28;ReadPosRankSum=0.282;SOR=2.788	GT:AD:DP:GQ:PL	1/1:1,9:10:3:337,3,0	coding-synonymous	YIR043C	YIR043C	R75R	No		#N/A	#N/A
chrIX	437514	chrIX:437514	.	G	A	240.77	PASS	AC=1;AF=0.500;AN=2;BaseQRankSum=1.150;ClippingRankSum=0.000;DP=13;ExcessHet=3.0103;FS=3.332;MLEAC=1;MLEAF=0.500;MQ=45.88;MQRankSum=-2.100;QD=30.10;ReadPosRankSum=0.921;SOR=2.303	GT:AD:DP:GQ:PL	0/1:2,6:8:40:269,0,40	coding-synonymous	YIR043C	YIR043C	Y74Y	No		#N/A	#N/A
chrIX	437516	chrIX:437516	.	A	G	217.77	PASS	AC=1;AF=0.500;AN=2;BaseQRankSum=1.068;ClippingRankSum=0.000;DP=13;ExcessHet=3.0103;FS=3.332;MLEAC=1;MLEAF=0.500;MQ=45.88;MQRankSum=-2.100;QD=27.22;ReadPosRankSum=0.619;SOR=2.303	GT:AD:DP:GQ:PL	0/1:2,6:8:43:246,0,43	coding-nonsynonymous	YIR043C	YIR043C	Y74H	No		#N/A	#N/A
chrIX	437617	chrIX:437617	.	C	T	146.77	PASS	AC=1;AF=0.500;AN=2;BaseQRankSum=0.000;ClippingRankSum=0.000;DP=24;ExcessHet=3.0103;FS=0.000;MLEAC=1;MLEAF=0.500;MQ=40.00;MQRankSum=-1.050;QD=6.12;ReadPosRankSum=1.283;SOR=0.693	GT:AD:DP:GQ:PL	0/1:14,10:24:99:175,0,274	coding-nonsynonymous	YIR043C	YIR043C	G40E	No		#N/A	#N/A
chrIX	438293	chrIX:438293	.	A	G	12.77	PASS	AC=2;AF=1.00;AN=2;DP=4;ExcessHet=3.0103;FS=0.000;MLEAC=2;MLEAF=1.00;MQ=44.43;QD=12.77;SOR=1.609	GT:AD:DP:GQ:PL	1/1:0,1:1:3:39,3,0	5'-upstream	YIR044C	YIR044C	NA	No		#N/A	#N/A
chrIX	438672	chrIX:438672	.	A	G	556.77	PASS	AC=2;AF=1.00;AN=2;DP=22;ExcessHet=3.0103;FS=0.000;MLEAC=2;MLEAF=1.00;MQ=53.93;QD=23.45;SOR=2.833	GT:AD:DP:GQ:PL	1/1:0,13:13:39:585,39,0	intergenic	NA	unknown	NA	No		#N/A	#N/A
chrIX	438674	chrIX:438674	.	T	G	556.77	PASS	AC=2;AF=1.00;AN=2;DP=20;ExcessHet=3.0103;FS=0.000;MLEAC=2;MLEAF=1.00;MQ=53.28;QD=29.18;SOR=2.494	GT:AD:DP:GQ:PL	1/1:0,11:11:39:585,39,0	intergenic	NA	unknown	NA	No		#N/A	#N/A
chrIX	438677	chrIX:438677	.	T	C	466.77	PASS	AC=2;AF=1.00;AN=2;DP=19;ExcessHet=3.0103;FS=0.000;MLEAC=2;MLEAF=1.00;MQ=53.13;QD=30.55;SOR=2.494	GT:AD:DP:GQ:PL	1/1:0,11:11:33:495,33,0	intergenic	NA	unknown	NA	No		#N/A	#N/A
chrIX	438686	chrIX:438686	.	G	A	331.78	PASS	AC=2;AF=1.00;AN=2;DP=12;ExcessHet=3.0103;FS=0.000;MLEAC=2;MLEAF=1.00;MQ=49.95;QD=35.98;SOR=1.863	GT:AD:DP:GQ:PL	1/1:0,8:8:24:360,24,0	intergenic	NA	unknown	NA	No		#N/A	#N/A
chrIX	438690	chrIX:438690	.	C	T	286.8	PASS	AC=2;AF=1.00;AN=2;DP=9;ExcessHet=3.0103;FS=0.000;MLEAC=2;MLEAF=1.00;MQ=46.11;QD=34.37;SOR=1.022	GT:AD:DP:GQ:PL	1/1:0,5:5:21:315,21,0	intergenic	NA	unknown	NA	No		#N/A	#N/A
chrIX	439442	chrIX:439442	.	G	A	214.77	PASS	AC=1;AF=0.500;AN=2;BaseQRankSum=0.000;ClippingRankSum=0.000;DP=9;ExcessHet=3.0103;FS=0.000;MLEAC=1;MLEAF=0.500;MQ=46.16;MQRankSum=0.674;QD=23.86;ReadPosRankSum=0.992;SOR=0.368	GT:AD:DP:GQ:PL	0/1:3,6:9:99:243,0,108	telomere	TEL09R		NA	No		#N/A	#N/A
chrIX	439482	chrIX:439482	.	G	T	130.77	PASS	AC=1;AF=0.500;AN=2;BaseQRankSum=0.000;ClippingRankSum=0.000;DP=7;ExcessHet=3.0103;FS=0.000;MLEAC=1;MLEAF=0.500;MQ=45.00;MQRankSum=0.000;QD=18.68;ReadPosRankSum=2.189;SOR=0.368	GT:AD:DP:GQ:PL	0/1:3,4:7:99:159,0,114	telomere	TEL09R		NA	No		#N/A	#N/A
chrIX	439583	chrIX:439583	.	C	G	133.77	PASS	AC=1;AF=0.500;AN=2;BaseQRankSum=0.000;ClippingRankSum=0.000;DP=7;ExcessHet=3.0103;FS=0.000;MLEAC=1;MLEAF=0.500;MQ=47.96;MQRankSum=-1.501;QD=22.29;ReadPosRankSum=1.834;SOR=0.693	GT:AD:DP:GQ:PL	0/1:2,4:6:72:162,0,72	telomere	TEL09R		NA	No		#N/A	#N/A
chrIX	439585	chrIX:439585	.	G	C	133.77	PASS	AC=1;AF=0.500;AN=2;BaseQRankSum=0.000;ClippingRankSum=0.000;DP=7;ExcessHet=3.0103;FS=0.000;MLEAC=1;MLEAF=0.500;MQ=47.96;MQRankSum=-1.501;QD=22.29;ReadPosRankSum=1.834;SOR=0.693	GT:AD:DP:GQ:PL	0/1:2,4:6:72:162,0,72	telomere	TEL09R		NA	No		#N/A	#N/A
chrM	11265	chrM:11265	.	A	G	21.77	PASS	AC=2;AF=1.00;AN=2;DP=2;ExcessHet=3.0103;FS=0.000;MLEAC=2;MLEAF=1.00;MQ=60.00;QD=10.88;SOR=0.693	GT:AD:DP:GQ:PL	1/1:0,2:2:6:49,6,0	intergenic	NA	unknown	NA	No		#N/A	#N/A
chrM	47291	chrM:47291	.	T	A	152.03	PASS	AC=2;AF=1.00;AN=2;DP=4;ExcessHet=3.0103;FS=0.000;MLEAC=2;MLEAF=1.00;MQ=60.00;QD=29.13;SOR=0.693	GT:AD:DP:GQ:PL	1/1:0,4:4:12:180,12,0	intergenic	NA	unknown	NA	No		#N/A	#N/A
chrM	47295	chrM:47295	.	A	T	152.03	PASS	AC=2;AF=1.00;AN=2;DP=4;ExcessHet=3.0103;FS=0.000;MLEAC=2;MLEAF=1.00;MQ=60.00;QD=25.94;SOR=0.693	GT:AD:DP:GQ:PL	1/1:0,4:4:12:180,12,0	intergenic	NA	unknown	NA	No		#N/A	#N/A
chrM	48663	chrM:48663	.	A	T	111.03	PASS	AC=2;AF=1.00;AN=2;DP=2;ExcessHet=3.0103;FS=0.000;MLEAC=2;MLEAF=1.00;MQ=60.00;QD=32.68;SOR=2.303	GT:AD:DP:GQ:PL	1/1:0,2:2:12:139,12,0	intergenic	NA	unknown	NA	No		#N/A	#N/A
chrM	48667	chrM:48667	.	T	A	111.03	PASS	AC=2;AF=1.00;AN=2;DP=4;ExcessHet=3.0103;FS=0.000;MLEAC=2;MLEAF=1.00;MQ=60.00;QD=27.76;SOR=1.609	GT:AD:DP:GQ:PL	1/1:0,4:4:12:139,12,0	intergenic	NA	unknown	NA	No		#N/A	#N/A
chrM	55715	chrM:55715	.	A	T	62.74	PASS	AC=2;AF=1.00;AN=2;DP=2;ExcessHet=3.0103;FS=0.000;MLEAC=2;MLEAF=1.00;MQ=60.00;QD=31.37;SOR=0.693	GT:AD:DP:GQ:PL	1/1:0,2:2:6:90,6,0	intergenic	NA	unknown	NA	No		#N/A	#N/A
chrM	55717	chrM:55717	.	A	T	62.74	PASS	AC=2;AF=1.00;AN=2;DP=2;ExcessHet=3.0103;FS=0.000;MLEAC=2;MLEAF=1.00;MQ=60.00;QD=31.37;SOR=0.693	GT:AD:DP:GQ:PL	1/1:0,2:2:6:90,6,0	intergenic	NA	unknown	NA	No		#N/A	#N/A
chrM	71027	chrM:71027	.	A	T	152.03	PASS	AC=2;AF=1.00;AN=2;DP=4;ExcessHet=3.0103;FS=0.000;MLEAC=2;MLEAF=1.00;MQ=60.00;QD=27.73;SOR=0.693	GT:AD:DP:GQ:PL	1/1:0,4:4:12:180,12,0	intergenic	NA	unknown	NA	No		#N/A	#N/A
chrV	275	chrV:275	.	C	T	50.77	PASS	AC=1;AF=0.500;AN=2;BaseQRankSum=2.263;ClippingRankSum=0.000;DP=14;ExcessHet=3.0103;FS=2.363;MLEAC=1;MLEAF=0.500;MQ=40.03;MQRankSum=-2.782;QD=3.63;ReadPosRankSum=1.652;SOR=1.609	GT:AD:DP:GQ:PL	0/1:10,4:14:79:79,0,191	coding-nonsynonymous	YEL077C	YEL077C	V1275I	No		#N/A	#N/A
chrV	566870	chrV:566870	.	T	C	18.59	PASS	AC=2;AF=1.00;AN=2;DP=2;ExcessHet=3.0103;FS=0.000;MLEAC=2;MLEAF=1.00;MQ=44.38;QD=18.59;SOR=1.609	GT:AD:DP:GQ:PL	1/1:0,1:1:3:45,3,0	intergenic	NA	unknown	NA	No		#N/A	#N/A
chrV	566875	chrV:566875	.	C	A	18.59	PASS	AC=2;AF=1.00;AN=2;DP=2;ExcessHet=3.0103;FS=0.000;MLEAC=2;MLEAF=1.00;MQ=44.38;QD=18.59;SOR=1.609	GT:AD:DP:GQ:PL	1/1:0,1:1:3:45,3,0	intergenic	NA	unknown	NA	No		#N/A	#N/A
chrV	566878	chrV:566878	.	G	A	18.59	PASS	AC=2;AF=1.00;AN=2;DP=2;ExcessHet=3.0103;FS=0.000;MLEAC=2;MLEAF=1.00;MQ=44.38;QD=18.59;SOR=1.609	GT:AD:DP:GQ:PL	1/1:0,1:1:3:45,3,0	intergenic	NA	unknown	NA	No		#N/A	#N/A
chrV	569660	chrV:569660	.	G	A	119.77	PASS	AC=1;AF=0.500;AN=2;BaseQRankSum=-0.593;ClippingRankSum=0.000;DP=33;ExcessHet=3.0103;FS=0.000;MLEAC=1;MLEAF=0.500;MQ=40.65;MQRankSum=-0.180;QD=3.63;ReadPosRankSum=-1.677;SOR=0.481	GT:AD:DP:GQ:PL	0/1:23,10:33:99:148,0,731	coding-nonsynonymous	YER188C-A	YER188C-A	P83L	No		#N/A	#N/A
chrVI	6636	chrVI:6636	.	T	C	871.77	PASS	AC=2;AF=1.00;AN=2;DP=13;ExcessHet=3.0103;FS=0.000;MLEAC=2;MLEAF=1.00;MQ=48.38;QD=26.04;SOR=5.283	GT:AD:DP:GQ:PL	1/1:0,13:13:60:900,60,0	coding-nonsynonymous	YFL062W	COS4	Y71H	No		#N/A	#N/A
chrVI	6637	chrVI:6637	.	A	T	871.77	PASS	AC=2;AF=1.00;AN=2;DP=13;ExcessHet=3.0103;FS=0.000;MLEAC=2;MLEAF=1.00;MQ=48.38;QD=33.27;SOR=5.283	GT:AD:DP:GQ:PL	1/1:0,13:13:60:900,60,0	coding-nonsynonymous	YFL062W	COS4	Y71F	No		#N/A	#N/A
chrVI	6639	chrVI:6639	.	C	T	556.77	PASS	AC=2;AF=1.00;AN=2;DP=13;ExcessHet=3.0103;FS=0.000;MLEAC=2;MLEAF=1.00;MQ=48.38;QD=29.33;SOR=5.283	GT:AD:DP:GQ:PL	1/1:0,13:13:39:585,39,0	coding-nonsynonymous	YFL062W	COS4	P72S	No		#N/A	#N/A
chrVI	6641	chrVI:6641	.	G	A	556.77	PASS	AC=2;AF=1.00;AN=2;DP=13;ExcessHet=3.0103;FS=0.000;MLEAC=2;MLEAF=1.00;MQ=48.38;QD=32.09;SOR=5.283	GT:AD:DP:GQ:PL	1/1:0,13:13:39:585,39,0	coding-synonymous	YFL062W	COS4	P72P	No		#N/A	#N/A
chrVI	6644	chrVI:6644	.	T	C	556.77	PASS	AC=2;AF=1.00;AN=2;DP=13;ExcessHet=3.0103;FS=0.000;MLEAC=2;MLEAF=1.00;MQ=48.38;QD=33.22;SOR=5.283	GT:AD:DP:GQ:PL	1/1:0,13:13:39:585,39,0	coding-synonymous	YFL062W	COS4	L73L	No		#N/A	#N/A
chrVI	6646	chrVI:6646	.	T	A	556.77	PASS	AC=2;AF=1.00;AN=2;DP=12;ExcessHet=3.0103;FS=0.000;MLEAC=2;MLEAF=1.00;MQ=48.72;QD=28.21;SOR=5.136	GT:AD:DP:GQ:PL	1/1:0,12:12:39:585,39,0	coding-nonsynonymous	YFL062W	COS4	M74K	No		#N/A	#N/A
chrVI	6647	chrVI:6647	.	G	A	511.77	PASS	AC=2;AF=1.00;AN=2;DP=12;ExcessHet=3.0103;FS=0.000;MLEAC=2;MLEAF=1.00;MQ=48.72;QD=31.82;SOR=5.136	GT:AD:DP:GQ:PL	1/1:0,12:12:36:540,36,0	coding-nonsynonymous	YFL062W	COS4	M74I	No		#N/A	#N/A
chrVI	6649	chrVI:6649	.	T	C	511.77	PASS	AC=2;AF=1.00;AN=2;DP=12;ExcessHet=3.0103;FS=0.000;MLEAC=2;MLEAF=1.00;MQ=48.72;QD=29.88;SOR=5.136	GT:AD:DP:GQ:PL	1/1:0,12:12:36:540,36,0	coding-nonsynonymous	YFL062W	COS4	V75A	No		#N/A	#N/A
chrVI	6654	chrVI:6654	.	C	A	511.77	PASS	AC=2;AF=1.00;AN=2;DP=12;ExcessHet=3.0103;FS=0.000;MLEAC=2;MLEAF=1.00;MQ=48.72;QD=27.80;SOR=5.136	GT:AD:DP:GQ:PL	1/1:0,12:12:36:540,36,0	coding-nonsynonymous	YFL062W	COS4	L77I	No		#N/A	#N/A
chrVI	6660	chrVI:6660	.	G	C	511.77	PASS	AC=2;AF=1.00;AN=2;DP=12;ExcessHet=3.0103;FS=0.000;MLEAC=2;MLEAF=1.00;MQ=48.72;QD=33.42;SOR=5.136	GT:AD:DP:GQ:PL	1/1:0,12:12:36:540,36,0	coding-nonsynonymous	YFL062W	COS4	V79L	No		#N/A	#N/A
chrVI	6661	chrVI:6661	.	T	G	511.77	PASS	AC=2;AF=1.00;AN=2;DP=12;ExcessHet=3.0103;FS=0.000;MLEAC=2;MLEAF=1.00;MQ=48.72;QD=26.52;SOR=5.136	GT:AD:DP:GQ:PL	1/1:0,12:12:36:540,36,0	coding-nonsynonymous	YFL062W	COS4	V79G	No		#N/A	#N/A
chrVI	6670	chrVI:6670	.	G	A	511.77	PASS	AC=2;AF=1.00;AN=2;DP=12;ExcessHet=3.0103;FS=0.000;MLEAC=2;MLEAF=1.00;MQ=48.72;QD=26.24;SOR=5.136	GT:AD:DP:GQ:PL	1/1:0,12:12:36:540,36,0	coding-nonsynonymous	YFL062W	COS4	W82*	No		#N/A	#N/A
chrVI	6804	chrVI:6804	.	G	A	70.77	PASS	AC=1;AF=0.500;AN=2;BaseQRankSum=1.274;ClippingRankSum=0.000;DP=24;ExcessHet=3.0103;FS=0.000;MLEAC=1;MLEAF=0.500;MQ=41.78;MQRankSum=-0.245;QD=2.95;ReadPosRankSum=0.468;SOR=0.055	GT:AD:DP:GQ:PL	0/1:20,4:24:99:99,0,755	coding-nonsynonymous	YFL062W	COS4	A127T	No		#N/A	#N/A
chrVI	15507	chrVI:15507	.	T	C	4066.77	PASS	AC=2;AF=1.00;AN=2;DP=94;ExcessHet=3.0103;FS=0.000;MLEAC=2;MLEAF=1.00;MQ=58.13;QD=24.50;SOR=1.204	GT:AD:DP:GQ:PL	1/1:0,89:89:99:4095,274,0	5'-upstream	YFL056C	AAD6	NA	No		#N/A	#N/A
chrVI	15509	chrVI:15509	.	T	G	4066.77	PASS	AC=2;AF=1.00;AN=2;DP=94;ExcessHet=3.0103;FS=0.000;MLEAC=2;MLEAF=1.00;MQ=58.13;QD=31.58;SOR=1.204	GT:AD:DP:GQ:PL	1/1:0,89:89:99:4095,274,0	5'-upstream	YFL056C	AAD6	NA	No		#N/A	#N/A
chrVI	15520	chrVI:15520	.	G	A	4021.77	PASS	AC=2;AF=1.00;AN=2;DP=94;ExcessHet=3.0103;FS=0.000;MLEAC=2;MLEAF=1.00;MQ=58.13;QD=28.51;SOR=1.080	GT:AD:DP:GQ:PL	1/1:0,89:89:99:4050,271,0	5'-upstream	YFL056C	AAD6	NA	No		#N/A	#N/A
chrVI	15526	chrVI:15526	.	A	G	3931.77	PASS	AC=2;AF=1.00;AN=2;DP=90;ExcessHet=3.0103;FS=0.000;MLEAC=2;MLEAF=1.00;MQ=58.05;QD=27.17;SOR=0.979	GT:AD:DP:GQ:PL	1/1:0,85:85:99:3960,265,0	5'-upstream	YFL056C	AAD6	NA	No		#N/A	#N/A
chrVI	15531	chrVI:15531	.	G	T	3931.77	PASS	AC=2;AF=1.00;AN=2;DP=93;ExcessHet=3.0103;FS=0.000;MLEAC=2;MLEAF=1.00;MQ=58.11;QD=27.92;SOR=0.997	GT:AD:DP:GQ:PL	1/1:0,88:88:99:3960,265,0	5'-upstream	YFL056C	AAD6	NA	No		#N/A	#N/A
chrVI	15536	chrVI:15536	.	T	C	4066.77	PASS	AC=2;AF=1.00;AN=2;DP=93;ExcessHet=3.0103;FS=0.000;MLEAC=2;MLEAF=1.00;MQ=58.11;QD=33.38;SOR=1.055	GT:AD:DP:GQ:PL	1/1:0,88:88:99:4095,274,0	5'-upstream	YFL056C	AAD6	NA	No		#N/A	#N/A
chrVI	15543	chrVI:15543	.	G	C	3931.77	PASS	AC=2;AF=1.00;AN=2;DP=91;ExcessHet=3.0103;FS=0.000;MLEAC=2;MLEAF=1.00;MQ=58.15;QD=29.23;SOR=1.127	GT:AD:DP:GQ:PL	1/1:0,86:86:99:3960,265,0	5'-upstream	YFL056C	AAD6	NA	No		#N/A	#N/A
chrVI	15549	chrVI:15549	.	A	G	3976.77	PASS	AC=2;AF=1.00;AN=2;DP=92;ExcessHet=3.0103;FS=0.000;MLEAC=2;MLEAF=1.00;MQ=58.21;QD=28.41;SOR=0.972	GT:AD:DP:GQ:PL	1/1:0,87:87:99:4005,268,0	5'-upstream	YFL056C	AAD6	NA	No		#N/A	#N/A
chrVI	15597	chrVI:15597	.	T	C	2986.77	PASS	AC=2;AF=1.00;AN=2;DP=70;ExcessHet=3.0103;FS=0.000;MLEAC=2;MLEAF=1.00;MQ=57.69;QD=25.27;SOR=0.925	GT:AD:DP:GQ:PL	1/1:0,65:65:99:3015,202,0	5'-upstream	YFL056C	AAD6	NA	No		#N/A	#N/A
chrVI	15598	chrVI:15598	.	G	T	2941.77	PASS	AC=2;AF=1.00;AN=2;DP=69;ExcessHet=3.0103;FS=0.000;MLEAC=2;MLEAF=1.00;MQ=57.65;QD=30.90;SOR=0.966	GT:AD:DP:GQ:PL	1/1:0,64:64:99:2970,199,0	5'-upstream	YFL056C	AAD6	NA	No		#N/A	#N/A
chrVI	15600	chrVI:15600	.	G	C	2851.77	PASS	AC=2;AF=1.00;AN=2;DP=69;ExcessHet=3.0103;FS=0.000;MLEAC=2;MLEAF=1.00;MQ=57.65;QD=31.41;SOR=0.966	GT:AD:DP:GQ:PL	1/1:0,64:64:99:2880,193,0	5'-upstream	YFL056C	AAD6	NA	No		#N/A	#N/A
chrVI	15603	chrVI:15603	.	C	G	2851.77	PASS	AC=2;AF=1.00;AN=2;DP=67;ExcessHet=3.0103;FS=0.000;MLEAC=2;MLEAF=1.00;MQ=57.58;QD=27.48;SOR=0.976	GT:AD:DP:GQ:PL	1/1:0,62:62:99:2880,193,0	5'-upstream	YFL056C	AAD6	NA	No		#N/A	#N/A
chrVI	15621	chrVI:15621	.	G	A	2896.77	PASS	AC=2;AF=1.00;AN=2;DP=66;ExcessHet=3.0103;FS=0.000;MLEAC=2;MLEAF=1.00;MQ=57.55;QD=29.89;SOR=1.022	GT:AD:DP:GQ:PL	1/1:0,61:61:99:2925,196,0	5'-upstream	YFL056C	AAD6	NA	No		#N/A	#N/A
chrVI	15633	chrVI:15633	.	T	C	2626.77	PASS	AC=2;AF=1.00;AN=2;DP=62;ExcessHet=3.0103;FS=0.000;MLEAC=2;MLEAF=1.00;MQ=57.06;QD=28.47;SOR=0.960	GT:AD:DP:GQ:PL	1/1:0,57:57:99:2655,178,0	intergenic	NA	unknown	NA	No		#N/A	#N/A
chrVI	15634	chrVI:15634	.	C	T	2536.77	PASS	AC=2;AF=1.00;AN=2;DP=62;ExcessHet=3.0103;FS=0.000;MLEAC=2;MLEAF=1.00;MQ=57.06;QD=31.09;SOR=0.960	GT:AD:DP:GQ:PL	1/1:0,57:57:99:2565,172,0	intergenic	NA	unknown	NA	No		#N/A	#N/A
chrVI	15636	chrVI:15636	.	A	G	2536.77	PASS	AC=2;AF=1.00;AN=2;DP=62;ExcessHet=3.0103;FS=0.000;MLEAC=2;MLEAF=1.00;MQ=57.06;QD=31.59;SOR=0.960	GT:AD:DP:GQ:PL	1/1:0,57:57:99:2565,172,0	intergenic	NA	unknown	NA	No		#N/A	#N/A
chrVI	15641	chrVI:15641	.	G	A	2402.77	PASS	AC=2;AF=1.00;AN=2;DP=59;ExcessHet=3.0103;FS=0.000;MLEAC=2;MLEAF=1.00;MQ=56.91;QD=29.29;SOR=1.118	GT:AD:DP:GQ:PL	1/1:0,54:54:99:2431,163,0	intergenic	NA	unknown	NA	No		#N/A	#N/A
chrVI	15755	chrVI:15755	.	T	C	3526.77	PASS	AC=2;AF=1.00;AN=2;DP=80;ExcessHet=3.0103;FS=0.000;MLEAC=2;MLEAF=1.00;MQ=59.90;QD=31.82;SOR=5.447	GT:AD:DP:GQ:PL	1/1:0,79:79:99:3555,238,0	intergenic	NA	unknown	NA	No		#N/A	#N/A
chrVI	15756	chrVI:15756	.	T	C	3526.77	PASS	AC=2;AF=1.00;AN=2;DP=80;ExcessHet=3.0103;FS=0.000;MLEAC=2;MLEAF=1.00;MQ=59.90;QD=26.78;SOR=5.447	GT:AD:DP:GQ:PL	1/1:0,79:79:99:3555,238,0	intergenic	NA	unknown	NA	No		#N/A	#N/A
chrVI	15759	chrVI:15759	.	G	T	3526.77	PASS	AC=2;AF=1.00;AN=2;DP=80;ExcessHet=3.0103;FS=0.000;MLEAC=2;MLEAF=1.00;MQ=59.90;QD=31.73;SOR=5.447	GT:AD:DP:GQ:PL	1/1:0,79:79:99:3555,238,0	intergenic	NA	unknown	NA	No		#N/A	#N/A
chrVI	15761	chrVI:15761	.	A	G	3526.77	PASS	AC=2;AF=1.00;AN=2;DP=80;ExcessHet=3.0103;FS=0.000;MLEAC=2;MLEAF=1.00;MQ=59.90;QD=31.98;SOR=5.447	GT:AD:DP:GQ:PL	1/1:0,79:79:99:3555,238,0	intergenic	NA	unknown	NA	No		#N/A	#N/A
chrVI	15763	chrVI:15763	.	G	A	3526.77	PASS	AC=2;AF=1.00;AN=2;DP=76;ExcessHet=3.0103;FS=0.000;MLEAC=2;MLEAF=1.00;MQ=59.89;QD=32.91;SOR=5.339	GT:AD:DP:GQ:PL	1/1:0,75:75:99:3555,238,0	intergenic	NA	unknown	NA	No		#N/A	#N/A
chrVI	15764	chrVI:15764	.	G	T	3391.77	PASS	AC=2;AF=1.00;AN=2;DP=74;ExcessHet=3.0103;FS=0.000;MLEAC=2;MLEAF=1.00;MQ=59.94;QD=28.01;SOR=5.283	GT:AD:DP:GQ:PL	1/1:0,73:73:99:3420,229,0	intergenic	NA	unknown	NA	No		#N/A	#N/A
chrVI	15767	chrVI:15767	.	C	T	3211.77	PASS	AC=2;AF=1.00;AN=2;DP=73;ExcessHet=3.0103;FS=0.000;MLEAC=2;MLEAF=1.00;MQ=59.94;QD=30.01;SOR=5.255	GT:AD:DP:GQ:PL	1/1:0,72:72:99:3240,217,0	intergenic	NA	unknown	NA	No		#N/A	#N/A
chrVI	15768	chrVI:15768	.	T	C	3211.77	PASS	AC=2;AF=1.00;AN=2;DP=73;ExcessHet=3.0103;FS=0.000;MLEAC=2;MLEAF=1.00;MQ=59.94;QD=28.03;SOR=5.255	GT:AD:DP:GQ:PL	1/1:0,72:72:99:3240,217,0	intergenic	NA	unknown	NA	No		#N/A	#N/A
chrVI	15772	chrVI:15772	.	T	A	3166.77	PASS	AC=2;AF=1.00;AN=2;DP=71;ExcessHet=3.0103;FS=0.000;MLEAC=2;MLEAF=1.00;MQ=59.94;QD=33.67;SOR=5.196	GT:AD:DP:GQ:PL	1/1:0,70:70:99:3195,214,0	intergenic	NA	unknown	NA	No		#N/A	#N/A
chrVI	15774	chrVI:15774	.	T	G	3121.77	PASS	AC=2;AF=1.00;AN=2;DP=71;ExcessHet=3.0103;FS=0.000;MLEAC=2;MLEAF=1.00;MQ=59.94;QD=32.06;SOR=5.196	GT:AD:DP:GQ:PL	1/1:0,70:70:99:3150,211,0	intergenic	NA	unknown	NA	No		#N/A	#N/A
chrVI	15780	chrVI:15780	.	A	G	3121.77	PASS	AC=2;AF=1.00;AN=2;DP=70;ExcessHet=3.0103;FS=0.000;MLEAC=2;MLEAF=1.00;MQ=60.29;QD=30.17;SOR=5.196	GT:AD:DP:GQ:PL	1/1:0,70:70:99:3150,211,0	intergenic	NA	unknown	NA	No		#N/A	#N/A
chrVI	15790	chrVI:15790	.	T	C	2896.77	PASS	AC=2;AF=1.00;AN=2;DP=62;ExcessHet=3.0103;FS=0.000;MLEAC=2;MLEAF=1.00;MQ=60.33;QD=31.32;SOR=4.943	GT:AD:DP:GQ:PL	1/1:0,62:62:99:2925,196,0	intergenic	NA	unknown	NA	No		#N/A	#N/A
chrVI	15791	chrVI:15791	.	C	T	2761.77	PASS	AC=2;AF=1.00;AN=2;DP=62;ExcessHet=3.0103;FS=0.000;MLEAC=2;MLEAF=1.00;MQ=60.33;QD=28.99;SOR=4.943	GT:AD:DP:GQ:PL	1/1:0,62:62:99:2790,187,0	intergenic	NA	unknown	NA	No		#N/A	#N/A
chrVI	15793	chrVI:15793	.	T	C	2761.77	PASS	AC=2;AF=1.00;AN=2;DP=62;ExcessHet=3.0103;FS=0.000;MLEAC=2;MLEAF=1.00;MQ=60.33;QD=26.83;SOR=4.943	GT:AD:DP:GQ:PL	1/1:0,62:62:99:2790,187,0	intergenic	NA	unknown	NA	No		#N/A	#N/A
chrVI	15797	chrVI:15797	.	G	A	2671.77	PASS	AC=2;AF=1.00;AN=2;DP=60;ExcessHet=3.0103;FS=0.000;MLEAC=2;MLEAF=1.00;MQ=60.34;QD=26.11;SOR=4.875	GT:AD:DP:GQ:PL	1/1:0,60:60:99:2700,181,0	intergenic	NA	unknown	NA	No		#N/A	#N/A
chrVI	15803	chrVI:15803	.	C	T	2536.77	PASS	AC=2;AF=1.00;AN=2;DP=57;ExcessHet=3.0103;FS=0.000;MLEAC=2;MLEAF=1.00;MQ=60.36;QD=30.71;SOR=4.768	GT:AD:DP:GQ:PL	1/1:0,57:57:99:2565,172,0	intergenic	NA	unknown	NA	No		#N/A	#N/A
chrVI	15804	chrVI:15804	.	T	C	2536.77	PASS	AC=2;AF=1.00;AN=2;DP=57;ExcessHet=3.0103;FS=0.000;MLEAC=2;MLEAF=1.00;MQ=60.36;QD=33.83;SOR=4.768	GT:AD:DP:GQ:PL	1/1:0,57:57:99:2565,172,0	intergenic	NA	unknown	NA	No		#N/A	#N/A
chrVII	611750	chrVII:611750	.	T	C	38.77	PASS	AC=1;AF=0.500;AN=2;BaseQRankSum=-0.319;ClippingRankSum=0.000;DP=21;ExcessHet=3.0103;FS=0.000;MLEAC=1;MLEAF=0.500;MQ=60.00;MQRankSum=0.000;QD=4.85;SOR=0.307	GT:AD:DP:GQ:PL	0/1:6,2:8:67:67,0,245	intergenic	NA	unknown	NA	No		#N/A	#N/A
chrVII	1080672	chrVII:1080672	.	C	G	417.77	PASS	AC=1;AF=0.500;AN=2;BaseQRankSum=1.958;ClippingRankSum=0.000;DP=13;ExcessHet=3.0103;FS=3.736;MLEAC=1;MLEAF=0.500;MQ=47.17;MQRankSum=-1.918;QD=32.14;ReadPosRankSum=-2.084;SOR=2.494	GT:AD:DP:GQ:PL	0/1:2,11:13:48:446,0,48	intergenic	NA	unknown	NA	No		#N/A	#N/A
chrVII	1080673	chrVII:1080673	.	A	T	395.77	PASS	AC=1;AF=0.500;AN=2;BaseQRankSum=1.691;ClippingRankSum=0.000;DP=11;ExcessHet=3.0103;FS=4.616;MLEAC=1;MLEAF=0.500;MQ=47.49;MQRankSum=-1.922;QD=29.92;ReadPosRankSum=-2.287;SOR=3.056	GT:AD:DP:GQ:PL	0/1:2,9:11:51:424,0,51	intergenic	NA	unknown	NA	No		#N/A	#N/A
chrVII	1080674	chrVII:1080674	.	A	G	395.77	PASS	AC=1;AF=0.500;AN=2;BaseQRankSum=2.100;ClippingRankSum=0.000;DP=8;ExcessHet=3.0103;FS=6.021;MLEAC=1;MLEAF=0.500;MQ=44.19;MQRankSum=-2.100;QD=31.46;ReadPosRankSum=-2.100;SOR=3.912	GT:AD:DP:GQ:PL	0/1:2,6:8:51:424,0,51	intergenic	NA	unknown	NA	No		#N/A	#N/A
chrVII	1080676	chrVII:1080676	.	C	T	217.77	PASS	AC=1;AF=0.500;AN=2;BaseQRankSum=1.981;ClippingRankSum=0.000;DP=7;ExcessHet=3.0103;FS=5.441;MLEAC=1;MLEAF=0.500;MQ=42.42;MQRankSum=-1.981;QD=31.11;ReadPosRankSum=-1.981;SOR=3.611	GT:AD:DP:GQ:PL	0/1:2,5:7:66:246,0,66	intergenic	NA	unknown	NA	No		#N/A	#N/A
chrVII	1082118	chrVII:1082118	.	C	T	62.74	PASS	AC=2;AF=1.00;AN=2;DP=2;ExcessHet=3.0103;FS=0.000;MLEAC=2;MLEAF=1.00;MQ=44.00;QD=31.37;SOR=0.693	GT:AD:DP:GQ:PL	1/1:0,2:2:6:90,6,0	coding-synonymous	YGR295C	COS6	E204E	No		#N/A	#N/A
chrVII	1082123	chrVII:1082123	.	A	T	62.74	PASS	AC=2;AF=1.00;AN=2;DP=2;ExcessHet=3.0103;FS=0.000;MLEAC=2;MLEAF=1.00;MQ=44.00;QD=31.37;SOR=0.693	GT:AD:DP:GQ:PL	1/1:0,2:2:6:90,6,0	coding-nonsynonymous	YGR295C	COS6	S203T	No		#N/A	#N/A
chrVII	1082167	chrVII:1082167	.	T	C	62.74	PASS	AC=2;AF=1.00;AN=2;DP=2;ExcessHet=3.0103;FS=0.000;MLEAC=2;MLEAF=1.00;MQ=44.00;QD=31.37;SOR=0.693	GT:AD:DP:GQ:PL	1/1:0,2:2:6:90,6,0	coding-nonsynonymous	YGR295C	COS6	E188G	No		#N/A	#N/A
chrVII	1082181	chrVII:1082181	.	A	G	62.74	PASS	AC=2;AF=1.00;AN=2;DP=2;ExcessHet=3.0103;FS=0.000;MLEAC=2;MLEAF=1.00;MQ=44.00;QD=31.37;SOR=0.693	GT:AD:DP:GQ:PL	1/1:0,2:2:6:90,6,0	coding-synonymous	YGR295C	COS6	I183I	No		#N/A	#N/A
chrVII	1082184	chrVII:1082184	.	G	A	62.74	PASS	AC=2;AF=1.00;AN=2;DP=2;ExcessHet=3.0103;FS=0.000;MLEAC=2;MLEAF=1.00;MQ=44.00;QD=31.37;SOR=0.693	GT:AD:DP:GQ:PL	1/1:0,2:2:6:90,6,0	coding-synonymous	YGR295C	COS6	Y182Y	No		#N/A	#N/A
chrVII	1082190	chrVII:1082190	.	G	A	62.74	PASS	AC=2;AF=1.00;AN=2;DP=2;ExcessHet=3.0103;FS=0.000;MLEAC=2;MLEAF=1.00;MQ=44.00;QD=31.37;SOR=0.693	GT:AD:DP:GQ:PL	1/1:0,2:2:6:90,6,0	coding-synonymous	YGR295C	COS6	V180V	No		#N/A	#N/A
chrVII	1082217	chrVII:1082217	.	G	T	62.74	PASS	AC=2;AF=1.00;AN=2;DP=2;ExcessHet=3.0103;FS=0.000;MLEAC=2;MLEAF=1.00;MQ=44.00;QD=31.37;SOR=0.693	GT:AD:DP:GQ:PL	1/1:0,2:2:6:90,6,0	coding-synonymous	YGR295C	COS6	A171A	No		#N/A	#N/A
chrVII	1082222	chrVII:1082222	.	C	A	62.74	PASS	AC=2;AF=1.00;AN=2;DP=2;ExcessHet=3.0103;FS=0.000;MLEAC=2;MLEAF=1.00;MQ=44.00;QD=31.37;SOR=0.693	GT:AD:DP:GQ:PL	1/1:0,2:2:6:90,6,0	coding-nonsynonymous	YGR295C	COS6	A170S	No		#N/A	#N/A
chrVII	1082235	chrVII:1082235	.	C	T	62.74	PASS	AC=2;AF=1.00;AN=2;DP=2;ExcessHet=3.0103;FS=0.000;MLEAC=2;MLEAF=1.00;MQ=44.00;QD=31.37;SOR=0.693	GT:AD:DP:GQ:PL	1/1:0,2:2:6:90,6,0	coding-synonymous	YGR295C	COS6	L165L	No		#N/A	#N/A
chrVII	1082263	chrVII:1082263	.	C	T	62.74	PASS	AC=2;AF=1.00;AN=2;DP=2;ExcessHet=3.0103;FS=0.000;MLEAC=2;MLEAF=1.00;MQ=44.00;QD=31.37;SOR=0.693	GT:AD:DP:GQ:PL	1/1:0,2:2:6:90,6,0	coding-nonsynonymous	YGR295C	COS6	R156K	No		#N/A	#N/A
chrVII	1082268	chrVII:1082268	.	T	C	62.74	PASS	AC=2;AF=1.00;AN=2;DP=2;ExcessHet=3.0103;FS=0.000;MLEAC=2;MLEAF=1.00;MQ=44.00;QD=31.37;SOR=0.693	GT:AD:DP:GQ:PL	1/1:0,2:2:6:90,6,0	coding-synonymous	YGR295C	COS6	A154A	No		#N/A	#N/A
chrVII	1082273	chrVII:1082273	.	C	T	62.74	PASS	AC=2;AF=1.00;AN=2;DP=2;ExcessHet=3.0103;FS=0.000;MLEAC=2;MLEAF=1.00;MQ=44.00;QD=31.37;SOR=0.693	GT:AD:DP:GQ:PL	1/1:0,2:2:6:90,6,0	coding-nonsynonymous	YGR295C	COS6	E153K	No		#N/A	#N/A
chrVII	1082290	chrVII:1082290	.	C	T	62.74	PASS	AC=2;AF=1.00;AN=2;DP=2;ExcessHet=3.0103;FS=0.000;MLEAC=2;MLEAF=1.00;MQ=44.00;QD=31.37;SOR=0.693	GT:AD:DP:GQ:PL	1/1:0,2:2:6:90,6,0	coding-nonsynonymous	YGR295C	COS6	S147N	No		#N/A	#N/A
chrVII	1082409	chrVII:1082409	.	G	A	135.9	PASS	AC=2;AF=1.00;AN=2;DP=3;ExcessHet=3.0103;FS=0.000;MLEAC=2;MLEAF=1.00;MQ=40.86;QD=28.17;SOR=2.303	GT:AD:DP:GQ:PL	1/1:0,2:2:15:164,15,0	coding-synonymous	YGR295C	COS6	C107C	No		#N/A	#N/A
chrVII	1082410	chrVII:1082410	.	C	G	135.9	PASS	AC=2;AF=1.00;AN=2;DP=3;ExcessHet=3.0103;FS=0.000;MLEAC=2;MLEAF=1.00;MQ=40.86;QD=29.86;SOR=2.303	GT:AD:DP:GQ:PL	1/1:0,2:2:15:164,15,0	coding-nonsynonymous	YGR295C	COS6	C107S	No		#N/A	#N/A
chrVII	1082412	chrVII:1082412	.	A	G	62.74	PASS	AC=2;AF=1.00;AN=2;DP=3;ExcessHet=3.0103;FS=0.000;MLEAC=2;MLEAF=1.00;MQ=40.86;QD=31.37;SOR=2.303	GT:AD:DP:GQ:PL	1/1:0,2:2:6:90,6,0	coding-synonymous	YGR295C	COS6	F106F	No		#N/A	#N/A
chrVII	1083163	chrVII:1083163	.	T	C	62.74	PASS	AC=2;AF=1.00;AN=2;DP=8;ExcessHet=3.0103;FS=0.000;MLEAC=2;MLEAF=1.00;MQ=50.44;QD=31.37;SOR=2.303	GT:AD:DP:GQ:PL	1/1:0,2:2:6:90,6,0	intergenic	NA	unknown	NA	No		#N/A	#N/A
chrVII	1083172	chrVII:1083172	.	A	G	62.74	PASS	AC=2;AF=1.00;AN=2;DP=8;ExcessHet=3.0103;FS=0.000;MLEAC=2;MLEAF=1.00;MQ=50.44;QD=31.37;SOR=2.303	GT:AD:DP:GQ:PL	1/1:0,2:2:6:90,6,0	intergenic	NA	unknown	NA	No		#N/A	#N/A
chrVII	1083177	chrVII:1083177	.	A	T	62.74	PASS	AC=2;AF=1.00;AN=2;DP=8;ExcessHet=3.0103;FS=0.000;MLEAC=2;MLEAF=1.00;MQ=50.44;QD=31.37;SOR=2.303	GT:AD:DP:GQ:PL	1/1:0,2:2:6:90,6,0	intergenic	NA	unknown	NA	No		#N/A	#N/A
chrVII	1083181	chrVII:1083181	.	C	T	62.74	PASS	AC=2;AF=1.00;AN=2;DP=8;ExcessHet=3.0103;FS=0.000;MLEAC=2;MLEAF=1.00;MQ=50.44;QD=31.37;SOR=2.303	GT:AD:DP:GQ:PL	1/1:0,2:2:6:90,6,0	intergenic	NA	unknown	NA	No		#N/A	#N/A
chrVII	1083184	chrVII:1083184	.	G	A	62.74	PASS	AC=2;AF=1.00;AN=2;DP=8;ExcessHet=3.0103;FS=0.000;MLEAC=2;MLEAF=1.00;MQ=50.44;QD=31.37;SOR=2.303	GT:AD:DP:GQ:PL	1/1:0,2:2:6:90,6,0	intergenic	NA	unknown	NA	No		#N/A	#N/A
chrVII	1083193	chrVII:1083193	.	G	A	107.28	PASS	AC=2;AF=1.00;AN=2;DP=9;ExcessHet=3.0103;FS=0.000;MLEAC=2;MLEAF=1.00;MQ=51.59;QD=24.47;SOR=2.833	GT:AD:DP:GQ:PL	1/1:0,3:3:9:135,9,0	intergenic	NA	unknown	NA	No		#N/A	#N/A
chrVII	1083197	chrVII:1083197	.	C	A	107.28	PASS	AC=2;AF=1.00;AN=2;DP=9;ExcessHet=3.0103;FS=0.000;MLEAC=2;MLEAF=1.00;MQ=51.59;QD=31.40;SOR=2.833	GT:AD:DP:GQ:PL	1/1:0,3:3:9:135,9,0	intergenic	NA	unknown	NA	No		#N/A	#N/A
chrVII	1083199	chrVII:1083199	.	T	G	107.28	PASS	AC=2;AF=1.00;AN=2;DP=9;ExcessHet=3.0103;FS=0.000;MLEAC=2;MLEAF=1.00;MQ=51.59;QD=31.16;SOR=2.833	GT:AD:DP:GQ:PL	1/1:0,3:3:9:135,9,0	intergenic	NA	unknown	NA	No		#N/A	#N/A
chrVII	1083201	chrVII:1083201	.	C	G	107.28	PASS	AC=2;AF=1.00;AN=2;DP=9;ExcessHet=3.0103;FS=0.000;MLEAC=2;MLEAF=1.00;MQ=51.59;QD=34.35;SOR=2.833	GT:AD:DP:GQ:PL	1/1:0,3:3:9:135,9,0	intergenic	NA	unknown	NA	No		#N/A	#N/A
chrVII	1083207	chrVII:1083207	.	G	T	196.9	PASS	AC=2;AF=1.00;AN=2;DP=11;ExcessHet=3.0103;FS=0.000;MLEAC=2;MLEAF=1.00;MQ=53.21;QD=24.48;SOR=3.611	GT:AD:DP:GQ:PL	1/1:0,5:5:15:225,15,0	intergenic	NA	unknown	NA	No		#N/A	#N/A
chrVII	1083211	chrVII:1083211	.	C	A	196.9	PASS	AC=2;AF=1.00;AN=2;DP=11;ExcessHet=3.0103;FS=0.000;MLEAC=2;MLEAF=1.00;MQ=53.21;QD=32.05;SOR=3.611	GT:AD:DP:GQ:PL	1/1:0,5:5:15:225,15,0	intergenic	NA	unknown	NA	No		#N/A	#N/A
chrX	729902	chrX:729902	.	C	T	107.28	PASS	AC=2;AF=1.00;AN=2;DP=2;ExcessHet=3.0103;FS=0.000;MLEAC=2;MLEAF=1.00;MQ=40.00;QD=31.00;SOR=2.303	GT:AD:DP:GQ:PL	1/1:0,2:2:9:135,9,0	intergenic	NA	unknown	NA	No		#N/A	#N/A
chrX	745544	chrX:745544	.	A	G	3235.77	PASS	AC=1;AF=0.500;AN=2;BaseQRankSum=3.364;ClippingRankSum=0.000;DP=595;ExcessHet=3.0103;FS=13.089;MLEAC=1;MLEAF=0.500;MQ=53.83;MQRankSum=-7.759;QD=6.45;ReadPosRankSum=4.015;SOR=1.645	GT:AD:DP:GQ:PL	0/1:395,107:502:99:3264,0,17527	telomere	TEL10R		NA	No		#N/A	#N/A
chrX	745545	chrX:745545	.	A	G	3229.77	PASS	AC=1;AF=0.500;AN=2;BaseQRankSum=3.971;ClippingRankSum=0.000;DP=588;ExcessHet=3.0103;FS=13.089;MLEAC=1;MLEAF=0.500;MQ=53.77;MQRankSum=-7.759;QD=6.43;ReadPosRankSum=4.174;SOR=1.645	GT:AD:DP:GQ:PL	0/1:395,107:502:99:3258,0,17588	telomere	TEL10R		NA	No		#N/A	#N/A
chrX	745547	chrX:745547	.	G	T	1761.77	PASS	AC=1;AF=0.500;AN=2;BaseQRankSum=2.448;ClippingRankSum=0.000;DP=581;ExcessHet=3.0103;FS=11.488;MLEAC=1;MLEAF=0.500;MQ=53.72;MQRankSum=-7.726;QD=3.50;ReadPosRankSum=4.526;SOR=1.643	GT:AD:DP:GQ:PL	0/1:399,104:503:99:1790,0,17665	telomere	TEL10R		NA	No		#N/A	#N/A
chrX	745548	chrX:745548	.	A	G	1949.73	PASS	AC=1;AF=0.500;AN=2;BaseQRankSum=4.743;ClippingRankSum=0.000;DP=574;ExcessHet=3.0103;FS=19.985;MLEAC=1;MLEAF=0.500;MQ=53.64;MQRankSum=-7.640;QD=4.31;ReadPosRankSum=3.631;SOR=1.944	GT:AD:DP:GQ:PL	0/1:345,107:452:99:1987,0,15460	telomere	TEL10R		NA	No		#N/A	#N/A
chrX	745550	chrX:745550	.	A	G	1776.77	PASS	AC=1;AF=0.500;AN=2;BaseQRankSum=3.739;ClippingRankSum=0.000;DP=558;ExcessHet=3.0103;FS=14.730;MLEAC=1;MLEAF=0.500;MQ=53.71;MQRankSum=-7.919;QD=3.64;ReadPosRankSum=4.452;SOR=1.706	GT:AD:DP:GQ:PL	0/1:384,104:488:99:1805,0,17485	telomere	TEL10R		NA	No		#N/A	#N/A
chrXI	1153	chrXI:1153	.	G	A	1051.77	PASS	AC=2;AF=1.00;AN=2;DP=31;ExcessHet=3.0103;FS=0.000;MLEAC=2;MLEAF=1.00;MQ=53.29;QD=36.52;SOR=4.977	GT:AD:DP:GQ:PL	1/1:0,24:24:72:1080,72,0	intergenic	NA	unknown	NA	No		#N/A	#N/A
chrXI	1162	chrXI:1162	.	C	T	1051.77	PASS	AC=2;AF=1.00;AN=2;DP=26;ExcessHet=3.0103;FS=0.000;MLEAC=2;MLEAF=1.00;MQ=51.90;QD=29.18;SOR=4.804	GT:AD:DP:GQ:PL	1/1:0,22:22:72:1080,72,0	intergenic	NA	unknown	NA	No		#N/A	#N/A
chrXI	1167	chrXI:1167	.	T	C	961.77	PASS	AC=2;AF=1.00;AN=2;DP=26;ExcessHet=3.0103;FS=0.000;MLEAC=2;MLEAF=1.00;MQ=51.90;QD=26.84;SOR=4.804	GT:AD:DP:GQ:PL	1/1:0,22:22:66:990,66,0	intergenic	NA	unknown	NA	No		#N/A	#N/A
chrXI	1177	chrXI:1177	.	T	C	961.77	PASS	AC=2;AF=1.00;AN=2;DP=26;ExcessHet=3.0103;FS=0.000;MLEAC=2;MLEAF=1.00;MQ=51.90;QD=28.33;SOR=4.804	GT:AD:DP:GQ:PL	1/1:0,22:22:66:990,66,0	intergenic	NA	unknown	NA	No		#N/A	#N/A
chrXI	1178	chrXI:1178	.	T	C	961.77	PASS	AC=2;AF=1.00;AN=2;DP=26;ExcessHet=3.0103;FS=0.000;MLEAC=2;MLEAF=1.00;MQ=51.90;QD=33.64;SOR=4.804	GT:AD:DP:GQ:PL	1/1:0,22:22:66:990,66,0	intergenic	NA	unknown	NA	No		#N/A	#N/A
chrXI	1179	chrXI:1179	.	T	C	961.77	PASS	AC=2;AF=1.00;AN=2;DP=26;ExcessHet=3.0103;FS=0.000;MLEAC=2;MLEAF=1.00;MQ=51.90;QD=31.59;SOR=4.804	GT:AD:DP:GQ:PL	1/1:0,22:22:66:990,66,0	intergenic	NA	unknown	NA	No		#N/A	#N/A
chrXI	1183	chrXI:1183	.	G	T	961.77	PASS	AC=2;AF=1.00;AN=2;DP=26;ExcessHet=3.0103;FS=0.000;MLEAC=2;MLEAF=1.00;MQ=51.90;QD=31.30;SOR=4.804	GT:AD:DP:GQ:PL	1/1:0,22:22:66:990,66,0	intergenic	NA	unknown	NA	No		#N/A	#N/A
chrXI	1184	chrXI:1184	.	G	A	961.77	PASS	AC=2;AF=1.00;AN=2;DP=26;ExcessHet=3.0103;FS=0.000;MLEAC=2;MLEAF=1.00;MQ=51.90;QD=31.69;SOR=4.804	GT:AD:DP:GQ:PL	1/1:0,22:22:66:990,66,0	intergenic	NA	unknown	NA	No		#N/A	#N/A
chrXI	1187	chrXI:1187	.	A	T	916.77	PASS	AC=2;AF=1.00;AN=2;DP=24;ExcessHet=3.0103;FS=0.000;MLEAC=2;MLEAF=1.00;MQ=51.17;QD=34.80;SOR=4.615	GT:AD:DP:GQ:PL	1/1:0,20:20:63:945,63,0	intergenic	NA	unknown	NA	No		#N/A	#N/A
chrXII	599051	chrXII:599051	.	A	T	1231.77	PASS	AC=2;AF=1.00;AN=2;DP=27;ExcessHet=3.0103;FS=0.000;MLEAC=2;MLEAF=1.00;MQ=60.00;QD=29.74;SOR=1.101	GT:AD:DP:GQ:PL	1/1:0,27:27:84:1260,84,0	LTR_retrotransposon	YLRWTy1-2		NA	No		#N/A	#N/A
chrXII	941470	chrXII:941470	.	T	A	18.59	PASS	AC=2;AF=1.00;AN=2;DP=0;ExcessHet=3.0103;FS=0.000;MLEAC=2;MLEAF=1.00;MQ=NaN;SOR=0.693	GT:GQ:PL	1/1:3:45,3,0	5'-upstream	YLR410W-B	YLR410W-B	NA	No		#N/A	#N/A
chrXII	941470	chrXII:941470	.	T	A	18.59	PASS	AC=2;AF=1.00;AN=2;DP=0;ExcessHet=3.0103;FS=0.000;MLEAC=2;MLEAF=1.00;MQ=NaN;SOR=0.693	GT:GQ:PL	1/1:3:45,3,0	5'-upstream	YLR410W-A	YLR410W-A	NA	No		#N/A	#N/A
chrXII	1053311	chrXII:1053311	.	G	T	59.74	PASS	AC=2;AF=1.00;AN=2;DP=2;ExcessHet=3.0103;FS=0.000;MLEAC=2;MLEAF=1.00;MQ=60.00;QD=29.87;SOR=0.693	GT:AD:DP:GQ:PL	1/1:0,2:2:6:87,6,0	intergenic	NA	unknown	NA	No		#N/A	#N/A
chrXII	1053312	chrXII:1053312	.	A	T	59.74	PASS	AC=2;AF=1.00;AN=2;DP=0;ExcessHet=3.0103;FS=0.000;MLEAC=2;MLEAF=1.00;MQ=NaN;SOR=0.693	GT:GQ:PL	1/1:6:87,6,0	intergenic	NA	unknown	NA	No		#N/A	#N/A
chrXII	1059588	chrXII:1059588	.	T	G	62.74	PASS	AC=2;AF=1.00;AN=2;DP=2;ExcessHet=3.0103;FS=0.000;MLEAC=2;MLEAF=1.00;MQ=41.53;QD=31.37;SOR=2.303	GT:AD:DP:GQ:PL	1/1:0,2:2:6:90,6,0	intergenic	NA	unknown	NA	No		#N/A	#N/A
chrXII	1059591	chrXII:1059591	.	T	G	62.74	PASS	AC=2;AF=1.00;AN=2;DP=2;ExcessHet=3.0103;FS=0.000;MLEAC=2;MLEAF=1.00;MQ=41.53;QD=31.37;SOR=2.303	GT:AD:DP:GQ:PL	1/1:0,2:2:6:90,6,0	intergenic	NA	unknown	NA	No		#N/A	#N/A
chrXIII	924134	chrXIII:924134	.	T	C	1408.77	PASS	AC=2;AF=1.00;AN=2;BaseQRankSum=0.269;ClippingRankSum=0.000;DP=58;ExcessHet=3.0103;FS=0.000;MLEAC=2;MLEAF=1.00;MQ=49.86;MQRankSum=2.418;QD=25.16;ReadPosRankSum=7.485;SOR=1.118	GT:AD:DP:GQ:PL	1/1:2,54:56:99:1437,119,0	telomere	TEL13R		NA	No		#N/A	#N/A
chrXIV	6613	chrXIV:6613	.	A	G	152.03	PASS	AC=2;AF=1.00;AN=2;DP=5;ExcessHet=3.0103;FS=0.000;MLEAC=2;MLEAF=1.00;MQ=41.06;QD=35.08;SOR=2.303	GT:AD:DP:GQ:PL	1/1:0,2:2:12:180,12,0	coding-nonsynonymous	YNL338W	YNL338W	Y18C	No		#N/A	#N/A
chrXIV	6723	chrXIV:6723	.	T	A	286.8	PASS	AC=2;AF=1.00;AN=2;DP=15;ExcessHet=3.0103;FS=0.000;MLEAC=2;MLEAF=1.00;MQ=40.45;QD=35.15;SOR=1.609	GT:AD:DP:GQ:PL	1/1:0,7:7:21:315,21,0	telomere	TEL14L		NA	No		#N/A	#N/A
chrXIV	7055	chrXIV:7055	.	C	T	2288.77	PASS	AC=1;AF=0.500;AN=2;BaseQRankSum=0.380;ClippingRankSum=0.000;DP=494;ExcessHet=3.0103;FS=12.345;MLEAC=1;MLEAF=0.500;MQ=57.01;MQRankSum=-5.850;QD=4.88;ReadPosRankSum=0.674;SOR=1.315	GT:AD:DP:GQ:PL	0/1:386,83:469:99:2317,0,16002	5'-upstream	YNL337W	YNL337W	NA	No		#N/A	#N/A
chrXIV	96746	chrXIV:96746	.	A	T	357.77	PASS	AC=1;AF=0.500;AN=2;BaseQRankSum=2.001;ClippingRankSum=0.000;DP=50;ExcessHet=3.0103;FS=46.522;MLEAC=1;MLEAF=0.500;MQ=40.18;MQRankSum=5.726;QD=7.16;ReadPosRankSum=-5.497;SOR=5.131	GT:AD:DP:GQ:PL	0/1:38,12:50:99:386,0,1680	LTR_retrotransposon	YNLCTy1-1		NA	No		#N/A	#N/A
chrXIV	567957	chrXIV:567957	.	C	A	421.77	PASS	AC=2;AF=1.00;AN=2;DP=11;ExcessHet=3.0103;FS=0.000;MLEAC=2;MLEAF=1.00;MQ=60.00;QD=32.04;SOR=4.804	GT:AD:DP:GQ:PL	1/1:0,10:10:30:450,30,0	intergenic	NA	unknown	NA	No		#N/A	#N/A
chrXIV	567960	chrXIV:567960	.	G	C	511.77	PASS	AC=2;AF=1.00;AN=2;DP=12;ExcessHet=3.0103;FS=0.000;MLEAC=2;MLEAF=1.00;MQ=60.00;QD=27.82;SOR=4.977	GT:AD:DP:GQ:PL	1/1:0,11:11:36:540,36,0	intergenic	NA	unknown	NA	No		#N/A	#N/A
chrXIV	567962	chrXIV:567962	.	T	A	556.77	PASS	AC=2;AF=1.00;AN=2;DP=13;ExcessHet=3.0103;FS=0.000;MLEAC=2;MLEAF=1.00;MQ=60.00;QD=23.83;SOR=5.136	GT:AD:DP:GQ:PL	1/1:0,12:12:39:585,39,0	intergenic	NA	unknown	NA	No		#N/A	#N/A
chrXIV	567964	chrXIV:567964	.	G	A	556.77	PASS	AC=2;AF=1.00;AN=2;DP=14;ExcessHet=3.0103;FS=0.000;MLEAC=2;MLEAF=1.00;MQ=60.00;QD=29.71;SOR=5.283	GT:AD:DP:GQ:PL	1/1:0,13:13:39:585,39,0	intergenic	NA	unknown	NA	No		#N/A	#N/A
chrXIV	567965	chrXIV:567965	.	T	C	556.77	PASS	AC=2;AF=1.00;AN=2;DP=14;ExcessHet=3.0103;FS=0.000;MLEAC=2;MLEAF=1.00;MQ=60.00;QD=30.74;SOR=5.283	GT:AD:DP:GQ:PL	1/1:0,13:13:39:585,39,0	intergenic	NA	unknown	NA	No		#N/A	#N/A
chrXIV	567979	chrXIV:567979	.	T	G	826.77	PASS	AC=2;AF=1.00;AN=2;DP=20;ExcessHet=3.0103;FS=0.000;MLEAC=2;MLEAF=1.00;MQ=60.00;QD=28.12;SOR=5.994	GT:AD:DP:GQ:PL	1/1:0,19:19:57:855,57,0	intergenic	NA	unknown	NA	No		#N/A	#N/A
chrXIV	567992	chrXIV:567992	.	A	T	832.77	PASS	AC=2;AF=1.00;AN=2;DP=20;ExcessHet=3.0103;FS=0.000;MLEAC=2;MLEAF=1.00;MQ=60.00;QD=30.71;SOR=5.994	GT:AD:DP:GQ:PL	1/1:0,19:19:60:861,60,0	intergenic	NA	unknown	NA	No		#N/A	#N/A
chrXIV	704436	chrXIV:704436	.	T	C	525.77	PASS	AC=1;AF=0.500;AN=2;BaseQRankSum=-2.359;ClippingRankSum=0.000;DP=50;ExcessHet=3.0103;FS=0.000;MLEAC=1;MLEAF=0.500;MQ=59.32;MQRankSum=-0.968;QD=16.96;ReadPosRankSum=4.027;SOR=0.818	GT:AD:DP:GQ:PL	0/1:16,15:31:99:554,0,285	coding-synonymous	YNR044W	AGA1	S246S	No		#N/A	#N/A
chrXIV	704452	chrXIV:704452	.	A	G	524.77	PASS	AC=1;AF=0.500;AN=2;BaseQRankSum=-2.473;ClippingRankSum=0.000;DP=32;ExcessHet=3.0103;FS=3.315;MLEAC=1;MLEAF=0.500;MQ=59.59;MQRankSum=-0.966;QD=18.10;ReadPosRankSum=4.417;SOR=0.762	GT:AD:DP:GQ:PL	0/1:15,14:29:99:553,0,235	coding-nonsynonymous	YNR044W	AGA1	T252A	No		#N/A	#N/A
chrXIV	781852	chrXIV:781852	.	G	A	649.77	PASS	AC=1;AF=0.500;AN=2;BaseQRankSum=-3.002;ClippingRankSum=0.000;DP=24;ExcessHet=3.0103;FS=4.675;MLEAC=1;MLEAF=0.500;MQ=40.19;MQRankSum=1.876;QD=27.07;ReadPosRankSum=-3.974;SOR=0.105	GT:AD:DP:GQ:PL	0/1:10,14:24:99:678,0,365	5'-upstream	YNR076W	PAU6	NA	No		#N/A	#N/A
chrXIV	781858	chrXIV:781858	.	G	T	405.77	PASS	AC=1;AF=0.500;AN=2;BaseQRankSum=-1.302;ClippingRankSum=0.000;DP=23;ExcessHet=3.0103;FS=7.471;MLEAC=1;MLEAF=0.500;MQ=40.32;MQRankSum=2.055;QD=17.64;ReadPosRankSum=-3.932;SOR=0.086	GT:AD:DP:GQ:PL	0/1:10,13:23:99:434,0,425	5'-upstream	YNR076W	PAU6	NA	No		#N/A	#N/A
Total mutations (variant = Yes)	371
mutations (5' upstream)	32
mutations (ARS)	4
mutations (intergenic)	53
mutations (intron)	2
mutations (tRNA)	1
mutations (telomere)	1
mutations (ncRNA)	1
mutations (5'UTR)	1
total non-coding mutations	95
total synonymous coding mutations	83
total non- synonymous coding mutations	193
total coding mutations	276
Total genes (mutations: synonymous)	82
Total genes (mutations: non-synonymous and synonymous)	180
Total genes (mutations: non-synonymous )	98
Total genes (more than one mutation)	16		(YBR170C, YBR079C, YBR097W, YJL047C, YKL035W, YKL033W, YML059C, YML004C, YPL216W, YJL042W, YKL210W, YMR096W, YPL137C, YAL026C, YJL019W, YOL145C)
Total genes inc. tRNA, ncRNA	297
Duplicate genes in red
#CHROM	POS	CHROM:POS	ID	REF	ALT	QUAL	FILTER	INFO			ANNOTATION	REGION	GENE_NAMe	PROTEIN	Variant?	Hom/Het?	Gene_Name	SGD_Description
chrII	100225	chrII:100225	.	C	T	312	PASS	DP=121;AF=0.355372;SB=5;DP4=31,47,22,21			5'-upstream	YBL066C	SEF1	NA	Yes		Suppressor of Essential Function	Putative transcription factor; has homolog in Kluyveromyces lactis
chrII	504144	chrII:504144	.	C	T	1215	PASS	DP=222;AF=0.468468;SB=1;DP4=47,69,40,64			5'-upstream	YBR134W	YBR134W	NA	Yes		0	Dubious open reading frame; unlikely to encode a functional protein, based on available experimental and comparative sequence data
chrII	578163	chrII:578163	.	C	T	328	PASS	DP=113;AF=0.40708;SB=2;DP4=30,35,24,22			5'-upstream	YBR170C	NPL4	NA	Yes		Nuclear Protein Localization	Substrate-recruiting cofactor of the Cdc48p-Npl4p-Ufd1p segregase; assists Cdc48p in the dislocation of misfolded, polyubiquitinated ERAD substrates that are subsequently delivered to the proteasome for degradation; also involved in the regulated destruction of resident ER membrane proteins, such as HMG-CoA reductase (Hmg1/2p) and cytoplasmic proteins (Fbp1p); role in mobilizing membrane bound tr…
chrIV	769508	chrIV:769508	.	G	A	712	PASS	DP=197;AF=0.543147;SB=0;DP4=48,42,56,51			5'-upstream	YDR156W	RPA14	NA	Yes		RNA Polymerase A	RNA polymerase I subunit A14
chrIV	946613	chrIV:946613	.	C	T	860	PASS	DP=98;AF=0.520408;SB=5;DP4=15,32,22,29			5'-upstream	YDR242W	AMD2	NA	Yes		AMiDase	Putative amidase
chrIV	1090180	chrIV:1090180	.	C	T	30	PASS	DP=195;AF=0.476923;SB=3;DP4=42,60,33,60			5'-upstream	YDR313C	PIB1	NA	Yes		PhosphatidylInositol(3)-phosphate Binding	RING-type ubiquitin ligase of the endosomal and vacuolar membranes; binds phosphatidylinositol(3)-phosphate; contains a FYVE finger domain
chrIV	1162526	chrIV:1162526	.	C	T	652	PASS	DP=206;AF=0.495146;SB=5;DP4=38,65,46,56			5'-upstream	YDR344C	YDR344C	NA	Yes		0	Putative protein of unknown function; conserved among S. cerevisiae strains
chrVI	22885	chrVI:22885	.	G	A	375	PASS	DP=192;AF=0.5;SB=0;DP4=49,47,48,48			5'-upstream	YFL054C	AQY3	NA	Yes		AQuaporin from Yeast	Putative channel-like protein; similar to Fps1p; mediates passive diffusion of glycerol in the presence of ethanol
chrVII	317337	chrVII:317337	.	G	A	1207	PASS	DP=198;AF=0.545455;SB=3;DP4=52,36,58,50			5'-upstream	YGL098W	USE1	NA	Yes		Unconventional SNARE in the ER	Essential SNARE protein localized to the ER; involved in retrograde traffic from the Golgi to the ER and Sey1p-independent homotypic ER fusion; required for efficient nuclear fusion during mating; forms a complex with the SNAREs Sec22p, Sec20p and Ufe1p
chrVIII	242846	chrVIII:242846	.	C	T	1198	PASS	DP=290;AF=0.47931;SB=0;DP4=76,71,71,68			5'-upstream	YHR073W-A	Unknown	NA	Yes		0	Dubious open reading frame; unlikely to encode a functional protein, based on available experimental and comparative sequence data; partially overlaps verified ORF YHR073W; identified by expression profiling and mass spectrometry
chrVIII	332233	chrVIII:332233	.	C	T	1100	PASS	DP=266;AF=0.469925;SB=1;DP4=65,73,56,69			5'-upstream	YHR110W	ERP5	NA	Yes		Emp24p/Erv25p Related Protein	Protein with similarity to Emp24p and Erv25p; member of the p24 family involved in ER to Golgi transport
chrX	26152	chrX:26152	.	G	A	1850	PASS	DP=255;AF=0.556863;SB=4;DP4=60,51,68,74			5'-upstream	YJL216C	IMA5	NA	Yes		IsoMAltase	Alpha-glucosidase; specificity for isomaltose, maltose, and palatinose, but not alpha-methylglucoside; most distant member of the IMA isomaltase family, but with similar catalytic properties as Ima1p and Ima2p; not required for isomaltose utilization, but Ima5p overexpression allows the ima1 null mutant to grow on isomaltose; can cleave alpha-1,3 linkage of nigerose and turanose and alpha-1,5 lin…
chrX	106336	chrX:106336	.	C	T	408	PASS	DP=124;AF=0.66129;SB=0;DP4=22,19,42,40			5'-upstream	YJL166W	QCR8	NA	Yes		ubiQuinol-cytochrome C oxidoReductase	Subunit 8 of ubiquinol cytochrome-c reductase (Complex III); Complex III is a component of the mitochondrial inner membrane electron transport chain; oriented facing the intermembrane space; expression is regulated by Abf1p and Cpf1p
chrXI	191497	chrXI:191497	.	A	T	2928	PASS	DP=131;AF=0.992366;SB=0;DP4=0,0,66,64			5'-upstream	YKL134C	OCT1	NA	Yes	Homozygous	OCTapeptidyl aminopeptidase	Mitochondrial intermediate peptidase; cleaves destabilizing N-terminal residues of a subset of proteins upon import, after their cleavage by mitochondrial processing peptidase (Mas1p-Mas2p); may contribute to mitochondrial iron homeostasis
chrXI	338841	chrXI:338841	.	G	A	225	PASS	DP=78;AF=0.5;SB=3;DP4=18,21,22,17			5'-upstream	YKL054C	DEF1	NA	Yes		RNAPII DEgradation Factor	RNAPII degradation factor; forms a complex with Rad26p in chromatin, enables ubiquitination and proteolysis of RNAPII present in an elongation complex; mutant is deficient in Zip1p loading onto chromosomes during meiosis
chrXI	356186	chrXI:356186	.	G	A	1030	PASS	DP=267;AF=0.516854;SB=2;DP4=55,71,66,72			5'-upstream	YKL044W	MMO1	NA	Yes		Mini Mitochondria ORF	Protein of unknown function; SWAT-GFP, seamless-GFP and mCherry fusion proteins localize to the mitochondria; mRNA identified as translated by ribosome profiling data; MMO1 is a non-essential gene
chrXI	369261	chrXI:369261	.	G	A	1127	PASS	DP=199;AF=0.542714;SB=0;DP4=50,39,60,48			5'-upstream	YKL037W	AIM26	NA	Yes		Altered Inheritance rate of Mitochondria	Protein of unknown function; null mutant is viable and displays elevated frequency of mitochondrial genome loss; null mutation confers sensitivity to tunicamycin and DTT
chrXI	369818	chrXI:369818	.	G	A	78	PASS	DP=194;AF=0.505155;SB=0;DP4=41,54,44,54			5'-upstream	YKL035W	UGP1	NA	Yes		UDP-glucose pyrophosphorylase	UDP-glucose pyrophosphorylase (UGPase); catalyses the reversible formation of UDP-Glc from glucose 1-phosphate and UTP, involved in a wide variety of metabolic pathways, expression modulated by Pho85p through Pho4p; involved in PKA-mediated oxidative stress resistance and long-term survival in stationary phase; UGP1 has a paralog, YHL012W, that arose from the whole genome duplication
chrXII	732415	chrXII:732415	.	G	A	942	PASS	DP=175;AF=0.52;SB=3;DP4=52,32,51,40			5'-upstream	YLR303W	MET17	NA	Yes		METhionine requiring	O-acetyl homoserine-O-acetyl serine sulfhydrylase; required for Methionine and cysteine biosynthesis
chrXIII	262881	chrXIII:262881	.	G	A	444	PASS	DP=351;AF=0.564103;SB=1;DP4=62,88,87,111			5'-upstream	YML004C	GLO1	NA	Yes		GLyOxalase	Monomeric glyoxalase I; catalyzes the detoxification of methylglyoxal (a by-product of glycolysis) via condensation with glutathione to produce S-D-lactoylglutathione; expression regulated by methylglyoxal levels and osmotic stress
chrXIII	399546	chrXIII:399546	.	G	A	294	PASS	DP=204;AF=0.460784;SB=0;DP4=59,51,49,45			5'-upstream	YMR065W	KAR5	NA	Yes		KARyogamy	Protein required for nuclear membrane fusion during karyogamy; localizes to the membrane with a soluble portion in the endoplasmic reticulum lumen, may form a complex with Jem1p and Kar2p; similar to zebrafish Brambleberry protein; expression of the gene is regulated by pheromone
chrXIII	407568	chrXIII:407568	.	C	T	776	PASS	DP=289;AF=0.560554;SB=3;DP4=66,57,79,83			5'-upstream	YMR069W	NAT4	NA	Yes		N-AcetylTransferase	N alpha-acetyl-transferase; involved in acetylation of the N-terminal residues of histones H4 and H2A
chrXIII	746218	chrXIII:746218	.	C	T	3269	PASS	DP=136;AF=0.992647;SB=0;DP4=0,0,68,67			5'-upstream	YMR238W	DFG5	NA	Yes	Homozygous	Defective for Filamentous Growth	Putative mannosidase; essential glycosylphosphatidylinositol (GPI)-anchored membrane protein required for cell wall biogenesis in bud formation, involved in filamentous growth, homologous to Dcw1p
chrXV	12083	chrXV:12083	.	C	T	588	PASS	DP=143;AF=0.454545;SB=0;DP4=52,26,42,23			5'-upstream	YOL161C	PAU20	NA	Yes		seriPAUperin	Protein of unknown function; member of the seripauperin multigene family encoded mainly in subtelomeric regions; SWAT-GFP and mCherry fusion proteins localize to the vacuole; expression induced by low temperature and also by anaerobic conditions; induced during alcoholic fermentation
chrXV	165528	chrXV:165528	.	C	T	129	PASS	DP=168;AF=0.52381;SB=0;DP4=42,38,46,42			5'-upstream	YOL083W	ATG34	NA	Yes		AuTophaGy related	Receptor protein involved in selective autophagy during starvation; specifically involved in the transport of cargo protein alpha-mannosidase (Ams1p); Atg19p paralog
chrXV	255323	chrXV:255323	.	C	T	1067	PASS	DP=350;AF=0.442857;SB=4;DP4=113,80,83,72			5'-upstream	YOL038W	PRE6	NA	Yes		PRoteinase yscE	Alpha 4 subunit of the 20S proteasome; may replace alpha 3 subunit (Pre9p) under stress conditions to create a more active proteasomal isoform; GFP-fusion protein relocates from cytosol to the mitochondrial surface upon oxidative stress
chrXV	954294	chrXV:954294	.	C	T	392	PASS	DP=68;AF=0.588235;SB=0;DP4=16,12,23,17			5'-upstream	YOR337W	TEA1	NA	Yes		Ty Enhancer Activator	Ty1 enhancer activator involved in Ty enhancer-mediated transcription; required for full levels of Ty enhancer-mediated transcription; C6 zinc cluster DNA-binding protein
chrXVI	499575	chrXVI:499575	.	G	A	461	PASS	DP=180;AF=0.538889;SB=1;DP4=55,27,61,36			5'-upstream	YPL027W	SMA1	NA	Yes		Spore Membrane Assembly	Protein of unknown function involved in prospore membrane assembly; involved in the assembly of the prospore membrane during sporulation; interacts with Spo14p
chrXVI	614697	chrXVI:614697	.	G	A	1155	PASS	DP=171;AF=0.520468;SB=0;DP4=44,38,46,43			5'-upstream	YPR025C	CCL1	NA	Yes		0	Cyclin associated with protein kinase Kin28p; Kin28p is the TFIIH-associated carboxy-terminal domain (CTD) kinase involved in transcription initiation at RNA polymerase II promoters; human homolog CCNH allows growth of yeast ccl1 temperature-sensitive mutant at restrictive temperature
chrII	809236	chrII:809236	.	A	G	182.113	PASS	AB=0.25;ABP=35.5824;AC=1;AF=0.5;AN=2;AO=15;CIGAR=1X;DP=60;DPB=60;DPRA=0;EPP=10.1038;EPPR=3.05855;GTI=0;LEN=1;MEANALT=1;MQM=49.8;MQMR=37.1778;NS=1;NUMALT=1;ODDS=41.933;PAIRED=0.933333;PAIREDR=1;PAO=0;PQA=0;PQR=0;PRO=0;QA=502;QR=1360;RO=45;RPL=0;RPP=35.5824;RPPR=24.2907;RPR=15;RUN=1;SAF=11;SAP=10.1038;SAR=4;SRF=22;SRP=3.05855;SRR=23;TYPE=snp;technology.illumina=1	GT:DP:DPR:RO:QR:AO:QA:GL		5'-upstream	YBR300C	YBR300C	NA	Yes		0	Dubious open reading frame; unlikely to encode a functional protein, based on available experimental and comparative sequence data; partially overlaps the verified gene YBR301W; YBR300C is not an essential gene
chrIV	1198863	chrIV:1198863	.	G	A	3340.92	PASS	AB=0.503731;ABP=3.04271;AC=1;AF=0.5;AN=2;AO=135;CIGAR=1X;DP=268;DPB=268;DPRA=0;EPP=3.41242;EPPR=7.72876;GTI=0;LEN=1;MEANALT=1;MQM=60;MQMR=60;NS=1;NUMALT=1;ODDS=769.276;PAIRED=1;PAIREDR=1;PAO=0;PQA=0;PQR=0;PRO=0;QA=4671;QR=4704;RO=133;RPL=56;RPP=11.5193;RPPR=3.81032;RPR=79;RUN=1;SAF=65;SAP=3.41242;SAR=70;SRF=61;SRP=4.98585;SRR=72;TYPE=snp;technology.illumina=1	GT:DP:DPR:RO:QR:AO:QA:GL		5'-upstream	YDR362C	TFC6	NA	Yes		Transcription Factor C	Subunit of RNA polymerase III transcription initiation factor complex; one of six subunits of RNA polymerase III transcription initiation factor complex (TFIIIC); part of TFIIIC TauB domain that binds BoxB promoter sites of tRNA and other genes; cooperates with Tfc3p in DNA binding; human homolog is TFIIIC-110
chrXIV	86079	chrXIV:86079	.	C	T	1308.27	PASS	AB=0.401316;ABP=15.8677;AC=1;AF=0.5;AN=2;AO=61;CIGAR=1X;DP=152;DPB=152;DPRA=0;EPP=9.02635;EPPR=6.56362;GTI=0;LEN=1;MEANALT=2;MQM=60;MQMR=60;NS=1;NUMALT=1;ODDS=301.241;PAIRED=1;PAIREDR=1;PAO=0;PQA=0;PQR=0;PRO=0;QA=2043;QR=2585;RO=88;RPL=17;RPP=28.9612;RPPR=28.2783;RPR=44;RUN=1;SAF=38;SAP=11.0198;SAR=23;SRF=56;SRP=17.2236;SRR=32;TYPE=snp;technology.illumina=1	GT:DP:DPR:RO:QR:AO:QA:GL		5'-upstream	YNL290W		NA	Yes		Replication Factor C	Subunit of heteropentameric Replication factor C (RF-C); which is a DNA binding protein and ATPase that acts as a clamp loader of the proliferating cell nuclear antigen (PCNA) processivity factor for DNA polymerases delta and epsilon; relocalizes to the cytosol in response to hypoxia
chrIV	505387	chrIV:505387	.	G	A	308	PASS	DP=91;AF=0.527473;SB=0;DP4=26,17,29,19			ARS	ARS450	Unknown	NA	Yes		#N/A	#N/A
chrVI	118818	chrVI:118818	.	C	T	208	PASS	DP=54;AF=0.351852;SB=2;DP4=18,17,12,7			ARS	ARS603.5	Unknown	NA	Yes		#N/A	#N/A
chrXIII	898031	chrXIII:898031	.	C	T	3436	PASS	DP=139;AF=0.992806;SB=0;DP4=0,0,78,60			ARS	ARS1332	Unknown	NA	Yes	Homozygous	#N/A	#N/A
chrII	389544	chrII:389544	.	G	A	442.985	PASS	AB=0.4;ABP=7.35324;AC=1;AF=0.5;AN=2;AO=20;CIGAR=1X;DP=50;DPB=50;DPRA=0;EPP=3.44459;EPPR=3.29983;GTI=0;LEN=1;MEANALT=1;MQM=60;MQMR=60;NS=1;NUMALT=1;ODDS=102.001;PAIRED=1;PAIREDR=1;PAO=0;PQA=0;PQR=0;PRO=0;QA=714;QR=1091;RO=30;RPL=16;RPP=18.6449;RPPR=26.4622;RPR=4;RUN=1;SAF=11;SAP=3.44459;SAR=9;SRF=14;SRP=3.29983;SRR=16;TYPE=snp;technology.illumina=1	GT:DP:DPR:RO:QR:AO:QA:GL		ARS	ARS213		NA	Yes		#N/A	#N/A
chrI	93084	chrI:93084	.	C	T	1841	PASS	DP=429;AF=0.505827;SB=0;DP4=106,101,111,106			coding-nonsynonymous	YAL028W	FRT2	S62F	Yes		Functionally Related to TCP1	Tail-anchored ER membrane protein of unknown function; interacts with homolog Frt1p; promotes growth in conditions of high Na+, alkaline pH, or cell wall stress, possibly via a role in posttranslational translocation; potential Cdc28p substrate; FRT2 has a paralog, FRT1, that arose from the whole genome duplication
chrI	95650	chrI:95650	.	C	T	487	PASS	DP=84;AF=0.428571;SB=1;DP4=28,20,23,13			coding-nonsynonymous	YAL026C	DRS2	D1350N	Yes		Deficiency of Ribosomal Subunits	Trans-golgi network aminophospholipid translocase (flippase); maintains membrane lipid asymmetry in post-Golgi secretory vesicles; contributes to clathrin-coated vesicle formation, endocytosis, protein trafficking between the Golgi and endosomal system and the cellular response to mating pheromone; autoinhibited by its C-terminal tail; localizes to the trans-Golgi network; mutations in human homo…
chrI	95650	chrI:95650	.	C	T	487	PASS	DP=84;AF=0.428571;SB=1;DP4=28,20,23,13			coding-nonsynonymous	YAL026C-A	Unknown	M58I	Yes		0	Dubious open reading frame; unlikely to encode a functional protein, based on available experimental and comparative sequence data; partially overlaps the uncharacterized ORF YAL027W and the verified gene DRS2
chrII	12397	chrII:12397	.	C	T	2493	PASS	DP=349;AF=0.555874;SB=4;DP4=63,90,90,104			coding-nonsynonymous	YBL106C	SRO77	V495I	Yes		Suppressor of rho3	Protein with roles in exocytosis and cation homeostasis; functions in docking and fusion of post-Golgi vesicles with plasma membrane; regulates cell proliferation and colony development via the Rho1-Tor1 pathway; interacts with SNARE protein Sec9p; homolog of Drosophila lethal giant larvae tumor suppressor; SRO77 has a paralog, SRO7, that arose from the whole genome duplication
chrII	58242	chrII:58242	.	C	T	491	PASS	DP=101;AF=0.386139;SB=2;DP4=27,35,20,19			coding-nonsynonymous	YBL088C	TEL1	E381K	Yes		TELomere maintenance	Protein kinase primarily involved in telomere length regulation; contributes to cell cycle checkpoint control in response to DNA damage; acts with Red1p and Mec1p to promote interhomolog recombination by phosphorylation of Hop1; functionally redundant with Mec1p; regulates P-body formation induced by replication stress; homolog of human ataxia-telangiectasia mutated (ATM) gene
chrII	82562	chrII:82562	.	C	T	1703	PASS	DP=372;AF=0.497312;SB=3;DP4=96,90,103,82			coding-nonsynonymous	YBL076C	ILS1	R567K	Yes		IsoLeucine-tRNA Synthetase	Cytoplasmic isoleucine-tRNA synthetase; target of the G1-specific inhibitor reveromycin A
chrII	100225	chrII:100225	.	C	T	312	PASS	DP=121;AF=0.355372;SB=5;DP4=31,47,22,21			coding-nonsynonymous	YBL065W	YBL065W	A88V	Yes		0	Dubious open reading frame; unlikely to encode a functional protein, based on available experimental and comparative sequence data; partially overlaps verified ORF SEF1/YBL066C; YBL065W is a non-essential gene
chrII	189897	chrII:189897	.	C	T	1986	PASS	DP=317;AF=0.545741;SB=2;DP4=67,77,87,86			coding-nonsynonymous	YBL017C	PEP1	G563R	Yes		carboxyPEPtidase Y-deficient	Type I transmembrane sorting receptor for multiple vacuolar hydrolases; cycles between the late-Golgi and prevacuolar endosome-like compartments
chrII	200778	chrII:200778	.	C	T	2030	PASS	DP=255;AF=0.505882;SB=0;DP4=66,59,68,61			coding-nonsynonymous	YBL014C	RRN6	W324*	Yes		Regulation of RNA polymerase I	Component of the core factor (CF) rDNA transcription factor complex; CF is required for transcription of 35S rRNA genes by RNA polymerase I and is composed of Rrn6p, Rrn7p, and Rrn11p
chrII	214349	chrII:214349	.	C	T	680	PASS	DP=176;AF=0.414773;SB=0;DP4=53,50,39,34			coding-nonsynonymous	YBL007C	SLA1	R673K	Yes		Synthetic Lethal with ABP1	Cytoskeletal protein binding protein; required for assembly of the cortical actin cytoskeleton; interacts with proteins regulating actin dynamics and proteins required for endocytosis; found in the nucleus and cell cortex; has 3 SH3 domains
chrII	245480	chrII:245480	.	C	T	1598	PASS	DP=157;AF=0.56051;SB=1;DP4=31,38,43,45			coding-nonsynonymous	YBR004C	GPI18	S63N	Yes		GlycosylPhosphatidylInositol	Functional ortholog of human PIG-V; PIG-V is a mannosyltransferase that transfers the second mannose in glycosylphosphatidylinositol biosynthesis; the authentic, non-tagged protein was localized to mitochondria
chrII	375491	chrII:375491	.	C	T	1319	PASS	DP=287;AF=0.487805;SB=4;DP4=76,68,82,58			coding-nonsynonymous	YBR068C	BAP2	R67K	Yes		Branched-chain Amino acid Permease	High-affinity leucine permease; functions as a branched-chain amino acid permease involved in uptake of leucine, isoleucine and valine; contains 12 predicted transmembrane domains; BAP2 has a paralog, BAP3, that arose from the whole genome duplication
chrII	395961	chrII:395961	.	C	T	952	PASS	DP=256;AF=0.523438;SB=0;DP4=56,65,61,73			coding-nonsynonymous	YBR079C	RPG1	A773T	Yes		0	eIF3a subunit of the eukaryotic translation initiation factor 3 (eIF3); subunit of the core complex of eIF3; essential for translation; part of a Prt1p-Rpg1p-Nip1p subcomplex that stimulates binding of mRNA and tRNA(i)Met to ribosomes; involved in translation reinitiation; eIF3 is also involved in programmed stop codon readthrough
chrII	430053	chrII:430053	.	C	T	1984	PASS	DP=323;AF=0.569659;SB=5;DP4=68,66,82,102			coding-nonsynonymous	YBR093C	PHO5	G300D	Yes		PHOsphate metabolism	Repressible acid phosphatase; 1 of 3 repressible acid phosphatases that also mediates extracellular nucleotide-derived phosphate hydrolysis; secretory pathway derived cell surface glycoprotein; induced by phosphate starvation and coordinately regulated by PHO4 and PHO2
chrII	437948	chrII:437948	.	C	T	1765	PASS	DP=242;AF=0.504132;SB=2;DP4=70,50,66,56			coding-nonsynonymous	YBR097W	VPS15	T333I	Yes		Vacuolar Protein Sorting	Serine/threonine protein kinase involved in vacuolar protein sorting; functions as a membrane-associated complex with Vps34p; active form recruits Vps34p to the Golgi membrane; interacts with the GDP-bound form of Gpa1p; myristoylated; a fraction is localized, with Vps34p, to nuclear pores at nucleus-vacuole junctions and may facilitate transcription elongation for genes positioned at the nuclear…
chrII	440260	chrII:440260	.	G	A	1089	PASS	DP=189;AF=0.470899;SB=1;DP4=60,40,50,39			coding-nonsynonymous	YBR097W	VPS15	V1104I	Yes		Vacuolar Protein Sorting	Serine/threonine protein kinase involved in vacuolar protein sorting; functions as a membrane-associated complex with Vps34p; active form recruits Vps34p to the Golgi membrane; interacts with the GDP-bound form of Gpa1p; myristoylated; a fraction is localized, with Vps34p, to nuclear pores at nucleus-vacuole junctions and may facilitate transcription elongation for genes positioned at the nuclear…
chrII	577762	chrII:577762	.	C	T	745	PASS	DP=295;AF=0.40339;SB=3;DP4=97,77,72,47			coding-nonsynonymous	YBR170C	NPL4	G109S	Yes		Nuclear Protein Localization	Substrate-recruiting cofactor of the Cdc48p-Npl4p-Ufd1p segregase; assists Cdc48p in the dislocation of misfolded, polyubiquitinated ERAD substrates that are subsequently delivered to the proteasome for degradation; also involved in the regulated destruction of resident ER membrane proteins, such as HMG-CoA reductase (Hmg1/2p) and cytoplasmic proteins (Fbp1p); role in mobilizing membrane bound tr…
chrII	626966	chrII:626966	.	G	A	1118	PASS	DP=322;AF=0.52795;SB=0;DP4=66,85,73,97			coding-nonsynonymous	YBR202W	MCM7	E399K	Yes		MiniChromosome Maintenance	Component of the Mcm2-7 hexameric helicase complex; MCM2-7 primes origins of DNA replication in G1 and becomes an active ATP-dependent helicase that promotes DNA melting and elongation in S-phase; forms an Mcm4p-6p-7p subcomplex
chrII	708230	chrII:708230	.	C	T	707	PASS	DP=159;AF=0.45283;SB=0;DP4=46,40,40,32			coding-nonsynonymous	YBR245C	ISW1	A1104T	Yes		Imitation SWitch subfamily	ATPase subunit of imitation-switch (ISWI) class chromatin remodelers; with Ioc3p forms Isw1a complex involved in repression of transcription initiation; with Ioc2p and Ioc4p forms Isw1b complex involved in regulation of transcription elongation; Isw1b recruited to ORFs by H3K36 methylation and acts with Chd1p to prevent trans-histone exchange over coding regions; Isw1p import into nucleus depends…
chrII	722890	chrII:722890	.	G	A	1546	PASS	DP=261;AF=0.532567;SB=2;DP4=56,65,70,69			coding-nonsynonymous	YBR252W	DUT1	V94I	Yes		DUTp pyrophosphatase	Deoxyuridine triphosphate diphosphatase (dUTPase); catalyzes hydrolysis of dUTP to dUMP and PPi, thereby preventing incorporation of uracil into DNA during replication; critical for the maintenance of genetic stability; also has diphosphatase activity on deoxyinosine triphosphate; human homolog DUT allows growth of yeast haploid dut1 null mutant after sporulation of heterozygous diploid
chrII	725108	chrII:725108	.	G	A	405	PASS	DP=278;AF=0.44964;SB=0;DP4=73,76,64,61			coding-nonsynonymous	YBR255W	MTC4	S218N	Yes		Maintenance of Telomere Capping	Protein of unknown function; required for normal growth rate at 15 degrees C; green fluorescent protein (GFP)-fusion protein localizes to the cytoplasm in a punctate pattern; mtc4 is synthetically sick with cdc13-1
chrIII	54820	chrIII:54820	.	G	A	691	PASS	DP=179;AF=0.497207;SB=1;DP4=38,52,41,48			coding-nonsynonymous	YCL039W	GID7	E726K	Yes		Glucose Induced Degradation deficient	Subunit of GID Complex that binds directly to central component Vid30p; GID complex is involved in proteasome-dependent catabolite inactivation of fructose-1,6-bisphosphatase; Gid7p contains six WD40 repeats; computational analysis suggests that Gid7p and Moh1p have similar functions
chrIV	108261	chrIV:108261	.	G	A	1357	PASS	DP=308;AF=0.483766;SB=0;DP4=78,80,73,76			coding-nonsynonymous	YDL195W	SEC31	D352N	Yes		SECretory	Component of the Sec13p-Sec31p complex of the COPII vesicle coat; COPII coat is required for vesicle formation in ER to Golgi transport; mutant has increased aneuploidy tolerance
chrIV	199294	chrIV:199294	.	G	A	1196	PASS	DP=314;AF=0.519108;SB=2;DP4=68,82,80,83			coding-nonsynonymous	YDL144C	YDL144C	L147F	Yes		0	Protein of unknown function; green fluorescent protein (GFP)-fusion protein localizes to the cytoplasm and nucleus; YDL144C is not an essential gene; protein abundance increases in response to DNA replication stress
chrIV	276223	chrIV:276223	.	G	A	510	PASS	DP=273;AF=0.395604;SB=3;DP4=86,78,51,57			coding-nonsynonymous	YDL103C	QRI1	S120F	Yes		0	UDP-N-acetylglucosamine pyrophosphorylase; catalyzes the formation of UDP-N-acetylglucosamine (UDP-GlcNAc), which is important in cell wall biosynthesis, protein N-glycosylation, and GPI anchor biosynthesis; protein abundance increases in response to DNA replication stress
chrIV	291391	chrIV:291391	.	G	A	1201	PASS	DP=231;AF=0.510823;SB=2;DP4=57,53,55,63			coding-nonsynonymous	YDL093W	PMT5	A495T	Yes		Protein O-MannosylTransferase	Protein O-mannosyltransferase; transfers mannose residues from dolichyl phosphate-D-mannose to protein serine/threonine residues; acts in a complex with Pmt3p, can instead interact with Pmt2p in some conditions; target for new antifungals
chrIV	399938	chrIV:399938	.	G	A	1790	PASS	DP=281;AF=0.551601;SB=1;DP4=52,71,69,86			coding-nonsynonymous	YDL029W	ARP2	G159D	Yes		Actin-Related Protein	Essential component of the Arp2/3 complex; Arp2/3 is a highly conserved actin nucleation center required for the motility and integrity of actin patches; involved in endocytosis and membrane growth and polarity; required for efficient Golgi-to-ER trafficking in COPI mutants
chrIV	564535	chrIV:564535	.	G	A	715	PASS	DP=266;AF=0.451128;SB=3;DP4=68,76,63,57			coding-nonsynonymous	YDR055W	PST1	A337T	Yes		Protoplasts-SecreTed	Cell wall protein that contains a putative GPI-attachment site; secreted by regenerating protoplasts; up-regulated by activation of the cell integrity pathway, as mediated by Rlm1p; upregulated by cell wall damage via disruption of FKS1; PST1 has a paralog, ECM33, that arose from the whole genome duplication
chrIV	655409	chrIV:655409	.	G	A	211	PASS	DP=190;AF=0.478947;SB=0;DP4=37,61,35,56			coding-nonsynonymous	YDR100W	TVP15	D133N	Yes		Tlg2-Vesicle Protein	Integral membrane protein; localized to late Golgi vesicles along with the v-SNARE Tlg2p
chrIV	779649	chrIV:779649	.	G	A	848	PASS	DP=266;AF=0.43985;SB=0;DP4=58,88,47,70			coding-nonsynonymous	YDR161W	ACL4	G203S	Yes		Assembly Chaperone of RpL4	Specific assembly chaperone for ribosomal protein Rpl4p; binds to an evolutionarily conserved surface extension of nascent Rpl4p and chaperones Rpl4p until its assembly into the pre-ribosome; transcriptionally co-regulated with rRNA and ribosome biosynthesis genes
chrIV	828455	chrIV:828455	.	G	A	1486	PASS	DP=268;AF=0.496269;SB=0;DP4=69,65,67,66			coding-nonsynonymous	YDR182W	CDC1	V292I	Yes		Cell Division Cycle	Putative mannose-ethanolamine phosphate phosphodiesterase; involved in GPI-anchor remodeling prior to the attachment of cell wall proteins to beta 1,3-glucan, removing ethanolamine phosphate from the first mannose of GPI anchors; mutants display elevated Ca2+-dependent signaling resulting in secondary actin polarization and Golgi inheritance defects; enzyme is Mn2+-dependent; mutants have cell di…
chrIV	862663	chrIV:862663	.	G	A	952	PASS	DP=211;AF=0.417062;SB=1;DP4=70,53,52,36			coding-nonsynonymous	YDR206W	EBS1	G204R	Yes		Est1-like Bcy1 Suppressor	Protein involved in translation inhibition and nonsense-mediated decay; interacts with cap binding protein Cdc33p and with Nam7p; localizes to P-bodies upon glucose starvation; mRNA abundance regulated by mRNA decay factors; EBS1 has a paralog, EST1, that arose from the whole genome duplication
chrIV	893706	chrIV:893706	.	G	A	1722	PASS	DP=272;AF=0.5625;SB=2;DP4=51,67,71,82			coding-nonsynonymous	YDR214W	AHA1	D278N	Yes		Activator of Heat shock protein 90 ATPase	Co-chaperone that binds Hsp82p and activates its ATPase activity; plays a role in determining prion variants; similar to Hch1p; expression is regulated by stresses such as heat shock; protein abundance increases in response to DNA replication stress
chrIV	935265	chrIV:935265	.	G	A	928	PASS	DP=97;AF=0.515464;SB=2;DP4=27,20,25,25			coding-nonsynonymous	YDR236C	FMN1	P210S	Yes		FMN biosynthesis	Riboflavin kinase, produces riboflavin monophosphate (FMN); FMN is a necessary cofactor for many enzymes; predominantly localizes to the microsomal fraction and also found in the mitochondrial inner membrane; human RFK functionally complements the lethality of the null mutation
chrIV	1015480	chrIV:1015480	.	G	A	1397	PASS	DP=297;AF=0.481481;SB=1;DP4=63,90,62,81			coding-nonsynonymous	YDR277C	MTH1	P75S	Yes		MSN Three Homolog	Negative regulator of the glucose-sensing signal transduction pathway; required for repression of transcription by Rgt1p; interacts with Rgt1p and the Snf3p and Rgt2p glucose sensors; phosphorylated by Yck1p, triggering Mth1p degradation; MTH1 has a paralog, STD1, that arose from the whole genome duplication
chrIV	1088275	chrIV:1088275	.	C	T	1065	PASS	DP=220;AF=0.481818;SB=2;DP4=59,54,60,46			coding-nonsynonymous	YDR312W	SSF2	T232I	Yes		Suppressor of ste4 (Four)	Protein required for ribosomal large subunit maturation; functionally redundant with Ssf1p; member of the Brix family; SSF2 has a paralog, SSF1, that arose from the whole genome duplication
chrIV	1116385	chrIV:1116385	.	C	T	793	PASS	DP=196;AF=0.479592;SB=0;DP4=39,62,37,57			coding-nonsynonymous	YDR324C	UTP4	D127N	Yes		U Three Protein	Subunit of U3-containing 90S preribosome and SSU processome complexes; involved in production of 18S rRNA and assembly of small ribosomal subunit; member of t-Utp subcomplex involved with transcription of 35S rRNA transcript; Small Subunit processome is also known as SSU processome
chrIV	1121799	chrIV:1121799	.	C	T	1432	PASS	DP=243;AF=0.485597;SB=5;DP4=69,56,73,45			coding-nonsynonymous	YDR326C	YSP2	G1043R	Yes		Yeast Suicide Protein	Sterol-binding protein; has a probable role in retrograde transport of sterols from the plasma membrane to the ER; contains two StART-like domains that bind sterols and a GRAM domain; co-localizes to puncta in the cortical ER with Sip3p; one of six StART-like domain-containing proteins in yeast that may be involved in sterol transfer between intracellular membranes; conserved across eukaryotes
chrIV	1230663	chrIV:1230663	.	G	A	932	PASS	DP=298;AF=0.432886;SB=0;DP4=78,90,58,71			coding-nonsynonymous	YDR379W	RGA2	G166D	Yes		Rho GTPase Activating Protein	GTPase-activating protein for polarity-establishment protein Cdc42p; implicated in control of septin organization, pheromone response, and haploid invasive growth; regulated by Pho85p and Cdc28p; RGA2 has a paralog, RGA1, that arose from the whole genome duplication
chrIX	113185	chrIX:113185	.	G	A	1093	PASS	DP=304;AF=0.483553;SB=3;DP4=79,77,67,80			coding-nonsynonymous	YIL129C	TAO3	T18I	Yes		Transcriptional Activator of OCH1	Component of the RAM signaling network; is involved in regulation of Ace2p activity and cellular morphogenesis, interacts with protein kinase Cbk1p and also with Kic1p
chrIX	130797	chrIX:130797	.	G	A	1207	PASS	DP=228;AF=0.54386;SB=4;DP4=51,52,53,71			coding-nonsynonymous	YIL122W	POG1	R63K	Yes		Promoter Of Growth	DNA-binding transcriptional activator; involved in cell cycle regulation; overexpression promotes recovery from pheromone induced arrest via CLN1/2 transcription, induction of of IME1 during sporulation, and suppression of stress sensitivity resulting from mutation of the E3 ubiquitin ligase Rsp5p; binds upstream of BAR1 and cell cycle-related genes; phosphorylated form may be ubiquitinated by Dm…
chrIX	213246	chrIX:213246	.	G	A	1739	PASS	DP=279;AF=0.523297;SB=2;DP4=65,68,66,80			coding-nonsynonymous	YIL078W	THS1	V250I	Yes		THreonyl tRNA Synthetase	Threonyl-tRNA synthetase; essential cytoplasmic protein; human homolog TARS can complement yeast null mutant
chrIX	312068	chrIX:312068	.	C	T	1048	PASS	DP=279;AF=0.523297;SB=0;DP4=71,62,76,70			coding-nonsynonymous	YIL022W	TIM44	L302F	Yes		Translocase of the Inner Mitochondrial membrane	Essential component of the TIM23 complex; tethers the import motor and regulatory factors (PAM complex) to the translocation channel (Tim23p-Tim17p core complex); TIM23 complex is short for the translocase of the inner mitochondrial membrane
chrIX	365009	chrIX:365009	.	G	A	940	PASS	DP=136;AF=0.419118;SB=0;DP4=42,37,30,27			coding-nonsynonymous	YIR005W	IST3	E41K	Yes		Increased Sodium Tolerance	Component of the U2 snRNP; required for the first catalytic step of splicing and for spliceosomal assembly; interacts with Rds3p and is required for Mer1p-activated splicing; diploid mutants have a specific defect in MATa1 pre-mRNA splicing which leads to haploid gene expression in diploids
chrIX	377123	chrIX:377123	.	G	A	351	PASS	DP=120;AF=0.441667;SB=0;DP4=26,40,21,32			coding-nonsynonymous	YIR010W	DSN1	G565R	Yes		Dosage Suppressor of NNF1	Essential component of the outer kinetochore MIND complex; joins kinetochore subunits contacting DNA to those contacting microtubules; phosphorylation promotes interaction between outer and inner kinetochore proteins; kinetochore receptor for monopolin, via interaction with Csm1p; essential for both meiotic and mitotic chromosome segregation; MIND complex consists of Mtw1p, Nnf1p, Nsl1p and Dsn1p…
chrV	48542	chrV:48542	.	C	T	1333	PASS	DP=182;AF=0.467033;SB=0;DP4=60,36,52,33			coding-nonsynonymous	YEL055C	POL5	G1000R	Yes		POLymerase	DNA Polymerase phi; has sequence similarity to the human MybBP1A and weak sequence similarity to B-type DNA polymerases, not required for chromosomal DNA replication; required for the synthesis of rRNA
chrV	80464	chrV:80464	.	G	A	1930	PASS	DP=334;AF=0.60479;SB=0;DP4=68,63,105,97			coding-nonsynonymous	YEL038W	UTR4	M1I	Yes		Unidentified TRanscript	Protein with sequence similarity to acireductone synthases; involved in methionine salvage; found in both the cytoplasm and nucleus
chrV	81961	chrV:81961	.	C	T	296	PASS	DP=368;AF=0.48913;SB=3;DP4=84,98,91,89			coding-nonsynonymous	YEL037C	RAD23	E215K	Yes		RADiation sensitive	Protein with ubiquitin-like N terminus; subunit of Nuclear Excision Repair Factor 2 (NEF2) with Rad4p that binds damaged DNA; enhances protein deglycosylation activity of Png1p; also involved, with Rad4p, in ubiquitylated protein turnover; Rad4p-Rad23p heterodimer binds to promoters of DNA damage response genes to repress their transcription in the absence of DNA damage
chrV	516746	chrV:516746	.	G	A	356	PASS	DP=300;AF=0.396667;SB=0;DP4=101,79,67,52			coding-nonsynonymous	YER166W	DNF1	D1335N	Yes		Drs2 Neo1 Family	Aminophospholipid translocase (flippase); type 4 P-type ATPase; involved in phospholipid translocation, contributing to endocytosis, protein transport, and cellular polarization; localizes primarily to the plasma membrane; localizes to the shmoo tip where it has a redundant role in the cellular response to mating pheromone; DNF1 has a paralog, DNF2, that arose from the whole genome duplication
chrV	524011	chrV:524011	.	G	A	1372	PASS	DP=300;AF=0.433333;SB=1;DP4=79,91,57,73			coding-nonsynonymous	YER169W	RPH1	V215I	Yes		Regulator of PHR1	JmjC domain-containing histone demethylase; targets tri- and dimethylated H3K36; associates with actively transcribed regions and promotes elongation; repressor of autophagy-related genes in nutrient-replete conditions; damage-responsive repressor of PHR1; phosphorylated by the Rad53p-dependent DNA damage checkpoint pathway and by a Rim1p-mediated event during starvation; target of stress-induced…
chrVI	214177	chrVI:214177	.	C	T	1210	PASS	DP=329;AF=0.462006;SB=0;DP4=89,85,79,73			coding-nonsynonymous	YFR030W	MET10	A289V	Yes		METhionine requiring	Subunit alpha of assimilatory sulfite reductase; complex converts sulfite into sulfide
chrVI	246839	chrVI:246839	.	C	T	1315	PASS	DP=229;AF=0.480349;SB=0;DP4=56,62,54,56			coding-nonsynonymous	YFR048W	RMD8	L232F	Yes		Required for Meiotic nuclear Division	Cytosolic protein required for sporulation
chrVII	6941	chrVII:6941	.	G	A	693	PASS	DP=652;AF=0.291411;SB=6;DP4=266,196,99,91			coding-nonsynonymous	YGL260W	YGL260W	V28I	Yes		0	Putative protein of unknown function; transcription is significantly increased in a NAP1 deletion background; deletion mutant has increased accumulation of nickel and selenium
chrVII	30901	chrVII:30901	.	G	A	2356	PASS	DP=213;AF=0.643192;SB=1;DP4=31,45,59,78			coding-nonsynonymous	YGL251C	HFM1	A195V	Yes		Helicase Family Member	Meiosis specific DNA helicase; involved in the conversion of double-stranded breaks to later recombination intermediates and in crossover control; catalyzes the unwinding of Holliday junctions; has ssDNA and dsDNA stimulated ATPase activity
chrVII	267901	chrVII:267901	.	G	A	2017	PASS	DP=380;AF=0.473684;SB=0;DP4=106,91,99,81			coding-nonsynonymous	YGL129C	RSM23	P392L	Yes		Ribosomal Small subunit of Mitochondria	Mitochondrial ribosomal protein of the small subunit; has similarity to mammalian apoptosis mediator proteins; null mutation prevents induction of apoptosis by overproduction of metacaspase Mca1p
chrVII	295342	chrVII:295342	.	G	A	843	PASS	DP=341;AF=0.478006;SB=0;DP4=72,104,65,98			coding-nonsynonymous	YGL114W	YGL114W	G628E	Yes		0	Putative protein of unknown function; predicted member of the oligopeptide transporter (OPT) family of membrane transporters
chrVII	314128	chrVII:314128	.	G	A	957	PASS	DP=218;AF=0.399083;SB=3;DP4=51,80,29,58			coding-nonsynonymous	YGL100W	SEH1	E299K	Yes		SEc13 Homolog	Subunit of the Nup84 nuclear pore and SEACAT subcomplexes; involved in nucleocytoplasmic transport and NPC biogenesis in the nuclear pore subcomplex; subunit of SEACAT, a subcomplex of the SEA complex that inhibits the TORC1 inhibitory role of SEACIT (Iml1p-Npr2p-Npr3p), a GAP for Gtr1p in response to amino acid limitation, thereby resulting in activation of TORC1 signaling; SEA is a coatomer-rel…
chrVII	357432	chrVII:357432	.	G	A	1009	PASS	DP=258;AF=0.488372;SB=2;DP4=68,60,71,55			coding-nonsynonymous	YGL081W	YGL081W	G19D	Yes		0	Putative protein of unknown function; non-essential gene; interacts genetically with CHS5, a gene involved in chitin biosynthesis
chrVII	364829	chrVII:364829	.	G	A	600	PASS	DP=179;AF=0.547486;SB=0;DP4=38,41,47,51			coding-nonsynonymous	YGL076C	RPL7a	H81Y	Yes		Ribosomal Protein of the Large subunit	Ribosomal 60S subunit protein L7A; required for processing of 27SA3 pre-rRNA to 27SB pre-rRNA during assembly of large ribosomal subunit; depletion leads to a turnover of pre-rRNA; contains a conserved C-terminal Nucleic acid Binding Domain (NDB2); binds to Domain II of 25S and 5.8S rRNAs; homologous to mammalian ribosomal protein L7 and bacterial L30; RPL7A has a paralog, RPL7B, that arose from …
chrVII	478492	chrVII:478492	.	G	A	3846	PASS	DP=273;AF=0.758242;SB=3;DP4=36,30,101,106			coding-nonsynonymous	YGL009C	LEU1	A54V	Yes		LEUcine biosynthesis	Isopropylmalate isomerase; catalyzes the second step in the leucine biosynthesis pathway
chrVII	520369	chrVII:520369	.	G	A	1052	PASS	DP=283;AF=0.477032;SB=1;DP4=76,72,65,70			coding-nonsynonymous	YGR014W	MSB2	G1143S	Yes		Multicopy Suppression of a Budding defect	Mucin family member involved in various signaling pathways; functions as osmosensor in the Sho1p-mediated HOG pathway; functions in Cdc42p- and MAP kinase-dependent filamentous growth signaling pathway; processed into secreted and cell-associated forms by aspartyl protease Yps1p; potential Cdc28p substrate
chrVII	614942	chrVII:614942	.	G	A	1734	PASS	DP=325;AF=0.538462;SB=0;DP4=79,70,90,85			coding-nonsynonymous	YGR061C	ADE6	P342S	Yes		ADEnine requiring	Formylglycinamidine-ribonucleotide (FGAM)-synthetase; catalyzes a step in the 'de novo' purine nucleotide biosynthetic pathway
chrVII	669722	chrVII:669722	.	G	A	1161	PASS	DP=224;AF=0.5;SB=2;DP4=44,67,49,63			coding-nonsynonymous	YGR092W	DBF2	A512T	Yes		DumbBell Former	Ser/Thr kinase involved in transcription and stress response; functions as part of a network of genes in exit from mitosis; localization is cell cycle regulated; activated by Cdc15p during the exit from mitosis; also plays a role in regulating the stability of SWI5 and CLB2 mRNAs; phosphorylates Chs2p to regulate primary septum formation and Hof1p to regulate cytokinesis; DBF2 has a paralog, DBF2…
chrVII	694223	chrVII:694223	.	G	A	966	PASS	DP=289;AF=0.491349;SB=0;DP4=62,82,59,83			coding-nonsynonymous	YGR101W	PCP1	W287*	Yes		Processing of Cytochrome c Peroxidase	Mitochondrial serine protease; required for the processing of various mitochondrial proteins and maintenance of mitochondrial DNA and morphology; belongs to the rhomboid-GlpG superfamily of intramembrane peptidases
chrVII	762534	chrVII:762534	.	G	A	697	PASS	DP=125;AF=0.48;SB=3;DP4=33,32,35,25			coding-nonsynonymous	YGR136W	LSB1	S36N	Yes		Las Seventeen Binding protein	Negative regulator of actin nucleation-promoting factor activity; interacts with Las17p, a homolog of human Wiskott-Aldrich Syndrome protein (WASP), via an N-terminal SH3 domain, and along with PIN3 cooperatively inhibits the nucleation of actin filaments; overexpression blocks receptor-mediated endocytosis; protein increases in abundance and forms nuclear foci in response to DNA replication stre…
chrVII	796605	chrVII:796605	.	G	A	1624	PASS	DP=307;AF=0.456026;SB=2;DP4=63,104,48,92			coding-nonsynonymous	YGR153W	YGR153W	G172S	Yes		0	Putative protein of unknown function
chrVII	804547	chrVII:804547	.	G	A	1546	PASS	DP=226;AF=0.517699;SB=1;DP4=61,47,63,54			coding-nonsynonymous	YGR157W	CHO2	R703H	Yes		CHOline requiring	Phosphatidylethanolamine methyltransferase (PEMT); catalyzes the first step in the conversion of phosphatidylethanolamine to phosphatidylcholine during the methylation pathway of phosphatidylcholine biosynthesis
chrVII	887520	chrVII:887520	.	G	A	838	PASS	DP=329;AF=0.458967;SB=0;DP4=80,96,68,83			coding-nonsynonymous	YGR194C	XKS1	A119V	Yes		XyluloKinaSe	Xylulokinase; converts D-xylulose and ATP to xylulose 5-phosphate and ADP; rate limiting step in fermentation of xylulose; required for xylose fermentation by recombinant S. cerevisiae strains
chrVII	945887	chrVII:945887	.	G	A	2125	PASS	DP=236;AF=0.538136;SB=3;DP4=51,57,53,74			coding-nonsynonymous	YGR225W	AMA1	G248D	Yes		Activator of Meiotic APC/C	Activator of meiotic anaphase promoting complex (APC/C); Cdc20p family member; required for initiation of spore wall assembly; required for Clb1p degradation during meiosis; prevents premature assembly of the meiosis I spindle, required for DSB induced prophase I arrest
chrVII	978848	chrVII:978848	.	G	A	1423	PASS	DP=240;AF=0.591667;SB=2;DP4=41,57,66,76			coding-nonsynonymous	YGR244C	LSC2	P158S	Yes		Ligase of Succinyl-CoA	Beta subunit of succinyl-CoA ligase; succinyl-CoA ligase is a mitochondrial enzyme of the TCA cycle that catalyzes the nucleotide-dependent conversion of succinyl-CoA to succinate
chrVIII	25295	chrVIII:25295	.	C	T	1368	PASS	DP=280;AF=0.55;SB=0;DP4=54,69,66,88			coding-nonsynonymous	YHL038C	CBP2	R72H	Yes		Cytochrome B mRNA Processing	Required for splicing of the group I intron bI5 of the COB pre-mRNA; nuclear-encoded mitochondrial protein that binds to the RNA to promote splicing; also involved in but not essential for splicing of the COB bI2 intron and the intron in the 21S rRNA gene
chrVIII	49553	chrVIII:49553	.	G	A	152	PASS	DP=475;AF=0.471579;SB=1;DP4=110,134,96,128			coding-nonsynonymous	YHL028W	WSC4	S264N	Yes		cell Wall integrity and Stress response Component	Endoplasmic reticulum (ER) membrane protein; involved in the translocation of soluble secretory proteins and insertion of membrane proteins into the ER membrane; may also have a role in the stress response but has only partial functional overlap with WSC1-3
chrVIII	52768	chrVIII:52768	.	G	A	1575	PASS	DP=304;AF=0.467105;SB=4;DP4=78,80,62,80			coding-nonsynonymous	YHL027W	RIM101	S553N	Yes		Regulator of IME2	Cys2His2 zinc-finger transcriptional repressor; involved in alkaline responsive gene repression as part of adaptation to alkaline conditions; involved in cell wall assembly; required for alkaline pH-stimulated haploid invasive growth and sporulation; activated by alkaline-dependent proteolytic processing which results in removal of the C-terminal tail; similar to A. nidulans PacC
chrVIII	101579	chrVIII:101579	.	C	T	2748	PASS	DP=364;AF=0.56044;SB=2;DP4=78,81,106,98			coding-nonsynonymous	YHL003C	LAG1	G102E	Yes		Longevity Assurance Gene	Ceramide synthase component; involved in synthesis of ceramide from C26(acyl)-coenzyme A and dihydrosphingosine or phytosphingosine, functionally equivalent to Lac1p; forms ER foci upon DNA replication stress; homolog of human CERS2, a tumor metastasis suppressor gene whose silencing enhances invasion/metastasis of prostate cancer cells; LAG1 has a paralog, LAC1, that arose from the whole genome …
chrVIII	108948	chrVIII:108948	.	G	A	1268	PASS	DP=256;AF=0.492188;SB=0;DP4=70,60,66,60			coding-nonsynonymous	YHR002W	LEU5	C46Y	Yes		LEUcine biosynthesis	Mitochondrial carrier protein; involved in the accumulation of CoA in the mitochondrial matrix; homolog of human Graves disease protein SLC25A16, which complements yeast null mutant; does not encode an isozyme of Leu4p, as first hypothesized
chrVIII	177426	chrVIII:177426	.	C	T	763	PASS	DP=350;AF=0.434286;SB=2;DP4=94,101,68,84			coding-nonsynonymous	YHR034C	PIH1	E192K	Yes		Protein Interacting with Hsp90	Component of the conserved R2TP complex (Rvb1-Rvb2-Tah1-Pih1); R2TP complex interacts with Hsp90 (Hsp82p and Hsc82p) to mediate assembly large protein complexes such as box C/D snoRNPs and RNA polymerase II
chrVIII	205447	chrVIII:205447	.	C	T	2731	PASS	DP=332;AF=0.554217;SB=2;DP4=75,73,87,97			coding-nonsynonymous	YHR048W	YHK8	R281C	Yes		0	Presumed antiporter of the major facilitator superfamily; member of the 12-spanner drug:H(+) antiporter DHA1 family; expression of gene is up-regulated in cells exhibiting reduced susceptibility to azoles
chrVIII	225784	chrVIII:225784	.	C	T	669	PASS	DP=314;AF=0.429936;SB=0;DP4=97,80,74,61			coding-nonsynonymous	YHR064C	SSZ1	G453D	Yes		0	Hsp70 protein that interacts with Zuo1p (a DnaJ homolog); interacts with Zuo1p to form a ribosome-associated complex that binds the ribosome via the Zuo1p subunit; also involved in pleiotropic drug resistance via sequential activation of PDR1 and PDR5; binds ATP
chrVIII	242846	chrVIII:242846	.	C	T	1198	PASS	DP=290;AF=0.47931;SB=0;DP4=76,71,71,68			coding-nonsynonymous	YHR073W	OSH3	Q89*	Yes		OxySterol binding protein Homolog	Member of an oxysterol-binding protein family; this family has seven members in S. cerevisiae; family members have overlapping, redundant functions in sterol metabolism and collectively perform a function essential for viability; contains FFAT motif; interacts with ER anchor Scs2p at patches at the plasma membrane; regulated by sterol binding
chrVIII	254153	chrVIII:254153	.	C	T	611	PASS	DP=91;AF=0.505495;SB=0;DP4=18,27,20,26			coding-nonsynonymous	YHR077C	NMD2	M497I	Yes		Nonsense-mediated MRNA Decay	Protein involved in the nonsense-mediated mRNA decay (NMD) pathway; interacts with Nam7p and Upf3p; involved in telomere maintenance
chrVIII	335162	chrVIII:335162	.	C	T	1459	PASS	DP=429;AF=0.51049;SB=1;DP4=105,104,106,113			coding-nonsynonymous	YHR112C	YHR112C	A168T	Yes		0	Protein of unknown function; localizes to the cytoplasm and nucleus; overexpression affects protein trafficking through the endocytic pathway
chrVIII	462527	chrVIII:462527	.	C	T	888	PASS	DP=181;AF=0.458564;SB=4;DP4=59,39,56,27			coding-nonsynonymous	YHR179W	OYE2	P9L	Yes		Old Yellow Enzyme	Conserved NADPH oxidoreductase containing flavin mononucleotide (FMN); responsible for geraniol reduction into citronellol during fermentation; homologous to Oye3p with different ligand binding and catalytic properties; may be involved in sterol metabolism, oxidative stress response, and programmed cell death; protein abundance increases in response to DNA replication stress
chrX	44697	chrX:44697	.	G	A	1133	PASS	DP=214;AF=0.457944;SB=1;DP4=61,53,49,49			coding-nonsynonymous	YJL207C	LAA1	R913C	Yes		Large AP-1 Accessory	AP-1 accessory protein; colocalizes with clathrin to the late-Golgi apparatus; involved in TGN-endosome transport; physically interacts with AP-1; similar to the mammalian p200; may interact with ribosomes; YJL207C is a non-essential gene
chrX	110745	chrX:110745	.	G	A	1204	PASS	DP=309;AF=0.433657;SB=2;DP4=84,90,70,64			coding-nonsynonymous	YJL164C	TPK1	L139F	Yes		Takashi's Protein Kinase	cAMP-dependent protein kinase catalytic subunit; promotes vegetative growth in response to nutrients via the Ras-cAMP signaling pathway; inhibited by regulatory subunit Bcy1p in the absence of cAMP; phosphorylates and inhibits Whi3p to promote G1/S phase passage; partially redundant with Tpk2p and Tpk3p; phosphorylates pre-Tom40p, which impairs its import into mitochondria under non-respiratory c…
chrX	125706	chrX:125706	.	C	T	1557	PASS	DP=319;AF=0.476489;SB=2;DP4=85,81,72,80			coding-nonsynonymous	YJL157C	FAR1	S208N	Yes		Factor ARrest	CDK inhibitor and nuclear anchor; during the cell cycle Far1p sequesters the GEF Cdc24p in the nucleus; phosphorylation by Cdc28p-Cln results in SCFCdc4 complex-mediated ubiquitin-dependent degradation, releasing Cdc24p for export and activation of GTPase Cdc42p; in response to pheromone, phosphorylation of Far1p by MAPK Fus3p results in association with, and inhibition of Cdc28p-Cln, as well as …
chrX	168772	chrX:168772	.	G	A	1336	PASS	DP=338;AF=0.511834;SB=2;DP4=88,76,87,86			coding-nonsynonymous	YJL130C	URA2	S1199F	Yes		URAcil requiring	Bifunctional carbamoylphosphate synthetase/aspartate transcarbamylase; catalyzes the first two enzymatic steps in the de novo biosynthesis of pyrimidines; both activities are subject to feedback inhibition by UTP
chrX	303892	chrX:303892	.	C	T	1811	PASS	DP=248;AF=0.520161;SB=2;DP4=45,72,54,75			coding-nonsynonymous	YJL073W	JEM1	L238F	Yes		DnaJ-like protein of the ER Membrane	DnaJ-like chaperone required for nuclear membrane fusion during mating; localizes to the ER membrane; exhibits genetic interactions with KAR2
chrX	349891	chrX:349891	.	C	T	1240	PASS	DP=333;AF=0.468468;SB=2;DP4=75,102,72,84			coding-nonsynonymous	YJL047C	RTT101	V740M	Yes		Regulator of Ty1 Transposition	Cullin subunit of a Roc1p-dependent E3 ubiquitin ligase complex; role in anaphase progression; required for recovery after DSB repair; implicated in Mms22-dependent DNA repair; involved with Mms1p in nonfunctional rRNA decay; modified by the ubiquitin-like protein, Rub1p
chrX	351177	chrX:351177	.	C	T	1906	PASS	DP=329;AF=0.495441;SB=6;DP4=78,88,65,98			coding-nonsynonymous	YJL047C	RTT101	S311N	Yes		Regulator of Ty1 Transposition	Cullin subunit of a Roc1p-dependent E3 ubiquitin ligase complex; role in anaphase progression; required for recovery after DSB repair; implicated in Mms22-dependent DNA repair; involved with Mms1p in nonfunctional rRNA decay; modified by the ubiquitin-like protein, Rub1p
chrX	399428	chrX:399428	.	C	T	2081	PASS	DP=270;AF=0.507407;SB=9;DP4=84,48,73,64			coding-nonsynonymous	YJL020C	BBC1	A995T	Yes		Bni1 synthetic lethal and Bee1 (las17) Complex member	Protein possibly involved in assembly of actin patches; interacts with an actin assembly factor Las17p and with the SH3 domains of Type I myosins Myo3p and Myo5p; localized predominantly to cortical actin patches
chrX	403810	chrX:403810	.	C	T	1115	PASS	DP=225;AF=0.453333;SB=2;DP4=61,62,46,56			coding-nonsynonymous	YJL019W	MPS3	S305F	Yes		MonoPolar Spindle	Nuclear envelope protein; required for SPB insertion, SPB duplication, Kar5p localization near the SPB and nuclear fusion; interacts with Mps2p to tether half-bridge to core SPB; N-terminal acetylation by Eco1p regulates its role in nuclear organization; localizes to the SPB half bridge and telomeres during meiosis; required with Ndj1p and Csm4p for meiotic bouquet formation and telomere-led rapi…
chrX	410242	chrX:410242	.	C	T	1421	PASS	DP=276;AF=0.51087;SB=0;DP4=67,67,69,72			coding-nonsynonymous	YJL013C	MAD3	E267K	Yes		Mitotic Arrest-Deficient	Subunit of spindle-assembly checkpoint complex; involved in delaying anaphase onset in cells with defects in mitotic spindle assembly; pseudosubstrate inhibitor of APC(Cdc20), the anaphase promoting complex involved in securin (Pds1p) turnover; MAD3 has a paralog, BUB1, that arose from the whole genome duplication
chrX	492545	chrX:492545	.	C	T	712	PASS	DP=206;AF=0.495146;SB=0;DP4=64,38,64,38			coding-nonsynonymous	YJR033C	RAV1	E1303K	Yes		Regulator of (H+)-ATPase in Vacuolar membrane	Subunit of RAVE complex (Rav1p, Rav2p, Skp1p); the RAVE complex promotes assembly of the V-ATPase holoenzyme; required for transport between the early and late endosome/PVC and for localization of TGN membrane proteins; potential Cdc28p substrate
chrX	575817	chrX:575817	.	G	A	765	PASS	DP=215;AF=0.502326;SB=0;DP4=59,48,60,48			coding-nonsynonymous	YJR076C	CDC11	S262F	Yes		Cell Division Cycle	Component of the septin ring that is required for cytokinesis; present at the ends of rod-like septin hetero-oligomers; C-terminal extension is important for recruitment of Bni5p to the mother-bud neck, which in turn is required for Myo1p recruitment and cytokinesis; septin rings at the mother-bud neck act as scaffolds for recruiting cell division factors and as barriers to prevent diffusion of s…
chrX	611591	chrX:611591	.	G	A	1175	PASS	DP=267;AF=0.513109;SB=2;DP4=61,66,60,77			coding-nonsynonymous	YJR096W	YJR096W	E133K	Yes		0	Xylose and arabinose reductase; member of the aldo-keto reductase (AKR) family; GFP-fusion protein is induced in response to the DNA-damaging agent MMS
chrXI	9944	chrXI:9944	.	G	A	1036	PASS	DP=345;AF=0.492754;SB=2;DP4=74,98,80,90			coding-nonsynonymous	YKL220C	FRE2	A428V	Yes		Ferric REductase	Ferric reductase and cupric reductase; reduces siderophore-bound iron and oxidized copper prior to uptake by transporters; expression induced by low iron levels but not by low copper levels
chrXI	39179	chrXI:39179	.	G	A	610	PASS	DP=256;AF=0.480469;SB=3;DP4=78,55,78,45			coding-nonsynonymous	YKL210W	UBA1	S6N	Yes		UBiquitin Activating	Ubiquitin activating enzyme (E1); involved in ubiquitin-mediated protein degradation and essential for viability; protein abundance increases in response to DNA replication stress
chrXI	82559	chrXI:82559	.	G	A	318	PASS	DP=147;AF=0.44898;SB=2;DP4=33,47,31,35			coding-nonsynonymous	YKL191W	DPH2	D509N	Yes		DiPHthamide	Protein required for synthesis of diphthamide; required along with Dph1p, Kti11p, Jjj3p, and Dph5p; diphthamide is a modified histidine residue of translation elongation factor 2 (Eft1p or Eft2p); may act in a complex with Dph1p and Kti11p
chrXI	91212	chrXI:91212	.	G	A	249	PASS	DP=325;AF=0.455385;SB=0;DP4=79,90,71,77			coding-nonsynonymous	YKL187C	FAT3	L109F	Yes		FATty acid transporter 3	Protein required for fatty acid uptake; protein abundance increases in cortical patches in response to oleate exposure; the authentic, non-tagged protein is detected in a phosphorylated state in highly purified mitochondria in high-throughput studies; FAT3 has a paralog, YLR413W, that arose from the whole genome duplication
chrXI	93063	chrXI:93063	.	G	A	698	PASS	DP=293;AF=0.47099;SB=1;DP4=78,71,77,61			coding-nonsynonymous	YKL186C	MTR2	A79V	Yes		Mrna TRansport	mRNA transport regulator; essential nuclear protein; Mex67p and Mtr2p form a mRNA export complex which binds to RNA
chrXI	217758	chrXI:217758	.	G	A	1714	PASS	DP=347;AF=0.466859;SB=2;DP4=84,101,80,82			coding-nonsynonymous	YKL120W	OAC1	G139S	Yes		OxaloAcetate Carrier	Mitochondrial inner membrane transporter; transports oxaloacetate, sulfate, thiosulfate, and isopropylmalate; member of the mitochondrial carrier family
chrXI	250219	chrXI:250219	.	C	T	1392	PASS	DP=272;AF=0.507353;SB=6;DP4=57,76,70,68			coding-nonsynonymous	YKL101W	HSL1	R434C	Yes		Histone Synthetic Lethal	Nim1p-related protein kinase; septin-binding kinase that localizes to the bud neck septin ring and regulates the morphogenesis checkpoint; phosphorylates Hsl7p and cooperates with Elm1p to recruit Hsl7p to the mother-bud neck, as a prerequisite for the subsequent recruitment, phosphorylation, and degradation of Swe1p; autophosphorylation enhances interactions with Hsl7p
chrXI	278461	chrXI:278461	.	G	A	41	PASS	DP=168;AF=0.565476;SB=1;DP4=33,38,48,47			coding-nonsynonymous	YKL086W	SRX1	E61K	Yes		SulfiRedoXin	Sulfiredoxin; contributes to oxidative stress resistance by reducing cysteine-sulfinic acid groups in the peroxiredoxin Tsa1p, which is formed upon exposure to oxidants; conserved in higher eukaryotes; protein abundance increases in response to DNA replication stress
chrXI	327085	chrXI:327085	.	C	T	1378	PASS	DP=327;AF=0.48318;SB=0;DP4=75,92,71,87			coding-nonsynonymous	YKL060C	FBA1	G135S	Yes		Fructose-1,6-Bisphosphate Aldolase	Fructose 1,6-bisphosphate aldolase; required for glycolysis and gluconeogenesis; catalyzes conversion of fructose 1,6 bisphosphate to glyceraldehyde-3-P and dihydroxyacetone-P; locates to mitochondrial outer surface upon oxidative stress; N-terminally propionylated in vivo
chrXI	371019	chrXI:371019	.	G	A	575	PASS	DP=244;AF=0.409836;SB=2;DP4=68,74,53,47			coding-nonsynonymous	YKL035W	UGP1	V377I	Yes		UDP-glucose pyrophosphorylase	UDP-glucose pyrophosphorylase (UGPase); catalyses the reversible formation of UDP-Glc from glucose 1-phosphate and UTP, involved in a wide variety of metabolic pathways, expression modulated by Pho85p through Pho4p; involved in PKA-mediated oxidative stress resistance and long-term survival in stationary phase; UGP1 has a paralog, YHL012W, that arose from the whole genome duplication
chrXI	375148	chrXI:375148	.	T	C	673	PASS	DP=175;AF=0.394286;SB=1;DP4=38,68,27,42			coding-nonsynonymous	YKL033W-A	YKL033W-A	L215S	Yes		0	Putative protein of unknown function; similar to uncharacterized proteins from other fungi
chrXI	377031	chrXI:377031	.	G	A	644	PASS	DP=359;AF=0.54039;SB=0;DP4=80,84,96,98			coding-nonsynonymous	YKL033W	TTI1	A526T	Yes		Two Tel2-Interacting protein	Subunit of the ASTRA complex, involved in chromatin remodeling; telomere length regulator involved in the stability or biogenesis of PIKKs such as TORC1; similar to S. pombe Tti1p; detected in highly purified mitochondria in high-throughput studies
chrXI	377038	chrXI:377038	.	G	A	725	PASS	DP=367;AF=0.53951;SB=2;DP4=79,87,100,98			coding-nonsynonymous	YKL033W	TTI1	W528*	Yes		Two Tel2-Interacting protein	Subunit of the ASTRA complex, involved in chromatin remodeling; telomere length regulator involved in the stability or biogenesis of PIKKs such as TORC1; similar to S. pombe Tti1p; detected in highly purified mitochondria in high-throughput studies
chrXI	482623	chrXI:482623	.	G	A	2172	PASS	DP=288;AF=0.569444;SB=0;DP4=60,61,83,81			coding-nonsynonymous	YKR022C	NTR2	R173C	Yes		NineTeen complex Related protein	Essential protein that forms a dimer with Ntr1p; also forms a trimer, with Ntr2p and the DExD/H-box RNA helicase Prp43p, that is involved in spliceosome disassembly
chrXI	568633	chrXI:568633	.	C	T	893	PASS	DP=286;AF=0.468531;SB=0;DP4=66,84,59,75			coding-nonsynonymous	YKR067W	GPT2	T239M	Yes		Glycerol-3-Phosphate acylTransferase	Glycerol-3-phosphate/dihydroxyacetone phosphate sn-1 acyltransferase; located in lipid particles and the ER; involved in the stepwise acylation of glycerol-3-phosphate and dihydroxyacetone in lipid biosynthesis; the most conserved motifs and functionally relevant residues are oriented towards the ER lumen
chrXI	640826	chrXI:640826	.	G	A	1809	PASS	DP=281;AF=0.448399;SB=0;DP4=72,83,61,65			coding-nonsynonymous	YKR101W	SIR1	R96K	Yes		Silent Information Regulator	Protein involved in silencing at mating-type loci HML and HMR; recruitment to silent chromatin requires interactions with Orc1p and with Sir4p, through a common Sir1p domain; binds to centromeric chromatin
chrXI	653231	chrXI:653231	.	G	A	1101	PASS	DP=182;AF=0.478022;SB=0;DP4=52,43,49,38			coding-nonsynonymous	YKR103W	NFT1	R51K	Yes		New Full-length MRP-type Transporter	Putative transporter of the MRP subfamily; adjacent ORFs YKR103W and YKR104W are merged in different strain backgrounds; MRP stands for multidrug resistance-associated protein
chrXII	78417	chrXII:78417	.	C	T	1928	PASS	DP=297;AF=0.478114;SB=3;DP4=73,82,73,69			coding-nonsynonymous	YLL031C	GPI13	E597K	Yes		GlycosylPhosphatidylInositol anchor biosynthesis	ER membrane localized phosphoryltransferase; adds phosphoethanolamine onto the third mannose residue of the glycosylphosphatidylinositol (GPI) anchor precursor; similar to human PIG-O protein
chrXII	89644	chrXII:89644	.	C	T	1117	PASS	DP=255;AF=0.447059;SB=0;DP4=61,79,48,66			coding-nonsynonymous	YLL026W	HSP104	A341V	Yes		Heat Shock Protein	Disaggregase; heat shock protein that cooperates with Ydj1p (Hsp40) and Ssa1p (Hsp70) to refold and reactivate previously denatured, aggregated proteins; responsive to stresses including: heat, ethanol, and sodium arsenite; involved in [PSI+] propagation; protein becomes more abundant and forms cytoplasmic foci in response to DNA replication stress; potentiated Hsp104p variants decrease TDP-43 pr…
chrXII	186372	chrXII:186372	.	C	T	1458	PASS	DP=361;AF=0.487535;SB=7;DP4=82,99,66,110			coding-nonsynonymous	YLR023C	IZH3	G253D	Yes		Implicated in Zinc Homeostasis	Membrane protein involved in zinc ion homeostasis; member of the four-protein IZH family, expression induced by zinc deficiency; deletion reduces sensitivity to elevated zinc and shortens lag phase, overexpression reduces Zap1p activity
chrXII	200145	chrXII:200145	.	C	T	1904	PASS	DP=343;AF=0.516035;SB=1;DP4=74,89,85,92			coding-nonsynonymous	YLR028C	ADE16	D391N	Yes		ADEnine	Enzyme of 'de novo' purine biosynthesis; contains both 5-aminoimidazole-4-carboxamide ribonucleotide transformylase and inosine monophosphate cyclohydrolase activities; ADE16 has a paralog, ADE17, that arose from the whole genome duplication; ade16 ade17 mutants require adenine and histidine
chrXII	211566	chrXII:211566	.	C	T	1159	PASS	DP=258;AF=0.55814;SB=0;DP4=53,59,66,78			coding-nonsynonymous	YLR034C	SMF3	W123*	Yes		0	Putative divalent metal ion transporter involved in iron homeostasis; transcriptionally regulated by metal ions; member of the Nramp family of metal transport proteins; protein abundance increases in response to DNA replication stress
chrXII	278272	chrXII:278272	.	C	T	2025	PASS	DP=299;AF=0.558528;SB=8;DP4=53,78,83,84			coding-nonsynonymous	YLR071C	RGR1	A119T	Yes		Resistant to Glucose Repression	Subunit of the RNA polymerase II mediator complex; associates with core polymerase subunits to form the RNA polymerase II holoenzyme; required for glucose repression, HO repression, RME1 repression and sporulation
chrXII	295643	chrXII:295643	.	C	T	1264	PASS	DP=228;AF=0.482456;SB=3;DP4=62,55,52,58			coding-nonsynonymous	YLR083C	EMP70	G151E	Yes		0	Protein with a role in cellular adhesion and filamentous growth; also endosome-to-vacuole sorting; similar to Tmn3p; member of Transmembrane Nine family of proteins with 9 transmembrane segments; EMP70 has a paralog, TMN2, that arose from the whole genome duplication
chrXII	319283	chrXII:319283	.	C	T	2459	PASS	DP=321;AF=0.566978;SB=0;DP4=68,70,91,91			coding-nonsynonymous	YLR089C	ALT1	E245K	Yes		ALanine Transaminase	Alanine transaminase (glutamic pyruvic transaminase); involved in alanine biosynthesis and catabolism; TOR1-independent role in determining chronological lifespan; expression is induced in the presence of alanine; repression is mediated by Nrg1p; ALT1 has a paralog, ALT2, that arose from the whole genome duplication; Alt2p is catalytically inactive
chrXII	375162	chrXII:375162	.	C	T	297	PASS	DP=289;AF=0.474048;SB=0;DP4=83,68,78,59			coding-nonsynonymous	YLR114C	AVL9	A693T	Yes		Apl2 Vps1 Lethal	Conserved protein involved in exocytic transport from the Golgi; mutation is synthetically lethal with apl2 vps1 double mutation; member of a protein superfamily with orthologs in diverse organisms; relocalizes from bud neck to cytoplasm upon DNA replication stress
chrXII	494654	chrXII:494654	.	G	A	1283	PASS	DP=182;AF=0.461538;SB=1;DP4=54,43,44,40			coding-nonsynonymous	YLR165C	PUS5	S202L	Yes		PseudoUridine Synthase	Pseudouridine synthase; catalyzes only the formation of pseudouridine (Psi)-2819 in mitochondrial 21S rRNA; not essential for viability
chrXII	548431	chrXII:548431	.	G	A	680	PASS	DP=220;AF=0.459091;SB=3;DP4=57,58,44,57			coding-nonsynonymous	YLR199C	PBA1	L85F	Yes		Proteasome Biogenesis-Associated	Protein involved in 20S proteasome assembly; forms a heterodimer with Add66p that binds to proteasome precursors; interaction with Pba1p-Add66p may affect function of the mature proteasome and its role in maintaining respiratory metabolism; similar to human PAC1 constituent of the PAC1-PAC2 complex involved in proteasome assembly
chrXII	644916	chrXII:644916	.	G	A	893	PASS	DP=192;AF=0.479167;SB=0;DP4=38,60,35,57			coding-nonsynonymous	YLR254C	NDL1	Q20*	Yes		NuDeL homolog	Homolog of nuclear distribution factor NudE; NUDEL; interacts with Pac1p and regulates dynein targeting to microtubule plus ends
chrXII	732415	chrXII:732415	.	G	A	942	PASS	DP=175;AF=0.52;SB=3;DP4=52,32,51,40			coding-nonsynonymous	YLR302C	YLR302C	L47F	Yes		0	Putative protein of unknown function; conserved among S. cerevisiae strains
chrXII	753243	chrXII:753243	.	C	T	1596	PASS	DP=351;AF=0.478632;SB=2;DP4=100,82,86,82			coding-nonsynonymous	YLR310C	CDC25	E1251K	Yes		Cell Division Cycle	Membrane bound guanine nucleotide exchange factor; also known as a GEF or GDP-release factor; indirectly regulates adenylate cyclase through activation of Ras1p and Ras2p by stimulating the exchange of GDP for GTP; required for progression through G1; thermosensitivity of the cdc25-5 mutant is functionally complemented by human RASGRF1 or by a fragment of human SOS1 comprising the CDC25-related c…
chrXII	955337	chrXII:955337	.	G	A	312	PASS	DP=263;AF=0.494297;SB=2;DP4=64,69,68,62			coding-nonsynonymous	YLR417W	VPS36	A110T	Yes		Vacuolar Protein Sorting	Component of the ESCRT-II complex; contains the GLUE (GRAM Like Ubiquitin binding in EAP45) domain which is involved in interactions with ESCRT-I and ubiquitin-dependent sorting of proteins into the endosome; plays a role in the formation of mutant huntingtin (Htt) aggregates in yeast
chrXII	1003044	chrXII:1003044	.	G	A	685	PASS	DP=272;AF=0.426471;SB=0;DP4=71,78,55,61			coding-nonsynonymous	YLR432W	IMD3	G163D	Yes		IMP Dehydrogenase	Inosine monophosphate dehydrogenase; catalyzes the rate-limiting step in the de novo synthesis of GTP; member of a four-gene family in S. cerevisiae, constitutively expressed; IMD3 has a paralog, IMD4, that arose from the whole genome duplication
chrXIII	24749	chrXIII:24749	.	G	A	1559	PASS	DP=351;AF=0.509971;SB=0;DP4=95,74,100,79			coding-nonsynonymous	YML123C	PHO84	A351V	Yes		PHOsphate metabolism	High-affinity inorganic phosphate (Pi) transporter; also low-affinity manganese transporter; regulated by Pho4p and Spt7p; mutation confers resistance to arsenate; exit from the ER during maturation requires Pho86p; cells overexpressing Pho84p accumulate heavy metals but do not develop symptoms of metal toxicity
chrXIII	80437	chrXIII:80437	.	G	A	2183	PASS	DP=385;AF=0.498701;SB=1;DP4=105,85,102,90			coding-nonsynonymous	YML096W	YML096W	G177R	Yes		0	Putative protein with similarity to asparagine synthetases; green fluorescent protein (GFP)-fusion protein localizes to the cytoplasm; YML096W is not an essential gene and partially overlaps the verified gene RAD10
chrXIII	100230	chrXIII:100230	.	C	T	294	PASS	DP=369;AF=0.281843;SB=0;DP4=147,117,59,45			coding-nonsynonymous	YML083C	YML083C	R274K	Yes		0	Protein of unknown function; transcriptionally regulated by Upc2p via an upstream sterol response element; strong increase in transcript abundance during anaerobic growth compared to aerobic growth; cells deleted for YML083C do not exhibit growth defects in anerobic or anaerobic conditions
chrXIII	109637	chrXIII:109637	.	G	A	1181	PASS	DP=340;AF=0.491176;SB=2;DP4=80,91,85,82			coding-nonsynonymous	YML080W	DUS1	E278K	Yes		DihydroUridine Synthase	Dihydrouridine synthase; member of a widespread family of conserved proteins including Smm1p, Dus3p, and Dus4p; modifies pre-tRNA(Phe) at U17
chrXIII	128445	chrXIII:128445	.	C	T	945	PASS	DP=263;AF=0.441065;SB=0;DP4=73,73,56,60			coding-nonsynonymous	YML072C	TCB3	G308D	Yes		Three Calcium and lipid Binding domains (TriCalBins)	Cortical ER protein involved in ER-plasma membrane tethering; one of 6 proteins (Ist2p, Scs2p, Scs22p, Tcb1p, Tcb2p, Tcb3p) that connect ER to the plasma membrane (PM) and regulate PM phosphatidylinositol-4-phosphate (PI4P) levels by controlling access of Sac1p phosphatase to its substrate PI4P in the PM; localized to the bud via specific mRNA transport; non-tagged protein detected in a phosphory…
chrXIII	153274	chrXIII:153274	.	G	A	1491	PASS	DP=151;AF=0.549669;SB=0;DP4=38,30,48,35			coding-nonsynonymous	YML059C	NTE1	T1662I	Yes		Neuropathy Target Esterase	Serine esterase; homolog of human neuropathy target esterase (NTE); Nte1p-mediated phosphatidylcholine turnover influences transcription factor Opi1p localization, affecting transcriptional regulation of phospholipid biosynthesis genes
chrXIII	156142	chrXIII:156142	.	C	T	1255	PASS	DP=375;AF=0.498667;SB=6;DP4=100,88,87,100			coding-nonsynonymous	YML059C	NTE1	G706D	Yes		Neuropathy Target Esterase	Serine esterase; homolog of human neuropathy target esterase (NTE); Nte1p-mediated phosphatidylcholine turnover influences transcription factor Opi1p localization, affecting transcriptional regulation of phospholipid biosynthesis genes
chrXIII	171879	chrXIII:171879	.	G	A	600	PASS	DP=292;AF=0.40411;SB=0;DP4=95,77,63,55			coding-nonsynonymous	YML051W	GAL80	V96M	Yes		GALactose metabolism	Transcriptional regulator involved in the repression of GAL genes; involved in the repression of GAL genes in the absence of galactose; inhibits transcriptional activation by Gal4p; inhibition relieved by Gal3p or Gal1p binding
chrXIII	262537	chrXIII:262537	.	C	T	1970	PASS	DP=379;AF=0.525066;SB=3;DP4=75,105,92,107			coding-nonsynonymous	YML004C	GLO1	S50N	Yes		GLyOxalase	Monomeric glyoxalase I; catalyzes the detoxification of methylglyoxal (a by-product of glycolysis) via condensation with glutathione to produce S-D-lactoylglutathione; expression regulated by methylglyoxal levels and osmotic stress
chrXIII	273533	chrXIII:273533	.	C	T	854	PASS	DP=163;AF=0.429448;SB=0;DP4=41,51,32,38			coding-nonsynonymous	YMR003W	AIM34	T139I	Yes		Altered Inheritance rate of Mitochondria	Protein of unknown function; GFP-fusion protein localizes to the mitochondria; null mutant is viable and displays reduced frequency of mitochondrial genome loss
chrXIII	332699	chrXIII:332699	.	G	A	955	PASS	DP=220;AF=0.495455;SB=1;DP4=56,54,59,50			coding-nonsynonymous	YMR031C	EIS1	A682V	Yes		EISosome	Component of the eisosome required for proper eisosome assembly; similar to Uso1p; authentic, non-tagged protein is detected in a phosphorylated state in highly purified mitochondria in high-throughput studies; protein increases in abundance and relocalizes from plasma membrane to cytoplasm upon DNA replication stress; EIS1 has a paralog, YKL050C, that arose from the whole genome duplication
chrXIII	405350	chrXIII:405350	.	C	T	743	PASS	DP=272;AF=0.474265;SB=0;DP4=65,77,58,71			coding-nonsynonymous	YMR067C	UBX4	S75N	Yes		UBiquitin regulatory X	UBX domain-containing protein that interacts with Cdc48p; involved in degradation of polyubiquitinated proteins via the ERAD (ER-associated degradation) pathway; modulates the Cdc48p-Nplp-Ufd1p AAA ATPase complex during its role in delivery of misfolded proteins to the proteasome; protein abundance increases in response to DNA replication stress
chrXIII	407568	chrXIII:407568	.	C	T	776	PASS	DP=289;AF=0.560554;SB=3;DP4=66,57,79,83			coding-nonsynonymous	YMR068W	AVO2	T422M	Yes		Adheres VOraciously (to TOR2)	Component of a complex containing the Tor2p kinase and other proteins; complex may have a role in regulation of cell growth
chrXIII	437726	chrXIII:437726	.	G	A	1176	PASS	DP=312;AF=0.467949;SB=0;DP4=92,74,83,63			coding-nonsynonymous	YMR085W	YMR085W	C79Y	Yes		0	Putative protein of unknown function; YMR085W and adjacent ORF YMR084W are merged in related strains, and together are paralogous to glutamine-fructose-6-phosphate amidotransferase GFA1
chrXIII	441764	chrXIII:441764	.	G	A	871	PASS	DP=245;AF=0.485714;SB=1;DP4=59,67,59,60			coding-nonsynonymous	YMR086W	SEG1	A853T	Yes		Stability of Eisosomes Guaranteed	Component of eisosome required for proper eisosome assembly; precedes Pil1p/Lsp1p during eisosome formation, controls eisosome length and shape; diffusely distributed, forms heterogeneous patches at plasma membrane in small buds, also found in medium and large buds; expression repressed by cAMP; similar to A. gossypii SEG gene and to S. pombe Sle1p, important for generating eisosomes; SEG1 has a …
chrXIII	458576	chrXIII:458576	.	G	A	1389	PASS	DP=355;AF=0.484507;SB=4;DP4=101,79,105,67			coding-nonsynonymous	YMR096W	SNZ1	V57I	Yes		SNooZe	Subunit of a two-component pyridoxal-5’-phosphate synthase; involved in pyridoxine (vitamin B6) biosynthesis from glyceraldehyde-3-phosphate, ribose-5-phosphate and ammonia liberated from glutamine by glutaminase; forms a complex with Sno1p that functions as an active glutaminase; member of a stationary phase-induced gene family where transcriptional induction occurs during the postdiauxic phase;…
chrXIII	492826	chrXIII:492826	.	G	A	480	PASS	DP=176;AF=0.454545;SB=0;DP4=53,42,45,35			coding-nonsynonymous	YMR111C	EUC1	L323F	Yes		0	Protein of unknown function; green fluorescent protein (GFP)-fusion protein localizes to the nucleus; YMR111C is not an essential gene; forms nuclear foci upon DNA replication stress
chrXIII	597936	chrXIII:597936	.	G	A	1268	PASS	DP=161;AF=0.409938;SB=0;DP4=59,36,41,25			coding-nonsynonymous	YMR168C	CEP3	S408F	Yes		CEntromere Protein	Essential kinetochore protein; component of the CBF3 complex that binds the CDEIII region of the centromere; contains an N-terminal Zn2Cys6 type zinc finger domain, a C-terminal acidic domain, and a putative coiled coil dimerization domain
chrXIII	681460	chrXIII:681460	.	C	T	1308	PASS	DP=169;AF=0.568047;SB=1;DP4=43,30,61,35			coding-nonsynonymous	YMR207C	HFA1	G702E	Yes		0	Mitochondrial acetyl-coenzyme A carboxylase; catalyzes production of malonyl-CoA in mitochondrial fatty acid biosynthesis; relocalizes from mitochondrion to cytoplasm upon DNA replication stress; genetic and comparative analysis suggests that translation begins at a non-canonical (Ile) start codon at -372 relative to the annotated start codon
chrXIII	722780	chrXIII:722780	.	C	T	6135	PASS	DP=317;AF=0.993691;SB=2;DP4=2,0,181,134			coding-nonsynonymous	YMR227C	TAF7	E536K	Yes	Homozygous	TATA binding protein-Associated Factor	TFIID subunit (67 kDa); involved in RNA polymerase II transcription initiation
chrXIII	811843	chrXIII:811843	.	C	T	2837	PASS	DP=203;AF=0.980296;SB=3;DP4=1,0,92,107			coding-nonsynonymous	YMR273C	ZDS1	R713K	Yes	Homozygous	Zillion Different Screens	Protein with a role in regulating Swe1p-dependent polarized growth; involved in maintaining Cdc55p in the cytoplasm where it promotes mitotic entry; involved in mitotic exit through Cdc14p regulation; interacts with silencing proteins at telomeres; has a role in Bcy1p localization; implicated in mRNA nuclear export; ZDS1 has a paralog, ZDS2, that arose from the whole genome duplication
chrXIII	872580	chrXIII:872580	.	C	T	7534	PASS	DP=357;AF=0.994398;SB=0;DP4=0,0,159,196			coding-nonsynonymous	YMR302C	YME2	V16M	Yes	Homozygous	Yeast Mitochondrial Escape	Integral inner mitochondrial membrane protein; role in maintaining mitochondrial nucleoid structure and number; mutants exhibit an increased rate of mitochondrial DNA escape; shows some sequence similarity to exonucleases
chrXIV	69846	chrXIV:69846	.	C	T	542	PASS	DP=251;AF=0.462151;SB=0;DP4=62,71,55,61			coding-nonsynonymous	YNL298W	CLA4	S311F	Yes		CLn Activity dependant	Cdc42p-activated signal transducing kinase; member of the PAK (p21-activated kinase) family, along with Ste20p and Skm1p; involved in septin ring assembly, vacuole inheritance, cytokinesis, sterol uptake regulation; phosphorylates Cdc3p and Cdc10p; CLA4 has a paralog, SKM1, that arose from the whole genome duplication
chrXIV	115018	chrXIV:115018	.	G	A	1319	PASS	DP=317;AF=0.498423;SB=0;DP4=87,72,86,72			coding-nonsynonymous	YNL278W	CAF120	R583K	Yes		CCR4 Associated Factor	Part of the CCR4-NOT transcriptional regulatory complex; involved in controlling mRNA initiation, elongation, and degradation; contains a PH-like domain; CAF120 has a paralog, SKG3, that arose from the whole genome duplication
chrXIV	138635	chrXIV:138635	.	C	T	1371	PASS	DP=270;AF=0.562963;SB=0;DP4=73,44,92,60			coding-nonsynonymous	YNL268W	LYP1	P29L	Yes		LYsine-specific Permease	Lysine permease; one of three amino acid permeases (Alp1p, Can1p, Lyp1p) responsible for uptake of cationic amino acids
chrXIV	440375	chrXIV:440375	.	C	T	1286	PASS	DP=321;AF=0.520249;SB=3;DP4=82,71,82,85			coding-nonsynonymous	YNL098C	RAS2	A66T	Yes		homologous to RAS proto-oncogene	GTP-binding protein; regulates nitrogen starvation response, sporulation, and filamentous growth; farnesylation and palmitoylation required for activity and localization to plasma membrane; homolog of mammalian Ras proto-oncogenes; RAS2 has a paralog, RAS1, that arose from the whole genome duplication
chrXIV	687419	chrXIV:687419	.	C	T	863	PASS	DP=278;AF=0.5;SB=1;DP4=76,63,80,59			coding-nonsynonymous	YNR032C-A	HUB1	V16M	Yes		Homologous to UBiquitin	Ubiquitin-like protein modifier; promotes alternative splicing of SRC1 pre-mRNA; binds non-covalently to the HIND domain of Snu66, may function in modification of Sph1p and Hbt1p, functionally complemented by the human or S. pombe ortholog; mechanism of Hub1p adduct formation not yet clear
chrXIV	757988	chrXIV:757988	.	C	T	950	PASS	DP=309;AF=0.440129;SB=1;DP4=77,94,65,71			coding-nonsynonymous	YNR067C	DSE4	R371K	Yes		Daughter Specific Expression	Daughter cell-specific secreted protein with similarity to glucanases; degrades cell wall from the daughter side causing daughter to separate from mother
chrXV	52440	chrXV:52440	.	C	T	809	PASS	DP=251;AF=0.458167;SB=0;DP4=75,61,61,54			coding-nonsynonymous	YOL145C	CTR9	E117K	Yes		Cln Three (CLN3) Requiring	Component of the Paf1p complex involved in transcription elongation; binds to and modulates the activity of RNA polymerases I and II; required for expression of a subset of genes, including cyclin genes; involved in SER3 repression by helping to maintain SRG1 transcription-dependent nucleosome occupancy; contains TPR repeats
chrXV	60657	chrXV:60657	.	C	T	2378	PASS	DP=335;AF=0.519403;SB=1;DP4=91,68,95,79			coding-nonsynonymous	YOL139C	CDC33	G123D	Yes		Cell Division Cycle	mRNA cap binding protein and translation initiation factor eIF4E; the eIF4E-cap complex is responsible for mediating cap-dependent mRNA translation via interactions with translation initiation factor eIF4G (Tif4631p or Tif4632p); protein abundance increases in response to DNA replication stress; mutants are defective for adhesion and pseudohyphal growth; human homolog EIF4E can complement yeast c…
chrXV	86139	chrXV:86139	.	C	T	1752	PASS	DP=366;AF=0.486339;SB=0;DP4=100,86,93,85			coding-nonsynonymous	YOL124C	TRM11	V207M	Yes		TRna Methyltransferase	Catalytic subunit of adoMet-dependent tRNA methyltransferase complex; required for the methylation of the guanosine nucleotide at position 10 (m2G10) in tRNAs; contains a THUMP domain and a methyltransferase domain; another complex member is Trm112p
chrXV	353478	chrXV:353478	.	C	T	1435	PASS	DP=323;AF=0.455108;SB=5;DP4=89,87,65,82			coding-nonsynonymous	YOR011W	AUS1	T1267I	Yes		ABC protein involved in Uptake of Sterols	Plasma membrane sterol transporter of the ATP-binding cassette family; required, along with Pdr11p, for uptake of exogenous sterols and their incorporation into the plasma membrane; activity is stimulated by phosphatidylserine; sterol uptake is required for anaerobic growth because sterol biosynthesis requires oxygen; AUS1 has a paralog, PDR11, that arose from the whole genome duplication
chrXV	377513	chrXV:377513	.	C	T	878	PASS	DP=373;AF=0.474531;SB=0;DP4=92,100,87,90			coding-nonsynonymous	YOR023C	AHC1	R67Q	Yes		Ada Histone acetyltransferase complex Component	Subunit of the Ada histone acetyltransferase complex; required for structural integrity of the complex; Ahc2p and Ahc1p are unique to the ADA complex and not shared with the related SAGA and SLIK complexes; Ahc2p may tether Ahc1p to the complex
chrXV	467105	chrXV:467105	.	C	T	915	PASS	DP=349;AF=0.449857;SB=1;DP4=93,97,81,76			coding-nonsynonymous	YOR074C	CDC21	S162N	Yes		Cell Division Cycle	Thymidylate synthase; required for de novo biosynthesis of pyrimidine deoxyribonucleotides; expression is induced at G1/S; human homolog TYMSOS can complement yeast cdc21 temperature-sensitive mutant at restrictive temperature
chrXV	831738	chrXV:831738	.	G	A	683	PASS	DP=290;AF=0.513793;SB=0;DP4=62,78,68,81			coding-nonsynonymous	YOR271C	FSF1	T102I	Yes		Fungal SideroFlexin 1	Putative protein; predicted to be an alpha-isopropylmalate carrier; belongs to the sideroblastic-associated protein family; non-tagged protein is detected in purified mitochondria; likely to play a role in iron homeostasis
chrXV	938760	chrXV:938760	.	G	A	1520	PASS	DP=285;AF=0.508772;SB=2;DP4=63,74,61,84			coding-nonsynonymous	YOR329C	SCD5	P197L	Yes		Suppressor of Clathrin Deficiency	Protein required for normal actin organization and endocytosis; targeting subunit for protein phosphatase type 1; undergoes Crm1p-dependent nuclear-cytoplasmic shuttling; multicopy suppressor of clathrin deficiency
chrXV	1025442	chrXV:1025442	.	G	T	4979	PASS	DP=203;AF=0.995074;SB=0;DP4=0,0,81,121			coding-nonsynonymous	YOR366W	YOR366W	A63S	Yes	Homozygous	0	Dubious open reading frame; unlikely to encode a functional protein, based on available experimental and comparative sequence data; partially overlaps the uncharacterized ORF YOR365C
chrXV	1025442	chrXV:1025442	.	G	T	4979	PASS	DP=203;AF=0.995074;SB=0;DP4=0,0,81,121			coding-nonsynonymous	YOR365C	YOR365C	A44E	Yes	Homozygous	0	Putative protein of unknown function; not an essential protein; YOR365C has a paralog, FLC2, that arose from the whole genome duplication
chrXVI	145175	chrXVI:145175	.	G	A	2082	PASS	DP=263;AF=0.509506;SB=2;DP4=66,63,63,71			coding-nonsynonymous	YPL216W	YPL216W	S452N	Yes		0	Putative protein of unknown function; not an essential gene; YPL216W has a paralog, ITC1, that arose from the whole genome duplication
chrXVI	145263	chrXVI:145263	.	G	A	1719	PASS	DP=245;AF=0.514286;SB=6;DP4=53,66,66,60			coding-nonsynonymous	YPL216W	YPL216W	M481I	Yes		0	Putative protein of unknown function; not an essential gene; YPL216W has a paralog, ITC1, that arose from the whole genome duplication
chrXVI	260375	chrXVI:260375	.	C	T	959	PASS	DP=316;AF=0.455696;SB=2;DP4=64,100,61,83			coding-nonsynonymous	YPL154C	PEP4	G186D	Yes		carboxyPEPtidase Y-deficient	Vacuolar aspartyl protease (proteinase A); required for posttranslational precursor maturation of vacuolar proteinases; important for protein turnover after oxidative damage; plays a protective role in acetic acid induced apoptosis; synthesized as a zymogen, self-activates
chrXVI	295123	chrXVI:295123	.	G	A	2057	PASS	DP=315;AF=0.533333;SB=8;DP4=79,66,77,91			coding-nonsynonymous	YPL137C	GIP3	P509S	Yes		Glc7 Interacting Protein	Cytoplasmic protein that regulates protein phosphatase 1 Glc7p; overexpression relocalizes Glc7p from the nucleus and prevents chromosome segregation; may interact with ribosomes, based on co-purification experiments; GIP3 has a paralog, HER1, that arose from the whole genome duplication
chrXVI	310456	chrXVI:310456	.	G	A	1982	PASS	DP=281;AF=0.519573;SB=2;DP4=73,62,73,73			coding-nonsynonymous	YPL126W	NAN1	E83K	Yes		Net1 Associated Nuclear protein	U3 snoRNP protein; component of the small (ribosomal) subunit (SSU) processosome containing U3 snoRNA; required for the biogenesis of18S rRNA
chrXVI	427281	chrXVI:427281	.	G	A	1742	PASS	DP=206;AF=0.480583;SB=0;DP4=43,63,41,58			coding-nonsynonymous	YPL066W	RGL1	S350N	Yes		Rho1 GEF Localizing	Regulator of Rho1p signaling, cofactor of Tus1p; required for the localization of Tus1p during all phases of cytokinesis; green fluorescent protein (GFP)-fusion protein localizes to the bud neck and cytoplasm; null mutant is viable and exhibits growth defect on a non-fermentable (respiratory) carbon source
chrXVI	537115	chrXVI:537115	.	C	T	606	PASS	DP=77;AF=0.519481;SB=0;DP4=23,14,23,17			coding-nonsynonymous	YPL009C	RQC2	D608N	Yes		Ribosome Quality control Complex	Component of RQC, which mediates nascent chain degradation; RQC (ribosome quality control complex) is a ribosome-bound complex required for degradation of polypeptides arising from stalled translation; recruits alanine- and threonine-charged tRNA to the A site and directs the elongation of nascent chains independently of mRNA or 40S subunits; monitors translation stress and signals this to Hsf1p
chrXVI	548526	chrXVI:548526	.	G	A	1209	PASS	DP=180;AF=0.555556;SB=1;DP4=46,32,62,38			coding-nonsynonymous	YPL005W	AEP3	S14N	Yes		ATPase ExPression	Peripheral mitochondrial inner membrane protein; may facilitate use of unformylated tRNA-Met in mitochondrial translation initiation; stabilizes the bicistronic AAP1-ATP6 mRNA
chrXVI	561890	chrXVI:561890	.	C	T	1416	PASS	DP=234;AF=0.495726;SB=0;DP4=56,60,58,58			coding-nonsynonymous	YPR003C	YPR003C	D627N	Yes		0	Putative sulfate permease; physically interacts with Hsp82p; green fluorescent protein (GFP)-fusion protein localizes to the ER; YPR003C is not an essential gene
chrXVI	637099	chrXVI:637099	.	G	A	1027	PASS	DP=323;AF=0.470588;SB=0;DP4=76,92,66,86			coding-nonsynonymous	YPR032W	SRO7	V993I	Yes		Suppressor of rho3	Effector of Rab GTPase Sec4p; forms a complex with Sec4p and t-SNARE Sec9p; involved in exocytosis and docking and fusion of post-Golgi vesicles with plasma membrane; regulates cell proliferation and colony development via the Rho1-Tor1 pathway; homolog of Drosophila lgl tumor suppressor; SRO7 has a paralog, SRO77, that arose from the whole genome duplication
chrXVI	647506	chrXVI:647506	.	C	T	873	PASS	DP=351;AF=0.507123;SB=0;DP4=102,69,104,74			coding-nonsynonymous	YPR040W	TIP41	Q68*	Yes		Tap42 Interacting Protein	Protein that interacts with Tap42p, which regulates PP2A; component of the TOR (target of rapamycin) signaling pathway; protein abundance increases in response to DNA replication stress
chrXVI	796880	chrXVI:796880	.	C	T	993	PASS	DP=275;AF=0.48;SB=2;DP4=75,68,74,58			coding-nonsynonymous	YPR133C	SPN1	A111T	Yes		Suppresses Postrecruitment functions gene Number 1	Protein involved in RNA polymerase II transcription; is constitutively recruited to the CYC1 promoter and is required for recruitment of chromatin remodeling factors for the expression of CYC1 gene; interacts genetically or physically with RNAP II, TBP, TFIIS, and chromatin remodelling factors; central domain highly conserved throughout eukaryotes; mutations confer an Spt- phenotype
chrXVI	890015	chrXVI:890015	.	C	T	1979	PASS	DP=259;AF=0.544402;SB=3;DP4=67,49,74,67			coding-nonsynonymous	YPR175W	DPB2	P348S	Yes		DNA Polymerase B subunit 2	Second largest subunit of DNA polymerase II (DNA polymerase epsilon); required for maintenance of fidelity of chromosomal replication; essential motif in C-terminus is required for formation of the four-subunit Pol epsilon; expression peaks at the G1/S phase boundary; Cdc28p substrate
chrXVI	903913	chrXVI:903913	.	C	T	789	PASS	DP=340;AF=0.452941;SB=0;DP4=87,99,73,81			coding-nonsynonymous	YPR184W	GDB1	P624S	Yes		Glycogen DeBranching	Glycogen debranching enzyme; contains glucanotranferase and alpha-1,6-amyloglucosidase activities; required for glycogen degradation; phosphorylated in mitochondria; activity is inhibited by Igd1p; protein abundance increases in response to DNA replication stress
chrI	128056	chrI:128056	.	C	T	1595.73	PASS	AB=0.473333;ABP=3.93679;AC=1;AF=0.5;AN=2;AO=71;CIGAR=1X;DP=150;DPB=150;DPRA=0;EPP=19.1893;EPPR=23.0483;GTI=0;LEN=1;MEANALT=1;MQM=60;MQMR=60;NS=1;NUMALT=1;ODDS=367.429;PAIRED=1;PAIREDR=1;PAO=0;PQA=0;PQR=0;PRO=0;QA=2450;QR=2573;RO=79;RPL=62;RPP=88.9211;RPPR=133.876;RPR=9;RUN=1;SAF=29;SAP=8.17902;SAR=42;SRF=25;SRP=26.1269;SRR=54;TYPE=snp;technology.illumina=1	GT:DP:DPR:RO:QR:AO:QA:GL		coding-nonsynonymous	YAL015C	NTG1	R16K	Yes		eNdonuclease Three-like Glycosylase	DNA N-glycosylase and apurinic/apyrimidinic (AP) lyase; involved in base excision repair; acts in both nucleus and mitochondrion; creates a double-strand break at mtDNA origins that stimulates replication in response to oxidative stress; required for maintaining mitochondrial genome integrity; NTG1 has a paralog, NTG2, that arose from the whole genome duplication
chrIII	171340	chrIII:171340	.	G	A	3468.22	PASS	AB=0.448171;ABP=10.6634;AC=1;AF=0.5;AN=2;AO=147;CIGAR=1X;DP=328;DPB=328;DPRA=0;EPP=8.34296;EPPR=3.61144;GTI=0;LEN=1;MEANALT=3;MQM=60;MQMR=60;NS=1;NUMALT=1;ODDS=798.587;PAIRED=0.993197;PAIREDR=1;PAO=0;PQA=0;PQR=0;PRO=0;QA=5016;QR=5771;RO=177;RPL=88;RPP=15.4335;RPPR=42.8697;RPR=59;RUN=1;SAF=65;SAP=7.27939;SAR=82;SRF=86;SRP=3.31701;SRR=91;TYPE=snp;technology.illumina=1	GT:DP:DPR:RO:QR:AO:QA:GL		coding-nonsynonymous	YCR028C	FEN2	P362L	Yes		FENpropimorph resistance	Plasma membrane H+-pantothenate symporter; confers sensitivity to the antifungal agent fenpropimorph; relocalizes from vacuole to cytoplasm upon DNA replication stress
chrIV	300896	chrIV:300896	.	CTTTTTTG	CTTTTTTTG	2924.27	PASS	AB=0.481343;ABP=3.82055;AC=1;AF=0.5;AN=2;AO=129;CIGAR=1M1I7M;DP=268;DPB=289;DPRA=0;EPP=4.37378;EPPR=3.28173;GTI=0;LEN=1;MEANALT=11;MQM=60;MQMR=60;NS=1;NUMALT=1;ODDS=673.338;PAIRED=1;PAIREDR=1;PAO=3;PQA=82.5;PQR=82.5;PRO=3;QA=4208;QR=4388;RO=128;RPL=57;RPP=6.79775;RPPR=3.07816;RPR=72;RUN=1;SAF=63;SAP=3.1618;SAR=66;SRF=65;SRP=3.07816;SRR=63;TYPE=ins;technology.illumina=1	GT:DP:DPR:RO:QR:AO:QA:GL		coding-nonsynonymous	YDL087C	LUC7	R35indel	Yes		Lethal Unless Cap-binding complex is produced	Essential protein associated with the U1 snRNP complex; splicing factor involved in recognition of 5' splice site; contains two zinc finger motifs; N-terminal zinc finger binds pre-mRNA; relocalizes to the cytosol in response to hypoxia
chrIV	1147668	chrIV:1147668	.	G	A	3597.73	PASS	AB=0.491749;ABP=3.18946;AC=1;AF=0.5;AN=2;AO=149;CIGAR=1X;DP=303;DPB=303;DPRA=0;EPP=3.37464;EPPR=5.44062;GTI=0;LEN=1;MEANALT=3;MQM=60;MQMR=60;NS=1;NUMALT=1;ODDS=828.409;PAIRED=1;PAIREDR=1;PAO=0;PQA=0;PQR=0;PRO=0;QA=5093;QR=5220;RO=151;RPL=53;RPP=29.957;RPPR=18.6708;RPR=96;RUN=1;SAF=85;SAP=9.43728;SAR=64;SRF=85;SRP=8.2017;SRR=66;TYPE=snp;technology.illumina=1	GT:DP:DPR:RO:QR:AO:QA:GL		coding-nonsynonymous	YDR338C	YDR338C	S600F	Yes		0	Putative protein of unknown function; member of the multi-drug and toxin extrusion (MATE) family of the multidrug/oligosaccharidyl-lipid/polysaccharide (MOP) exporter superfamily
chrIV	1442942	chrIV:1442942	.	C	T	4071.96	PASS	AB=0.515823;ABP=3.69747;AC=1;AF=0.5;AN=2;AO=163;CIGAR=1X;DP=316;DPB=316;DPRA=0;EPP=17.5179;EPPR=3.23888;GTI=0;LEN=1;MEANALT=2;MQM=60;MQMR=60;NS=1;NUMALT=1;ODDS=877.547;PAIRED=1;PAIREDR=1;PAO=0;PQA=0;PQR=0;PRO=0;QA=5667;QR=5379;RO=152;RPL=74;RPP=6.00773;RPPR=28.2108;RPR=89;RUN=1;SAF=97;SAP=15.8127;SAR=66;SRF=87;SRP=9.92473;SRR=65;TYPE=snp;technology.illumina=1	GT:DP:DPR:RO:QR:AO:QA:GL		coding-nonsynonymous	YDR496C	PUF6	W154*	Yes		PUmilio-homology domain Family	Pumilio-homology domain protein; binds the 3' UTR of ASH1 mRNA and represses its translation, resulting in proper asymmetric localization of ASH1 mRNA; required at post-transcriptional step for efficient retrotransposition; absence results in decreased Ty1 Gag:GFP protein levels; co-sediments with the 60S ribosomal subunit and is required for its biogenesis
chrVI	227536	chrVI:227536	.	C	T	1023.25	PASS	AB=0.545455;ABP=4.58955;AC=1;AF=0.5;AN=2;AO=48;CIGAR=1X;DP=88;DPB=88;DPRA=0;EPP=9.52472;EPPR=16.9077;GTI=0;LEN=1;MEANALT=1;MQM=59.9583;MQMR=60;NS=1;NUMALT=1;ODDS=192.025;PAIRED=1;PAIREDR=1;PAO=0;PQA=0;PQR=0;PRO=0;QA=1509;QR=1385;RO=40;RPL=14;RPP=21.1059;RPPR=73.366;RPR=34;RUN=1;SAF=30;SAP=9.52472;SAR=18;SRF=28;SRP=16.9077;SRR=12;TYPE=snp;technology.illumina=1	GT:DP:DPR:RO:QR:AO:QA:GL		coding-nonsynonymous	YFR036W-A	YFR036W-A	T29I	Yes		0	Dubious open reading frame; unlikely to encode a functional protein, based on available experimental and comparative sequence data; almost completely overlaps verified ORF RSC8/YFR037C
chrVI	227536	chrVI:227536	.	C	T	1023.25	PASS	AB=0.545455;ABP=4.58955;AC=1;AF=0.5;AN=2;AO=48;CIGAR=1X;DP=88;DPB=88;DPRA=0;EPP=9.52472;EPPR=16.9077;GTI=0;LEN=1;MEANALT=1;MQM=59.9583;MQMR=60;NS=1;NUMALT=1;ODDS=192.025;PAIRED=1;PAIREDR=1;PAO=0;PQA=0;PQR=0;PRO=0;QA=1509;QR=1385;RO=40;RPL=14;RPP=21.1059;RPPR=73.366;RPR=34;RUN=1;SAF=30;SAP=9.52472;SAR=18;SRF=28;SRP=16.9077;SRR=12;TYPE=snp;technology.illumina=1	GT:DP:DPR:RO:QR:AO:QA:GL		coding-nonsynonymous	YFR037C	RSC8	V551M	Yes		Remodel the Structure of Chromatin	Component of the RSC chromatin remodeling complex; essential for viability and mitotic growth; homolog of SWI/SNF subunit Swi3p, but unlike Swi3p, does not activate transcription of reporters
chrXI	553983	chrXI:553983	.	C	T	2598.71	PASS	AB=0.463203;ABP=5.72699;AC=1;AF=0.5;AN=2;AO=107;CIGAR=1X;DP=231;DPB=231;DPRA=0;EPP=4.65412;EPPR=3.02795;GTI=0;LEN=1;MEANALT=2;MQM=60;MQMR=60;NS=1;NUMALT=1;ODDS=598.374;PAIRED=1;PAIREDR=1;PAO=0;PQA=0;PQR=0;PRO=0;QA=3710;QR=4351;RO=123;RPL=52;RPP=3.19295;RPPR=6.98251;RPR=55;RUN=1;SAF=54;SAP=3.03059;SAR=53;SRF=58;SRP=3.87536;SRR=65;TYPE=snp;technology.illumina=1	GT:DP:DPR:RO:QR:AO:QA:GL		coding-nonsynonymous	YKR058W	GLG1	T405I	Yes		Glycogenin-Like Gene	Glycogenin glucosyltransferase; self-glucosylating initiator of glycogen synthesis, also glucosylates n-dodecyl-beta-D-maltoside; SWAT-GFP and mCherry fusion proteins localize to the cell periphery and vacuole respectively; similar to mammalian glycogenin; GLG1 has a paralog, GLG2, that arose from the whole genome duplication
chrXIV	125839	chrXIV:125839	.	C	T	4362.21	PASS	AB=0.52381;ABP=4.66476;AC=1;AF=0.5;AN=2;AO=176;CIGAR=1X;DP=336;DPB=336;DPRA=0;EPP=3.45446;EPPR=3.36512;GTI=0;LEN=1;MEANALT=3;MQM=60;MQMR=60;NS=1;NUMALT=1;ODDS=793.413;PAIRED=0.994318;PAIREDR=1;PAO=0;PQA=0;PQR=0;PRO=0;QA=6009;QR=5004;RO=153;RPL=83;RPP=4.24409;RPPR=20.3963;RPR=93;RUN=1;SAF=80;SAP=6.16881;SAR=96;SRF=79;SRP=3.36512;SRR=74;TYPE=snp;technology.illumina=1	GT:DP:DPR:RO:QR:AO:QA:GL		coding-nonsynonymous	YNL273W	TOF1	A986V	Yes		TOpoisomerase I-interacting Factor	Subunit of a replication-pausing checkpoint complex; Tof1p-Mrc1p-Csm3p acts at the stalled replication fork to promote sister chromatid cohesion after DNA damage, facilitating gap repair of damaged DNA; interacts with the MCM helicase; relocalizes to the cytosol in response to hypoxia
chrXIV	674641	chrXIV:674641	.	C	T	3848.79	PASS	AB=0.478261;ABP=4.42648;AC=1;AF=0.5;AN=2;AO=165;CIGAR=1X;DP=345;DPB=345;DPRA=0;EPP=4.60271;EPPR=3.79993;GTI=0;LEN=1;MEANALT=3;MQM=59.8545;MQMR=59.9034;NS=1;NUMALT=1;ODDS=886.217;PAIRED=1;PAIREDR=0.994318;PAO=0;PQA=0;PQR=0;PRO=0;QA=5490;QR=5686;RO=176;RPL=99;RPP=17.342;RPPR=6.16881;RPR=66;RUN=1;SAF=84;SAP=3.12874;SAR=81;SRF=84;SRP=3.79993;SRR=92;TYPE=snp;technology.illumina=1	GT:DP:DPR:RO:QR:AO:QA:GL		coding-nonsynonymous	YNR026C	SEC12	A17T	Yes		SECretory	Guanine nucleotide exchange factor (GEF); activates Sar1p by catalyzing the exchange of GDP for GTP; required for the initiation of COPII vesicle formation in ER to Golgi transport; glycosylated integral membrane protein of the ER; SEC12 has a paralog, SED4, that arose from the whole genome duplication
chrXV	112975	chrXV:112975	.	G	A	1398.04	PASS	AB=0.557895;ABP=5.77607;AC=1;AF=0.5;AN=2;AO=53;CIGAR=1X;DP=95;DPB=95;DPRA=0;EPP=4.03458;EPPR=8.18047;GTI=0;LEN=1;MEANALT=1;MQM=60;MQMR=60;NS=1;NUMALT=1;ODDS=229.698;PAIRED=1;PAIREDR=1;PAO=0;PQA=0;PQR=0;PRO=0;QA=1920;QR=1533;RO=42;RPL=28;RPP=3.37904;RPPR=37.9607;RPR=25;RUN=1;SAF=22;SAP=6.32897;SAR=31;SRF=12;SRP=19.7617;SRR=30;TYPE=snp;technology.illumina=1	GT:DP:DPR:RO:QR:AO:QA:GL		coding-nonsynonymous	YOL107W	YOL107W	V292I	Yes		0	Putative protein of unknown function; green fluorescent protein (GFP)-fusion protein localizes to the cytoplasm and colocalizes in a punctate pattern with the early golgi/COPI vesicles; YOL107W is not an essential protein
chrXVI	31029	chrXVI:31029	.	C	T	2962.22	PASS	AB=0.432624;ABP=14.1295;AC=1;AF=0.5;AN=2;AO=122;CIGAR=1X;DP=282;DPB=282;DPRA=0;EPP=16.9647;EPPR=17.0836;GTI=0;LEN=1;MEANALT=3;MQM=60;MQMR=60;NS=1;NUMALT=1;ODDS=682.077;PAIRED=1;PAIREDR=1;PAO=0;PQA=0;PQR=0;PRO=0;QA=4299;QR=5227;RO=158;RPL=66;RPP=4.7902;RPPR=8.5077;RPR=56;RUN=1;SAF=65;SAP=4.14943;SAR=57;SRF=88;SRP=7.46319;SRR=70;TYPE=snp;technology.illumina=1	GT:DP:DPR:RO:QR:AO:QA:GL		coding-nonsynonymous	YPL270W	MDL2	A183V	Yes		MultiDrug resistance-Like	Mitochondrial inner membrane half-type ABC transporter; required for respiratory growth at high temperature; localizes to vacuole membrane in response to H2O2; similar to human TAP1 and TAP2 implicated in bare lymphocyte syndrome and Wegener-like granulomatosis
chrXVI	863470	chrXVI:863470	.	C	T	4976.39	PASS	AB=0.494949;ABP=3.09804;AC=1;AF=0.5;AN=2;AO=196;CIGAR=1X;DP=396;DPB=396;DPRA=0;EPP=10.4997;EPPR=4.57376;GTI=0;LEN=1;MEANALT=1;MQM=60;MQMR=60;NS=1;NUMALT=1;ODDS=1145.86;PAIRED=1;PAIREDR=1;PAO=0;PQA=0;PQR=0;PRO=0;QA=6922;QR=7074;RO=200;RPL=106;RPP=5.84651;RPPR=3.05373;RPR=90;RUN=1;SAF=101;SAP=3.40914;SAR=95;SRF=107;SRP=5.13834;SRR=93;TYPE=snp;technology.illumina=1	GT:DP:DPR:RO:QR:AO:QA:GL		coding-nonsynonymous	YPR160W	GPH1	S722F	Yes		Glycogen PHosphorylase	Glycogen phosphorylase required for the mobilization of glycogen; non-essential; regulated by cyclic AMP-mediated phosphorylation; phosphorylation by Cdc28p may coordinately regulate carbohydrate metabolism and the cell cycle; expression is regulated by stress-response elements and by the HOG MAP kinase pathway
chrI	77269	chrI:77269	.	C	T	149	PASS	DP=162;AF=0.481481;SB=2;DP4=39,42,33,45			coding-synonymous	YAL035W	FUN12	Y281Y	Yes		#N/A	#N/A
chrII	33334	chrII:33334	.	C	T	290	PASS	DP=241;AF=0.502075;SB=5;DP4=54,65,63,58			coding-synonymous	YBL100W-B	YBL100W-B	S1133S	Yes		#N/A	#N/A
chrII	76662	chrII:76662	.	C	T	760	PASS	DP=276;AF=0.460145;SB=5;DP4=73,75,54,73			coding-synonymous	YBL079W	NUP170	P468P	Yes		#N/A	#N/A
chrII	106279	chrII:106279	.	C	T	1939	PASS	DP=385;AF=0.47013;SB=0;DP4=117,86,102,79			coding-synonymous	YBL061C	SKT5	R376R	Yes		#N/A	#N/A
chrII	130142	chrII:130142	.	C	T	836	PASS	DP=238;AF=0.462185;SB=0;DP4=62,66,51,59			coding-synonymous	YBL047C	EDE1	E633E	Yes		#N/A	#N/A
chrII	279386	chrII:279386	.	C	T	644	PASS	DP=266;AF=0.428571;SB=3;DP4=81,71,55,59			coding-synonymous	YBR020W	GAL1	D122D	Yes		#N/A	#N/A
chrII	398185	chrII:398185	.	C	T	201	PASS	DP=154;AF=0.461039;SB=1;DP4=27,54,26,45			coding-synonymous	YBR079C	RPG1	L31L	Yes		0	eIF3a subunit of the eukaryotic translation initiation factor 3 (eIF3); subunit of the core complex of eIF3; essential for translation; part of a Prt1p-Rpg1p-Nip1p subcomplex that stimulates binding of mRNA and tRNA(i)Met to ribosomes; involved in translation reinitiation; eIF3 is also involved in programmed stop codon readthrough
chrII	504144	chrII:504144	.	C	T	1215	PASS	DP=222;AF=0.468468;SB=1;DP4=47,69,40,64			coding-synonymous	YBR133C	HSL7	T48T	Yes		#N/A	#N/A
chrII	599798	chrII:599798	.	C	T	1120	PASS	DP=232;AF=0.482759;SB=1;DP4=57,61,58,54			coding-synonymous	YBR185C	MBA1	R54R	Yes		#N/A	#N/A
chrII	646827	chrII:646827	.	C	T	1700	PASS	DP=278;AF=0.478417;SB=2;DP4=76,67,75,58			coding-synonymous	YBR211C	AME1	P102P	Yes		#N/A	#N/A
chrII	650424	chrII:650424	.	C	T	1377	PASS	DP=298;AF=0.473154;SB=0;DP4=97,58,86,55			coding-synonymous	YBR213W	MET8	I19I	Yes		#N/A	#N/A
chrIII	32534	chrIII:32534	.	G	A	1649	PASS	DP=292;AF=0.506849;SB=0;DP4=74,68,79,69			coding-synonymous	YCL054W	SPB1	K362K	Yes		#N/A	#N/A
chrIII	73095	chrIII:73095	.	G	A	1049	PASS	DP=385;AF=0.45974;SB=1;DP4=89,117,80,97			coding-synonymous	YCL027W	FUS1	G431G	Yes		#N/A	#N/A
chrIII	184631	chrIII:184631	.	G	A	792	PASS	DP=282;AF=0.5;SB=0;DP4=69,69,73,68			coding-synonymous	YCR032W	BPH1	T1704T	Yes		#N/A	#N/A
chrIV	218067	chrIV:218067	.	G	A	127	PASS	DP=238;AF=0.378151;SB=3;DP4=67,79,36,54			coding-synonymous	YDL136W	RPL35b	L21L	Yes		#N/A	#N/A
chrIV	363984	chrIV:363984	.	G	A	1852	PASS	DP=289;AF=0.519031;SB=0;DP4=64,74,70,80			coding-synonymous	YDL051W	LHP1	E11E	Yes		#N/A	#N/A
chrIV	568401	chrIV:568401	.	G	A	1940	PASS	DP=279;AF=0.519713;SB=0;DP4=60,73,63,82			coding-synonymous	YDR058C	TGL2	I101I	Yes		#N/A	#N/A
chrIV	970830	chrIV:970830	.	C	T	1155	PASS	DP=239;AF=0.430962;SB=0;DP4=70,66,51,52			coding-synonymous	YDR257C	RKM4	E215E	Yes		#N/A	#N/A
chrIV	1217956	chrIV:1217956	.	C	T	1974	PASS	DP=241;AF=0.477178;SB=0;DP4=73,53,68,47			coding-synonymous	YDR370C	DXO1	A385A	Yes		#N/A	#N/A
chrIV	1287729	chrIV:1287729	.	G	A	1120	PASS	DP=347;AF=0.458213;SB=3;DP4=90,96,70,89			coding-synonymous	YDR407C	TRS120	D70D	Yes		#N/A	#N/A
chrIV	1457331	chrIV:1457331	.	C	T	1091	PASS	DP=115;AF=0.530435;SB=1;DP4=25,29,26,35			coding-synonymous	YDR505C	PSP1	G630G	Yes		#N/A	#N/A
chrIX	63241	chrIX:63241	.	G	A	877	PASS	DP=216;AF=0.49537;SB=0;DP4=62,45,62,45			coding-synonymous	YIL149C	MLP2	P1609P	Yes		#N/A	#N/A
chrIX	357838	chrIX:357838	.	G	A	1468	PASS	DP=271;AF=0.509225;SB=4;DP4=67,64,78,60			coding-synonymous	YIR002C	MPH1	D853D	Yes		#N/A	#N/A
chrIX	389785	chrIX:389785	.	C	T	1088	PASS	DP=327;AF=0.525994;SB=11;DP4=92,63,85,87			coding-synonymous	YIR019C	FLO11	K1297K	Yes		#N/A	#N/A
chrV	257845	chrV:257845	.	G	A	850	PASS	DP=264;AF=0.465909;SB=0;DP4=55,84,46,77			coding-synonymous	YER052C	HOM3	H38H	Yes		#N/A	#N/A
chrVI	126550	chrVI:126550	.	C	T	1964	PASS	DP=265;AF=0.486792;SB=2;DP4=62,72,64,65			coding-synonymous	YFL007W	BLM10	S1024S	Yes		#N/A	#N/A
chrVI	237425	chrVI:237425	.	C	T	947	PASS	DP=178;AF=0.561798;SB=1;DP4=51,27,63,37			coding-synonymous	YFR041C	ERJ5	K277K	Yes		#N/A	#N/A
chrVII	99580	chrVII:99580	.	G	A	1458	PASS	DP=227;AF=0.528634;SB=0;DP4=56,51,63,57			coding-synonymous	YGL207W	SPT16	R204R	Yes		#N/A	#N/A
chrVII	242349	chrVII:242349	.	G	A	1093	PASS	DP=257;AF=0.470817;SB=2;DP4=60,75,59,62			coding-synonymous	YGL140C	YGL140C	S888S	Yes		#N/A	#N/A
chrVII	388354	chrVII:388354	.	G	A	1934	PASS	DP=326;AF=0.503067;SB=2;DP4=80,82,74,90			coding-synonymous	YGL062W	PYC1	Q1053Q	Yes		#N/A	#N/A
chrVII	513509	chrVII:513509	.	G	A	1374	PASS	DP=418;AF=0.509569;SB=1;DP4=93,108,102,111			coding-synonymous	YGR012W	MCY1	G117G	Yes		#N/A	#N/A
chrVII	656106	chrVII:656106	.	G	A	1221	PASS	DP=208;AF=0.447115;SB=1;DP4=47,67,36,57			coding-synonymous	YGR088W	CTT1	K491K	Yes		#N/A	#N/A
chrVII	664382	chrVII:664382	.	G	A	1464	PASS	DP=230;AF=0.491304;SB=1;DP4=59,58,59,54			coding-synonymous	YGR090W	UTP22	E675E	Yes		#N/A	#N/A
chrVIII	151956	chrVIII:151956	.	G	A	1660	PASS	DP=272;AF=0.555147;SB=0;DP4=55,65,71,80			coding-synonymous	YHR023W	MYO1	K97K	Yes		#N/A	#N/A
chrVIII	477499	chrVIII:477499	.	C	T	1163	PASS	DP=236;AF=0.470339;SB=0;DP4=65,60,59,52			coding-synonymous	YHR186C	KOG1	E1058E	Yes		#N/A	#N/A
chrVIII	496948	chrVIII:496948	.	G	A	648	PASS	DP=240;AF=0.454167;SB=0;DP4=71,58,58,51			coding-synonymous	YHR198C	AIM18	V111V	Yes		#N/A	#N/A
chrX	35980	chrX:35980	.	C	T	1160	PASS	DP=288;AF=0.496528;SB=0;DP4=58,84,60,83			coding-synonymous	YJL212C	OPT1	V90V	Yes		#N/A	#N/A
chrX	261919	chrX:261919	.	G	A	1224	PASS	DP=315;AF=0.450794;SB=4;DP4=79,94,73,69			coding-synonymous	YJL091C	GWT1	L212L	Yes		#N/A	#N/A
chrX	361350	chrX:361350	.	C	T	743	PASS	DP=429;AF=0.536131;SB=0;DP4=109,87,130,100			coding-synonymous	YJL042W	MHP1	S34S	Yes		#N/A	#N/A
chrX	364128	chrX:364128	.	C	T	4672	PASS	DP=227;AF=0.986784;SB=0;DP4=0,0,85,139			coding-synonymous	YJL042W	MHP1	V960V	Yes	Homozygous	#N/A	#N/A
chrX	501523	chrX:501523	.	C	T	1464	PASS	DP=150;AF=0.58;SB=1;DP4=33,29,43,44			coding-synonymous	YJR036C	HUL4	G623G	Yes		#N/A	#N/A
chrX	645975	chrX:645975	.	G	A	1640	PASS	DP=259;AF=0.555985;SB=0;DP4=49,60,63,81			coding-synonymous	YJR119C	JHD2	I172I	Yes		#N/A	#N/A
chrXI	30241	chrXI:30241	.	G	A	1801	PASS	DP=300;AF=0.48;SB=0;DP4=73,83,69,75			coding-synonymous	YKL215C	OXP1	D149D	Yes		#N/A	#N/A
chrXI	39369	chrXI:39369	.	G	A	591	PASS	DP=325;AF=0.476923;SB=0;DP4=97,72,91,64			coding-synonymous	YKL210W	UBA1	E69E	Yes		UBiquitin Activating	Ubiquitin activating enzyme (E1); involved in ubiquitin-mediated protein degradation and essential for viability; protein abundance increases in response to DNA replication stress
chrXI	56892	chrXI:56892	.	G	A	1611	PASS	DP=350;AF=0.477143;SB=2;DP4=84,99,82,85			coding-synonymous	YKL203C	TOR2	C2156C	Yes		#N/A	#N/A
chrXI	126706	chrXI:126706	.	G	A	1917	PASS	DP=338;AF=0.526627;SB=0;DP4=94,65,106,72			coding-synonymous	YKL172W	EBP2	K316K	Yes		#N/A	#N/A
chrXI	369818	chrXI:369818	.	G	A	78	PASS	DP=194;AF=0.505155;SB=0;DP4=41,54,44,54			coding-synonymous	YKL036C	YKL036C	L35L	Yes		#N/A	#N/A
chrXI	372884	chrXI:372884	.	G	A	1537	PASS	DP=300;AF=0.476667;SB=0;DP4=81,74,77,66			coding-synonymous	YKL034W	TUL1	G352G	Yes		#N/A	#N/A
chrXI	602220	chrXI:602220	.	C	T	1322	PASS	DP=240;AF=0.491667;SB=2;DP4=63,58,56,62			coding-synonymous	YKR086W	PRP16	S788S	Yes		#N/A	#N/A
chrXI	621184	chrXI:621184	.	C	T	1760	PASS	DP=192;AF=0.520833;SB=1;DP4=55,36,57,43			coding-synonymous	YKR095W	MLP1	N460N	Yes		#N/A	#N/A
chrXII	67897	chrXII:67897	.	C	T	1965	PASS	DP=337;AF=0.480712;SB=2;DP4=81,92,71,91			coding-synonymous	YLL036C	PRP19	K120K	Yes		#N/A	#N/A
chrXII	244180	chrXII:244180	.	C	T	1679	PASS	DP=263;AF=0.425856;SB=0;DP4=78,72,58,54			coding-synonymous	YLR049C	YLR049C	V331V	Yes		#N/A	#N/A
chrXII	301705	chrXII:301705	.	C	T	2155	PASS	DP=316;AF=0.515823;SB=3;DP4=63,90,75,88			coding-synonymous	YLR085C	ARP6	K95K	Yes		#N/A	#N/A
chrXII	423901	chrXII:423901	.	C	T	590	PASS	DP=248;AF=0.512097;SB=0;DP4=71,50,72,55			coding-synonymous	YLR141W	RRN5	C73C	Yes		#N/A	#N/A
chrXII	433159	chrXII:433159	.	C	T	2209	PASS	DP=257;AF=0.494163;SB=5;DP4=71,58,78,49			coding-synonymous	YLR146C	SPE4	R189R	Yes		#N/A	#N/A
chrXII	505739	chrXII:505739	.	G	A	678	PASS	DP=139;AF=0.446043;SB=1;DP4=31,46,23,39			coding-synonymous	YLR174W	IDP2	K383K	Yes		#N/A	#N/A
chrXII	529736	chrXII:529736	.	G	A	7540	PASS	DP=340;AF=1;SB=0;DP4=0,0,160,180			coding-synonymous	YLR188W	MDL1	L479L	Yes	Homozygous	#N/A	#N/A
chrXII	660943	chrXII:660943	.	G	A	1185	PASS	DP=313;AF=0.469649;SB=0;DP4=82,84,71,76			coding-synonymous	YLR258W	GSY2	V76V	Yes		#N/A	#N/A
chrXIII	28491	chrXIII:28491	.	G	A	1157	PASS	DP=203;AF=0.53202;SB=1;DP4=59,36,70,38			coding-synonymous	YML120C	NDI1	F439F	Yes		#N/A	#N/A
chrXIII	234906	chrXIII:234906	.	C	T	211	PASS	DP=136;AF=0.544118;SB=4;DP4=41,21,43,31			coding-synonymous	YML018C	YML018C	A349A	Yes		#N/A	#N/A
chrXIII	255752	chrXIII:255752	.	C	T	1691	PASS	DP=183;AF=0.52459;SB=0;DP4=35,51,39,57			coding-synonymous	YML007W	YAP1	V635V	Yes		#N/A	#N/A
chrXIII	458758	chrXIII:458758	.	G	A	1166	PASS	DP=309;AF=0.543689;SB=0;DP4=74,66,88,80			coding-synonymous	YMR096W	SNZ1	K117K	Yes		SNooZe	Subunit of a two-component pyridoxal-5’-phosphate synthase; involved in pyridoxine (vitamin B6) biosynthesis from glyceraldehyde-3-phosphate, ribose-5-phosphate and ammonia liberated from glutamine by glutaminase; forms a complex with Sno1p that functions as an active glutaminase; member of a stationary phase-induced gene family where transcriptional induction occurs during the postdiauxic phase;…
chrXIII	543608	chrXIII:543608	.	C	T	2369	PASS	DP=251;AF=0.541833;SB=0;DP4=47,68,58,78			coding-synonymous	YMR137C	PSO2	K452K	Yes		#N/A	#N/A
chrXIII	655444	chrXIII:655444	.	G	A	1011	PASS	DP=352;AF=0.488636;SB=3;DP4=83,95,73,99			coding-synonymous	YMR196W	YMR196W	L123L	Yes		#N/A	#N/A
chrXIV	218243	chrXIV:218243	.	C	T	943	PASS	DP=312;AF=0.448718;SB=3;DP4=66,105,60,80			coding-synonymous	YNL230C	ELA1	K140K	Yes		#N/A	#N/A
chrXIV	425951	chrXIV:425951	.	C	T	1283	PASS	DP=433;AF=0.450346;SB=0;DP4=132,105,108,87			coding-synonymous	YNL104C	LEU4	E268E	Yes		#N/A	#N/A
chrXIV	594513	chrXIV:594513	.	C	T	3229	PASS	DP=458;AF=0.519651;SB=5;DP4=100,118,121,117			coding-synonymous	YNL021W	HDA1	N429N	Yes		#N/A	#N/A
chrXIV	748167	chrXIV:748167	.	C	T	918	PASS	DP=300;AF=0.433333;SB=0;DP4=83,85,62,68			coding-synonymous	YNR063W	PUL4	L409L	Yes		#N/A	PULcherrimin
chrXV	105219	chrXV:105219	.	G	A	1474	PASS	DP=322;AF=0.481366;SB=2;DP4=82,85,81,74			coding-synonymous	YOL113W	SKM1	R298R	Yes		#N/A	#N/A
chrXV	139437	chrXV:139437	.	C	T	2182	PASS	DP=305;AF=0.504918;SB=7;DP4=87,64,101,53			coding-synonymous	YOL095C	HMI1	L637L	Yes		#N/A	#N/A
chrXV	208631	chrXV:208631	.	C	T	1480	PASS	DP=303;AF=0.448845;SB=0;DP4=88,77,75,61			coding-synonymous	YOL063C	CRT10	Q545Q	Yes		#N/A	#N/A
chrXV	239746	chrXV:239746	.	C	T	1190	PASS	DP=186;AF=0.543011;SB=0;DP4=33,51,41,60			coding-synonymous	YOL049W	GSH2	P376P	Yes		#N/A	#N/A
chrXV	1002097	chrXV:1002097	.	G	A	2111	PASS	DP=295;AF=0.542373;SB=0;DP4=63,71,78,82			coding-synonymous	YOR354C	MSC6	L377L	Yes		#N/A	#N/A
chrXVI	295628	chrXVI:295628	.	G	A	545	PASS	DP=339;AF=0.513274;SB=0;DP4=84,79,91,83			coding-synonymous	YPL137C	GIP3	N340N	Yes		Glc7 Interacting Protein	Cytoplasmic protein that regulates protein phosphatase 1 Glc7p; overexpression relocalizes Glc7p from the nucleus and prevents chromosome segregation; may interact with ribosomes, based on co-purification experiments; GIP3 has a paralog, HER1, that arose from the whole genome duplication
chrI	99569	chrI:99569	.	C	T	2903.28	PASS	AB=0.560976;ABP=9.63064;AC=1;AF=0.5;AN=2;AO=115;CIGAR=1X;DP=205;DPB=205;DPRA=0;EPP=3.93554;EPPR=5.96253;GTI=0;LEN=1;MEANALT=2;MQM=60;MQMR=60;NS=1;NUMALT=1;ODDS=458.14;PAIRED=1;PAIREDR=1;PAO=0;PQA=0;PQR=0;PRO=0;QA=3963;QR=2954;RO=89;RPL=62;RPP=4.53977;RPPR=10.0615;RPR=53;RUN=1;SAF=60;SAP=3.48236;SAR=55;SRF=47;SRP=3.62026;SRR=42;TYPE=snp;technology.illumina=1	GT:DP:DPR:RO:QR:AO:QA:GL		coding-synonymous	YAL026C		A43A	Yes		Deficiency of Ribosomal Subunits	Trans-golgi network aminophospholipid translocase (flippase); maintains membrane lipid asymmetry in post-Golgi secretory vesicles; contributes to clathrin-coated vesicle formation, endocytosis, protein trafficking between the Golgi and endosomal system and the cellular response to mating pheromone; autoinhibited by its C-terminal tail; localizes to the trans-Golgi network; mutations in human homo…
chrII	463938	chrII:463938	.	C	T	2972.88	PASS	AB=0.53913;ABP=6.06924;AC=1;AF=0.5;AN=2;AO=124;CIGAR=1X;DP=230;DPB=230;DPRA=0;EPP=3.08035;EPPR=4.04333;GTI=0;LEN=1;MEANALT=3;MQM=60;MQMR=59.8932;NS=1;NUMALT=1;ODDS=486.252;PAIRED=1;PAIREDR=1;PAO=0;PQA=0;PQR=0;PRO=0;QA=4119;QR=3162;RO=103;RPL=64;RPP=3.29049;RPPR=3.53736;RPR=60;RUN=1;SAF=69;SAP=6.44263;SAR=55;SRF=58;SRP=6.5732;SRR=45;TYPE=snp;technology.illumina=1	GT:DP:DPR:RO:QR:AO:QA:GL		coding-synonymous	YBR112C	CYC8	G611G	Yes		#N/A	#N/A
chrIX	334371	chrIX:334371	.	C	T	2899.98	PASS	AB=0.475806;ABP=4.27115;AC=1;AF=0.5;AN=2;AO=118;CIGAR=1X;DP=248;DPB=248;DPRA=0;EPP=3.67278;EPPR=3.61163;GTI=0;LEN=1;MEANALT=1;MQM=60;MQMR=60.0923;NS=1;NUMALT=1;ODDS=667.745;PAIRED=1;PAIREDR=1;PAO=0;PQA=0;PQR=0;PRO=0;QA=4151;QR=4399;RO=130;RPL=75;RPP=21.8543;RPPR=32.4755;RPR=43;RUN=1;SAF=41;SAP=26.8597;SAR=77;SRF=46;SRP=27.1303;SRR=84;TYPE=snp;technology.illumina=1	GT:DP:DPR:RO:QR:AO:QA:GL		coding-synonymous	YIL011W	TIR3	A215A	Yes		#N/A	#N/A
chrX	402959	chrX:402959	.	C	T	4869.15	PASS	AB=0.514851;ABP=3.78429;AC=1;AF=0.5;AN=2;AO=208;CIGAR=1X;DP=404;DPB=404;DPRA=0;EPP=3.67845;EPPR=12.9896;GTI=0;LEN=1;MEANALT=3;MQM=60;MQMR=60;NS=1;NUMALT=1;ODDS=960.366;PAIRED=1;PAIREDR=1;PAO=0;PQA=0;PQR=0;PRO=0;QA=6782;QR=6014;RO=183;RPL=103;RPP=3.05206;RPPR=6.43957;RPR=105;RUN=1;SAF=115;SAP=8.06315;SAR=93;SRF=95;SRP=3.59173;SRR=88;TYPE=snp;technology.illumina=1	GT:DP:DPR:RO:QR:AO:QA:GL		coding-synonymous	YJL019W	MPS3	Y21Y	Yes		MonoPolar Spindle	Nuclear envelope protein; required for SPB insertion, SPB duplication, Kar5p localization near the SPB and nuclear fusion; interacts with Mps2p to tether half-bridge to core SPB; N-terminal acetylation by Eco1p regulates its role in nuclear organization; localizes to the SPB half bridge and telomeres during meiosis; required with Ndj1p and Csm4p for meiotic bouquet formation and telomere-led rapi…
chrXIII	540387	chrXIII:540387	.	G	A	2750.67	PASS	AB=0.460714;ABP=6.76385;AC=1;AF=0.5;AN=2;AO=129;CIGAR=1X;DP=280;DPB=280;DPRA=0;EPP=7.87507;EPPR=5.09491;GTI=0;LEN=1;MEANALT=2;MQM=60;MQMR=60;NS=1;NUMALT=1;ODDS=633.364;PAIRED=1;PAIREDR=1;PAO=0;PQA=0;PQR=0;PRO=0;QA=4071;QR=4935;RO=150;RPL=52;RPP=13.531;RPPR=3.24192;RPR=77;RUN=1;SAF=52;SAP=13.531;SAR=77;SRF=62;SRP=12.7964;SRR=88;TYPE=snp;technology.illumina=1	GT:DP:DPR:RO:QR:AO:QA:GL		coding-synonymous	YMR135W-A	YMR135W-A	G159G	Yes		#N/A	#N/A
chrXIII	548508	chrXIII:548508	.	C	T	2935.71	PASS	AB=0.524887;ABP=4.19921;AC=1;AF=0.5;AN=2;AO=116;CIGAR=1X;DP=221;DPB=221;DPRA=0;EPP=3.0103;EPPR=5.51266;GTI=0;LEN=1;MEANALT=1;MQM=60;MQMR=60;NS=1;NUMALT=1;ODDS=592.099;PAIRED=1;PAIREDR=1;PAO=0;PQA=0;PQR=0;PRO=0;QA=4052;QR=3650;RO=105;RPL=59;RPP=3.08518;RPPR=4.02365;RPR=57;RUN=1;SAF=57;SAP=3.08518;SAR=59;SRF=53;SRP=3.03098;SRR=52;TYPE=snp;technology.illumina=1	GT:DP:DPR:RO:QR:AO:QA:GL		coding-synonymous	YMR140W		Y265Y	Yes		#N/A	#N/A
chrXIV	28033	chrXIV:28033	.	C	T	3272.12	PASS	AB=0.53125;ABP=5.18177;AC=1;AF=0.5;AN=2;AO=136;CIGAR=1X;DP=256;DPB=256;DPRA=0;EPP=26.0662;EPPR=13.4334;GTI=0;LEN=1;MEANALT=1;MQM=60;MQMR=59.675;NS=1;NUMALT=1;ODDS=696.748;PAIRED=1;PAIREDR=1;PAO=0;PQA=0;PQR=0;PRO=0;QA=4606;QR=4304;RO=120;RPL=47;RPP=31.1756;RPPR=11.7686;RPR=89;RUN=1;SAF=60;SAP=7.09778;SAR=76;SRF=61;SRP=3.08268;SRR=59;TYPE=snp;technology.illumina=1	GT:DP:DPR:RO:QR:AO:QA:GL		coding-synonymous	YNL326C		V105V	Yes		#N/A	#N/A
chrXIV	311296	chrXIV:311296	.	C	T	3064.59	PASS	AB=0.456376;ABP=7.93619;AC=1;AF=0.5;AN=2;AO=136;CIGAR=1X;DP=298;DPB=298;DPRA=0;EPP=6.13977;EPPR=9.49791;GTI=0;LEN=1;MEANALT=1;MQM=60;MQMR=60;NS=1;NUMALT=1;ODDS=705.648;PAIRED=0.992647;PAIREDR=1;PAO=0;PQA=0;PQR=0;PRO=0;QA=4472;QR=5585;RO=162;RPL=54;RPP=15.5282;RPPR=5.63751;RPR=82;RUN=1;SAF=71;SAP=3.5851;SAR=65;SRF=82;SRP=3.06392;SRR=80;TYPE=snp;technology.illumina=1	GT:DP:DPR:RO:QR:AO:QA:GL		coding-synonymous	YNL172W	APC1	L221L	Yes		#N/A	#N/A
chrXV	50365	chrXV:50365	.	C	T	3923.67	PASS	AB=0.553506;ABP=9.74908;AC=1;AF=0.5;AN=2;AO=150;CIGAR=1X;DP=271;DPB=271;DPRA=0;EPP=10.0169;EPPR=4.16842;GTI=0;LEN=1;MEANALT=2;MQM=60;MQMR=60;NS=1;NUMALT=1;ODDS=663.105;PAIRED=1;PAIREDR=1;PAO=0;PQA=0;PQR=0;PRO=0;QA=5336;QR=4159;RO=120;RPL=85;RPP=8.80089;RPPR=4.81986;RPR=65;RUN=1;SAF=83;SAP=6.71628;SAR=67;SRF=61;SRP=3.08268;SRR=59;TYPE=snp;technology.illumina=1	GT:DP:DPR:RO:QR:AO:QA:GL		coding-synonymous	YOL145C	CTR9	E808E	Yes		Cln Three (CLN3) Requiring	Component of the Paf1p complex involved in transcription elongation; binds to and modulates the activity of RNA polymerases I and II; required for expression of a subset of genes, including cyclin genes; involved in SER3 repression by helping to maintain SRG1 transcription-dependent nucleosome occupancy; contains TPR repeats
chrVII	534763	chrVII:534763	.	G	A	856	PASS	DP=164;AF=0.512195;SB=2;DP4=40,40,47,37			five_prime_UTR_intron	YGR027C	RPS25a	NA	Yes		Ribosomal Protein of the Small subunit	Protein component of the small (40S) ribosomal subunit; homologous to mammalian ribosomal protein S25, no bacterial homolog; RPS25A has a paralog, RPS25B, that arose from the whole genome duplication
chrI	31236	chrI:31236	.	C	T	974	PASS	DP=201;AF=0.512438;SB=0;DP4=47,51,50,53			intergenic	NA	Unknown	NA	Yes		#N/A	#N/A
chrII	406557	chrII:406557	.	C	T	530	PASS	DP=102;AF=0.529412;SB=0;DP4=26,22,28,26			intergenic	NA	Unknown	NA	Yes		#N/A	#N/A
chrII	408285	chrII:408285	.	C	T	1641	PASS	DP=338;AF=0.434911;SB=1;DP4=103,85,84,63			intergenic	NA	Unknown	NA	Yes		#N/A	#N/A
chrII	555723	chrII:555723	.	G	A	35	PASS	DP=220;AF=0.477273;SB=0;DP4=70,44,65,40			intergenic	NA	Unknown	NA	Yes		#N/A	#N/A
chrII	658585	chrII:658585	.	G	A	1327	PASS	DP=167;AF=0.51497;SB=1;DP4=35,45,35,51			intergenic	NA	Unknown	NA	Yes		#N/A	#N/A
chrIII	29906	chrIII:29906	.	C	T	2300	PASS	DP=187;AF=0.524064;SB=1;DP4=44,45,52,46			intergenic	NA	Unknown	NA	Yes		#N/A	#N/A
chrIII	299397	chrIII:299397	.	G	A	2527	PASS	DP=243;AF=0.518519;SB=0;DP4=52,65,57,69			intergenic	NA	Unknown	NA	Yes		#N/A	#N/A
chrIV	285379	chrIV:285379	.	A	G	127	PASS	DP=155;AF=0.548387;SB=31;DP4=35,35,65,20			intergenic	NA	Unknown	NA	Yes		#N/A	#N/A
chrIV	368500	chrIV:368500	.	G	A	37	PASS	DP=196;AF=0.454082;SB=2;DP4=58,48,53,36			intergenic	NA	Unknown	NA	Yes		#N/A	#N/A
chrIV	744111	chrIV:744111	.	G	A	316	PASS	DP=66;AF=0.424242;SB=2;DP4=23,15,19,9			intergenic	NA	Unknown	NA	Yes		#N/A	#N/A
chrIV	1277433	chrIV:1277433	.	C	T	811	PASS	DP=207;AF=0.458937;SB=0;DP4=54,55,48,47			intergenic	NA	Unknown	NA	Yes		#N/A	#N/A
chrV	67440	chrV:67440	.	G	A	595	PASS	DP=167;AF=0.449102;SB=0;DP4=54,38,43,32			intergenic	NA	Unknown	NA	Yes		#N/A	#N/A
chrV	100091	chrV:100091	.	G	A	728	PASS	DP=117;AF=0.410256;SB=3;DP4=30,39,17,31			intergenic	NA	Unknown	NA	Yes		#N/A	#N/A
chrV	208742	chrV:208742	.	G	A	877	PASS	DP=162;AF=0.487654;SB=0;DP4=38,45,36,43			intergenic	NA	Unknown	NA	Yes		#N/A	#N/A
chrV	436685	chrV:436685	.	G	A	2713	PASS	DP=264;AF=0.556818;SB=2;DP4=63,53,75,72			intergenic	NA	Unknown	NA	Yes		#N/A	#N/A
chrV	465072	chrV:465072	.	C	T	872	PASS	DP=253;AF=0.422925;SB=0;DP4=63,81,47,60			intergenic	NA	Unknown	NA	Yes		#N/A	#N/A
chrVII	277064	chrVII:277064	.	G	A	910	PASS	DP=335;AF=0.495522;SB=2;DP4=94,75,86,80			intergenic	NA	Unknown	NA	Yes		#N/A	#N/A
chrVII	484707	chrVII:484707	.	G	A	1691	PASS	DP=199;AF=0.517588;SB=2;DP4=50,45,50,53			intergenic	NA	Unknown	NA	Yes		#N/A	#N/A
chrVII	556827	chrVII:556827	.	G	A	343	PASS	DP=36;AF=0.583333;SB=0;DP4=7,8,9,12			intergenic	NA	Unknown	NA	Yes		#N/A	#N/A
chrVII	653967	chrVII:653967	.	G	A	1228	PASS	DP=210;AF=0.495238;SB=0;DP4=65,41,64,40			intergenic	NA	Unknown	NA	Yes		#N/A	#N/A
chrVII	724878	chrVII:724878	.	G	A	1431	PASS	DP=141;AF=0.588652;SB=0;DP4=31,27,46,37			intergenic	NA	Unknown	NA	Yes		#N/A	#N/A
chrVII	808298	chrVII:808298	.	C	T	544	PASS	DP=107;AF=0.457944;SB=0;DP4=21,36,19,30			intergenic	NA	Unknown	NA	Yes		#N/A	#N/A
chrVII	875768	chrVII:875768	.	T	A	814	PASS	DP=108;AF=0.37963;SB=1;DP4=34,33,23,18			intergenic	NA	Unknown	NA	Yes		#N/A	#N/A
chrVII	1026985	chrVII:1026985	.	G	A	718	PASS	DP=312;AF=0.477564;SB=2;DP4=79,83,78,71			intergenic	NA	Unknown	NA	Yes		#N/A	#N/A
chrVIII	34982	chrVIII:34982	.	G	A	1374	PASS	DP=223;AF=0.434978;SB=0;DP4=46,79,35,62			intergenic	NA	Unknown	NA	Yes		#N/A	#N/A
chrVIII	280606	chrVIII:280606	.	C	T	1055	PASS	DP=227;AF=0.524229;SB=0;DP4=53,55,58,61			intergenic	NA	Unknown	NA	Yes		#N/A	#N/A
chrX	725483	chrX:725483	.	G	A	157	PASS	DP=128;AF=0.523438;SB=0;DP4=29,31,33,34			intergenic	NA	Unknown	NA	Yes		#N/A	#N/A
chrXI	13010	chrXI:13010	.	G	A	3007	PASS	DP=375;AF=0.52;SB=3;DP4=89,89,90,105			intergenic	NA	Unknown	NA	Yes		#N/A	#N/A
chrXI	92432	chrXI:92432	.	G	A	191	PASS	DP=205;AF=0.55122;SB=1;DP4=36,56,48,65			intergenic	NA	Unknown	NA	Yes		#N/A	#N/A
chrXI	304282	chrXI:304282	.	G	A	1582	PASS	DP=217;AF=0.451613;SB=0;DP4=63,54,54,44			intergenic	NA	Unknown	NA	Yes		#N/A	#N/A
chrXI	643178	chrXI:643178	.	C	T	2796	PASS	DP=319;AF=0.567398;SB=4;DP4=79,56,96,85			intergenic	NA	Unknown	NA	Yes		#N/A	#N/A
chrXII	16385	chrXII:16385	.	C	T	2031	PASS	DP=262;AF=0.51145;SB=2;DP4=53,74,62,72			intergenic	NA	Unknown	NA	Yes		#N/A	#N/A
chrXII	92941	chrXII:92941	.	C	T	515	PASS	DP=279;AF=0.523297;SB=1;DP4=60,70,71,75			intergenic	NA	Unknown	NA	Yes		#N/A	#N/A
chrXII	603674	chrXII:603674	.	C	T	868	PASS	DP=275;AF=0.578182;SB=0;DP4=60,55,85,74			intergenic	NA	Unknown	NA	Yes		#N/A	#N/A
chrXIII	268219	chrXIII:268219	.	G	A	29	PASS	DP=79;AF=0.367089;SB=0;DP4=26,24,15,14			intergenic	NA	Unknown	NA	Yes		#N/A	#N/A
chrXIII	319368	chrXIII:319368	.	C	T	733	PASS	DP=89;AF=0.47191;SB=0;DP4=24,23,20,22			intergenic	NA	Unknown	NA	Yes		#N/A	#N/A
chrXIII	371557	chrXIII:371557	.	G	A	1277	PASS	DP=229;AF=0.441048;SB=2;DP4=68,59,58,43			intergenic	NA	Unknown	NA	Yes		#N/A	#N/A
chrXIII	626208	chrXIII:626208	.	G	A	1131	PASS	DP=248;AF=0.447581;SB=0;DP4=62,74,51,60			intergenic	NA	Unknown	NA	Yes		#N/A	#N/A
chrXIII	904445	chrXIII:904445	.	C	T	1383	PASS	DP=296;AF=0.993243;SB=0;DP4=0,0,153,141			intergenic	NA	Unknown	NA	Yes	Homozygous	#N/A	#N/A
chrXIV	736410	chrXIV:736410	.	C	T	1116	PASS	DP=254;AF=0.433071;SB=0;DP4=83,60,66,44			intergenic	NA	Unknown	NA	Yes		#N/A	#N/A
chrXV	324771	chrXV:324771	.	C	T	1174	PASS	DP=198;AF=0.474747;SB=1;DP4=51,53,43,51			intergenic	NA	Unknown	NA	Yes		#N/A	#N/A
chrXV	347750	chrXV:347750	.	C	T	867	PASS	DP=268;AF=0.537313;SB=0;DP4=58,65,69,75			intergenic	NA	Unknown	NA	Yes		#N/A	#N/A
chrXV	462601	chrXV:462601	.	C	T	306	PASS	DP=229;AF=0.532751;SB=8;DP4=63,43,60,62			intergenic	NA	Unknown	NA	Yes		#N/A	#N/A
chrXVI	937159	chrXVI:937159	.	C	T	719	PASS	DP=109;AF=0.495413;SB=0;DP4=26,28,27,27			intergenic	NA	Unknown	NA	Yes		#N/A	#N/A
chrI	28635	chrI:28635	.	G	A	2456.42	PASS	AB=0.40493;ABP=25.3061;AC=1;AF=0.5;AN=2;AO=115;CIGAR=1X;DP=284;DPB=284;DPRA=0;EPP=41.2471;EPPR=35.3239;GTI=0;LEN=1;MEANALT=2;MQM=60;MQMR=59.7857;NS=1;NUMALT=1;ODDS=565.611;PAIRED=1;PAIREDR=1;PAO=0;PQA=0;PQR=0;PRO=0;QA=3774;QR=5813;RO=168;RPL=52;RPP=5.29507;RPPR=28.0339;RPR=63;RUN=1;SAF=55;SAP=3.48236;SAR=60;SRF=83;SRP=3.062;SRR=85;TYPE=snp;technology.illumina=1	GT:DP:DPR:RO:QR:AO:QA:GL	0/1:284:284,115:168:5813:115:3774:-254.497,0,-437.487	intergenic	NA	NA		Yes		#N/A	#N/A
chrII	802615	chrII:802615	.	C	T	678.464	PASS	AB=0.232704;ABP=101.683;AC=1;AF=0.5;AN=2;AO=37;CIGAR=1X;DP=159;DPB=159;DPRA=0;EPP=5.88603;EPPR=17.1973;GTI=0;LEN=1;MEANALT=2;MQM=60;MQMR=60;NS=1;NUMALT=1;ODDS=156.222;PAIRED=1;PAIREDR=0.991667;PAO=0;PQA=0;PQR=0;PRO=0;QA=1352;QR=4366;RO=120;RPL=13;RPP=10.1116;RPPR=55.7771;RPR=24;RUN=1;SAF=27;SAP=19.9713;SAR=10;SRF=81;SRP=34.9309;SRR=39;TYPE=snp;technology.illumina=1	GT:DP:DPR:RO:QR:AO:QA:GL		intergenic	NA		NA	Yes		#N/A	#N/A
chrV	423037	chrV:423037	.	G	A	1188.15	PASS	AB=0.458015;ABP=5.01601;AC=1;AF=0.5;AN=2;AO=60;CIGAR=1X;DP=131;DPB=131;DPRA=0;EPP=5.32654;EPPR=9.89173;GTI=0;LEN=1;MEANALT=1;MQM=60;MQMR=60;NS=1;NUMALT=1;ODDS=273.582;PAIRED=1;PAIREDR=1;PAO=0;PQA=0;PQR=0;PRO=0;QA=1810;QR=2369;RO=71;RPL=29;RPP=3.15506;RPPR=6.71098;RPR=31;RUN=1;SAF=25;SAP=6.62942;SAR=35;SRF=28;SRP=9.89173;SRR=43;TYPE=snp;technology.illumina=1	GT:DP:DPR:RO:QR:AO:QA:GL		intergenic	NA	unknown	NA	Yes		#N/A	#N/A
chrV	555302	chrV:555302	.	G	A	2678.6	PASS	AB=0.531532;ABP=4.92746;AC=1;AF=0.5;AN=2;AO=118;CIGAR=1X;DP=222;DPB=222;DPRA=0;EPP=6.61715;EPPR=30.0702;GTI=0;LEN=1;MEANALT=1;MQM=60;MQMR=60;NS=1;NUMALT=1;ODDS=484.914;PAIRED=1;PAIREDR=1;PAO=0;PQA=0;PQR=0;PRO=0;QA=3792;QR=3184;RO=104;RPL=74;RPP=19.5724;RPPR=19.3799;RPR=44;RUN=1;SAF=60;SAP=3.08391;SAR=58;SRF=58;SRP=6.01695;SRR=46;TYPE=snp;technology.illumina=1	GT:DP:DPR:RO:QR:AO:QA:GL		intergenic	NA	unknown	NA	Yes		#N/A	#N/A
chrVIII	250154	chrVIII:250154	.	C	T	2875.14	PASS	AB=0.447876;ABP=9.12228;AC=1;AF=0.5;AN=2;AO=116;CIGAR=1X;DP=259;DPB=259;DPRA=0;EPP=3.30981;EPPR=3.38993;GTI=0;LEN=1;MEANALT=1;MQM=60;MQMR=60;NS=1;NUMALT=1;ODDS=662.024;PAIRED=1;PAIREDR=1;PAO=0;PQA=0;PQR=0;PRO=0;QA=4143;QR=5102;RO=143;RPL=77;RPP=30.0414;RPPR=19.5469;RPR=39;RUN=1;SAF=61;SAP=3.68421;SAR=55;SRF=70;SRP=3.14697;SRR=73;TYPE=snp;technology.illumina=1	GT:DP:DPR:RO:QR:AO:QA:GL		intergenic	NA	unknown	NA	Yes		#N/A	#N/A
chrXIV	338172	chrXIV:338172	.	C	T	4125.49	PASS	AB=0.52459;ABP=4.61221;AC=1;AF=0.5;AN=2;AO=160;CIGAR=1X;DP=305;DPB=305;DPRA=0;EPP=6.48466;EPPR=5.54119;GTI=0;LEN=1;MEANALT=1;MQM=60;MQMR=60;NS=1;NUMALT=1;ODDS=835.573;PAIRED=1;PAIREDR=1;PAO=0;PQA=0;PQR=0;PRO=0;QA=5700;QR=5119;RO=145;RPL=58;RPP=29.2851;RPPR=6.37983;RPR=102;RUN=1;SAF=92;SAP=10.8276;SAR=68;SRF=83;SRP=9.61457;SRR=62;TYPE=snp;technology.illumina=1	GT:DP:DPR:RO:QR:AO:QA:GL		intergenic	NA	unknown	NA	Yes		#N/A	#N/A
chrXV	444417	chrXV:444417	.	TCT	TT	1152	PASS	AB=0.433333;ABP=7.64277;AC=1;AF=0.5;AN=2;AO=52;CIGAR=1M1D1M;DP=120;DPB=103.667;DPRA=0;EPP=3.67845;EPPR=5.18177;GTI=0;LEN=1;MEANALT=5;MQM=60;MQMR=60;NS=1;NUMALT=1;ODDS=265.259;PAIRED=1;PAIREDR=1;PAO=0.5;PQA=8;PQR=42;PRO=1.5;QA=1786;QR=2230;RO=64;RPL=43;RPP=51.2838;RPPR=62.8615;RPR=9;RUN=1;SAF=31;SAP=7.18621;SAR=21;SRF=39;SRP=9.66043;SRR=25;TYPE=del;technology.illumina=1	GT:DP:DPR:RO:QR:AO:QA:GL		intergenic	NA	unknown	NA	Yes		#N/A	#N/A
chrV	441198	chrV:441198	.	G	A	241.77	PASS	AC=1;AF=0.500;AN=2;BaseQRankSum=-0.152;ClippingRankSum=0.000;DP=27;ExcessHet=3.0103;FS=0.000;MLEAC=1;MLEAF=0.500;MQ=60.00;MQRankSum=0.000;QD=9.30;ReadPosRankSum=0.913;SOR=0.773	GT:AD:DP:GQ:PL	0/1:14,12:26:99:270,0,328	intergenic	NA	unknown	NA	Yes		#N/A	#N/A
chrXV	165484	chrXV:165484	.	C	T	1564.77	PASS	AC=1;AF=0.500;AN=2;BaseQRankSum=-1.232;ClippingRankSum=0.000;DP=99;ExcessHet=3.0103;FS=0.000;MLEAC=1;MLEAF=0.500;MQ=60.00;MQRankSum=0.000;QD=15.97;ReadPosRankSum=-1.707;SOR=0.653	GT:AD:DP:GQ:PL	0/1:35,63:98:99:1593,0,895	intergenic	NA	unknown	NA	Yes		#N/A	#N/A
chrII	333166	chrII:333166	.	C	T	85	PASS	DP=167;AF=0.562874;SB=4;DP4=34,38,52,42			intron	YBR048W	RPS11b	NA	Yes		#N/A	#N/A
chrXII	40339	chrXII:40339	.	C	T	1172	PASS	DP=210;AF=0.485714;SB=1;DP4=50,58,44,58			intron	YLL050C	COF1	NA	Yes		#N/A	#N/A
chrIX	395226	chrIX:395226	.	G	A	331	PASS	DP=242;AF=0.479339;SB=0;DP4=57,67,52,64			ncRNA	ICR1	ICR1	NA	Yes		#N/A	#N/A
chrII	6233	chrII:6233	.	C	T	556.651	PASS	AB=0.454545;ABP=4.19474;AC=1;AF=0.5;AN=2;AO=30;CIGAR=1X;DP=66;DPB=66;DPRA=0;EPP=3.29983;EPPR=3.9754;GTI=0;LEN=1;MEANALT=1;MQM=45.7;MQMR=30.5556;NS=1;NUMALT=1;ODDS=112.45;PAIRED=0.766667;PAIREDR=0.944444;PAO=0;PQA=0;PQR=0;PRO=0;QA=1036;QR=1258;RO=36;RPL=28;RPP=51.9408;RPPR=3.25157;RPR=2;RUN=1;SAF=16;SAP=3.29983;SAR=14;SRF=19;SRP=3.25157;SRR=17;TYPE=snp;technology.illumina=1	GT:DP:DPR:RO:QR:AO:QA:GL		telomere	TEL02L		NA	Yes		#N/A	#N/A
chrVII	412362	chrVII:412362	.	G	A	2791.25	PASS	AB=0.456693;ABP=7.14807;AC=1;AF=0.5;AN=2;AO=116;CIGAR=1X;DP=254;DPB=254;DPRA=0;EPP=3.30981;EPPR=5.27618;GTI=0;LEN=1;MEANALT=1;MQM=60;MQMR=60;NS=1;NUMALT=1;ODDS=642.71;PAIRED=1;PAIREDR=1;PAO=0;PQA=0;PQR=0;PRO=0;QA=4071;QR=4774;RO=138;RPL=81;RPP=42.621;RPPR=75.7704;RPR=35;RUN=1;SAF=41;SAP=24.6501;SAR=75;SRF=52;SRP=21.2003;SRR=86;TYPE=snp;technology.illumina=1	GT:DP:DPR:RO:QR:AO:QA:GL		tRNA	tV(AAC)G1	RSC8	NA	Yes		0	Valine tRNA (tRNA-Val), predicted by tRNAscan-SE analysis
															371

## Sheet: 2. Total genes_mutated
https://yeastmine.yeastgenome.org/
Primary DBID	Systematic Name	Standard Name	Brief Description
S000000013	YAL015C	NTG1	DNA N-glycosylase and apurinic/apyrimidinic (AP) lyase
S000000024	YAL026C	DRS2	Trans-golgi network aminophospholipid translocase (flippase)
S000000026	YAL028W	FRT2	Tail-anchored ER membrane protein of unknown function
S000000033	YAL035W	FUN12	Translation initiation factor eIF5B
S000000103	YBL007C	SLA1	Cytoskeletal protein binding protein
S000000110	YBL014C	RRN6	Component of the core factor (CF) rDNA transcription factor complex
S000000113	YBL017C	PEP1	Type I transmembrane sorting receptor for multiple vacuolar hydrolases
S000000143	YBL047C	EDE1	Scaffold protein involved in the formation of early endocytic sites
S000000157	YBL061C	SKT5	Activator of Chs3p (chitin synthase III) during vegetative growth
S000000161	YBL065W		Dubious open reading frame
S000000162	YBL066C	SEF1	Putative transcription factor
S000000172	YBL076C	ILS1	Cytoplasmic isoleucine-tRNA synthetase
S000000175	YBL079W	NUP170	Subunit of inner ring of nuclear pore complex (NPC)
S000000184	YBL088C	TEL1	Protein kinase primarily involved in telomere length regulation
S000000202	YBL106C	SRO77	Protein with roles in exocytosis and cation homeostasis
S000000208	YBR004C	GPI18	Functional ortholog of human PIG-V
S000000224	YBR020W	GAL1	Galactokinase
S000000252	YBR048W	RPS11B	Protein component of the small (40S) ribosomal subunit
S000000272	YBR068C	BAP2	High-affinity leucine permease
S000000283	YBR079C	RPG1	eIF3a subunit of the eukaryotic translation initiation factor 3 (eIF3)
S000000297	YBR093C	PHO5	Repressible acid phosphatase
S000000301	YBR097W	VPS15	Serine/threonine protein kinase involved in vacuolar protein sorting
S000000316	YBR112C	CYC8	General transcriptional co-repressor
S000000337	YBR133C	HSL7	Protein arginine N-methyltransferase
S000000338	YBR134W		Dubious open reading frame
S000000374	YBR170C	NPL4	Substrate-recruiting cofactor of the Cdc48p-Npl4p-Ufd1p segregase
S000000389	YBR185C	MBA1	Membrane-associated mitochondrial ribosome receptor
S000000406	YBR202W	MCM7	Component of the Mcm2-7 hexameric helicase complex
S000000415	YBR211C	AME1	Essential kinetochore protein associated with microtubules and SPBs
S000000417	YBR213W	MET8	Bifunctional dehydrogenase and ferrochelatase
S000000449	YBR245C	ISW1	ATPase subunit of imitation-switch (ISWI) class chromatin remodelers
S000000456	YBR252W	DUT1	Deoxyuridine triphosphate diphosphatase (dUTPase)
S000000459	YBR255W	MTC4	Protein of unknown function
S000000504	YBR300C		Dubious open reading frame
S000000532	YCL027W	FUS1	Membrane protein localized to the shmoo tip
S000000544	YCL039W	GID7	Subunit of GID Complex that binds directly to central component Vid30p
S000000559	YCL054W	SPB1	AdoMet-dependent methyltransferase
S000000623	YCR028C	FEN2	Plasma membrane H+-pantothenate symporter
S000000628	YCR032W	BPH1	Protein homologous to Chediak-Higashi syndrome and Beige proteins
S000000763	YEL037C	RAD23	Protein with ubiquitin-like N terminus
S000000764	YEL038W	UTR4	Protein with sequence similarity to acireductone synthases
S000000781	YEL055C	POL5	Protein involved in 60S assembly and pre-40S AFs recycling
S000000854	YER052C	HOM3	Aspartate kinase (L-aspartate 4-P-transferase)
S000000968	YER166W	DNF1	Aminophospholipid translocase (flippase)
S000000971	YER169W	RPH1	JmjC domain-containing histone demethylase
S000000995	YHL003C	LAG1	Ceramide synthase component
S000001019	YHL027W	RIM101	Cys2His2 zinc-finger transcriptional repressor
S000001020	YHL028W	WSC4	Endoplasmic reticulum (ER) membrane protein
S000001030	YHL038C	CBP2	Required for splicing of the group I intron bI5 of the COB pre-mRNA
S000001044	YHR002W	LEU5	Mitochondrial carrier protein
S000001065	YHR023W	MYO1	Type II myosin heavy chain
S000001076	YHR034C	PIH1	Component of the conserved R2TP complex (Rvb1-Rvb2-Tah1-Pih1)
S000001090	YHR048W	YHK8	Presumed antiporter of the major facilitator superfamily
S000001106	YHR064C	SSZ1	Hsp70 protein that interacts with Zuo1p (a DnaJ homolog)
S000001115	YHR073W	OSH3	Member of an oxysterol-binding protein family
S000001119	YHR077C	NMD2	Protein involved in the nonsense-mediated mRNA decay (NMD) pathway
S000001152	YHR110W	ERP5	Protein with similarity to Emp24p and Erv25p
S000001154	YHR112C		Protein of unknown function
S000001222	YHR179W	OYE2	Conserved NADPH oxidoreductase containing flavin mononucleotide (FMN)
S000001229	YHR186C	KOG1	Subunit of TORC1
S000001241	YHR198C	AIM18	Protein of unknown function
S000001273	YIL011W	TIR3	Cell wall mannoprotein
S000001284	YIL022W	TIM44	Essential component of the TIM23 complex
S000001340	YIL078W	THS1	Threonyl-tRNA synthetase
S000001384	YIL122W	POG1	DNA-binding transcriptional activator
S000001391	YIL129C	TAO3	Component of the RAM signaling network
S000001411	YIL149C	MLP2	Myosin-like protein associated with the nuclear envelope
S000001441	YIR002C	MPH1	3'-5' DNA helicase involved in error-free bypass of DNA lesions
S000001444	YIR005W	IST3	Component of the U2 snRNP
S000001449	YIR010W	DSN1	Essential component of the outer kinetochore MIND complex
S000001458	YIR019C	FLO11	GPI-anchored cell surface glycoprotein (flocculin)
S000001516	YKL033W	TTI1	Subunit of the ASTRA complex, involved in chromatin remodeling
S000001517	YKL034W	TUL1	Subunit of the DSC ubiquitin ligase complex
S000001518	YKL035W	UGP1	UDP-glucose pyrophosphorylase (UGPase)
S000001519	YKL036C		Dubious open reading frame
S000001520	YKL037W	AIM26	Protein of unknown function
S000001527	YKL044W	MMO1	Protein of unknown function
S000001537	YKL054C	DEF1	RNAPII degradation factor
S000001543	YKL060C	FBA1	Fructose 1,6-bisphosphate aldolase
S000001569	YKL086W	SRX1	Sulfiredoxin
S000001584	YKL101W	HSL1	Nim1p-related protein kinase
S000001603	YKL120W	OAC1	Mitochondrial inner membrane transporter
S000001617	YKL134C	2001-10-01	Mitochondrial intermediate peptidase
S000001655	YKL172W	EBP2	Required for 25S rRNA maturation and 60S ribosomal subunit assembly
S000001669	YKL186C	MTR2	mRNA transport regulator
S000001670	YKL187C	FAT3	Protein required for fatty acid uptake
S000001674	YKL191W	DPH2	Protein required for synthesis of diphthamide
S000001686	YKL203C	TOR2	PIK-related protein kinase and rapamycin target
S000001693	YKL210W	UBA1	Ubiquitin activating enzyme (E1)
S000001698	YKL215C	OXP1	5-oxoprolinase
S000001703	YKL220C	FRE2	Ferric reductase and cupric reductase
S000001730	YKR022C	NTR2	Essential protein that forms a dimer with Ntr1p
S000001766	YKR058W	GLG1	Glycogenin glucosyltransferase
S000001775	YKR067W	GPT2	Glycerol-3-phosphate/dihydroxyacetone phosphate sn-1 acyltransferase
S000001794	YKR086W	PRP16	DEAH-box RNA helicase involved in second catalytic step of splicing a
S000001803	YKR095W	MLP1	Myosin-like protein associated with the nuclear envelope
S000001809	YKR101W	SIR1	Protein involved in silencing at mating-type loci HML and HMR
S000001811	YKR103W	NFT1	Putative transporter of the MRP subfamily
S000001840	YFL054C	AQY3	Putative channel-like protein
S000001887	YFL007W	BLM10	Proteasome activator
S000001926	YFR030W	MET10	Subunit alpha of assimilatory sulfite reductase
S000001933	YFR037C	RSC8	Component of the RSC chromatin remodeling complex
S000001937	YFR041C	ERJ5	Type I membrane protein with a J domain
S000001944	YFR048W	RMD8	Cytosolic protein required for sporulation
S000002149	YBL100W-B		Retrotransposon TYA Gag and TYB Pol genes
S000002187	YDL029W	ARP2	Essential component of the Arp2/3 complex
S000002209	YDL051W	LHP1	RNA binding protein required for maturation of tRNA and U6 snRNA
S000002245	YDL087C	LUC7	Essential protein associated with the U1 snRNP complex
S000002251	YDL093W	PMT5	Protein O-mannosyltransferase
S000002261	YDL103C	QRI1	UDP-N-acetylglucosamine pyrophosphorylase
S000002295	YDL136W	RPL35B	Ribosomal 60S subunit protein L35B
S000002303	YDL144C		Protein of unknown function
S000002354	YDL195W	SEC31	Component of the Sec13p-Sec31p complex of the COPII vesicle coat
S000002462	YDR055W	PST1	Cell wall protein that contains a putative GPI-attachment site
S000002465	YDR058C	TGL2	Triacylglycerol lipase that is localized to the mitochondria
S000002507	YDR100W	TVP15	Integral membrane protein
S000002563	YDR156W	RPA14	RNA polymerase I subunit A14
S000002568	YDR161W	ACL4	Specific assembly chaperone for ribosomal protein Rpl4a/Rpl4b
S000002590	YDR182W	CDC1	Putative mannose-ethanolamine phosphate phosphodiesterase
S000002614	YDR206W	EBS1	Protein involved in translation inhibition and nonsense-mediated decay
S000002622	YDR214W	AHA1	Co-chaperone that binds Hsp82p and activates its ATPase activity
S000002644	YDR236C	FMN1	Riboflavin kinase, produces riboflavin monophosphate (FMN)
S000002650	YDR242W	AMD2	Putative amidase
S000002665	YDR257C	RKM4	Ribosomal lysine methyltransferase
S000002685	YDR277C	MTH1	Negative regulator of the glucose-sensing signal transduction pathway
S000002720	YDR312W	SSF2	Protein required for ribosomal large subunit maturation
S000002721	YDR313C	PIB1	RING-type ubiquitin ligase of the endosomal and vacuolar membranes
S000002732	YDR324C	UTP4	Subunit of U3-containing 90S preribosome and SSU processome complexes
S000002734	YDR326C	YSP2	Sterol-binding protein
S000002746	YDR338C		Putative protein of unknown function
S000002752	YDR344C		Putative protein of unknown function
S000002770	YDR362C	TFC6	Subunit of RNA polymerase III transcription initiation factor complex
S000002778	YDR370C	DXO1	mRNA 5'-end-capping quality-control protein
S000002787	YDR379W	RGA2	GTPase-activating protein for polarity-establishment protein Cdc42p
S000002815	YDR407C	TRS120	Component of transport protein particle (TRAPP) complex II
S000002904	YDR496C	PUF6	Pumilio-homology domain protein
S000002913	YDR505C	PSP1	Asn and gln rich protein of unknown function
S000002977	YGL009C	LEU1	Isopropylmalate isomerase
S000003030	YGL062W	PYC1	Pyruvate carboxylase isoform
S000003044	YGL076C	RPL7A	Ribosomal 60S subunit protein L7A
S000003049	YGL081W		Putative protein of unknown function
S000003066	YGL098W	USE1	Essential SNARE protein localized to the ER
S000003068	YGL100W	SEH1	Subunit of the Nup84 nuclear pore and SEACAT subcomplexes
S000003082	YGL114W		Putative protein of unknown function
S000003097	YGL129C	RSM23	Mitochondrial ribosomal protein of the small subunit
S000003108	YGL140C		Putative protein of unknown function
S000003175	YGL207W	SPT16	Subunit of the heterodimeric FACT complex (Spt16p-Pob3p)
S000003220	YGL251C	HFM1	Meiosis specific DNA helicase
S000003229	YGL260W		Putative protein of unknown function
S000003244	YGR012W	MCY1	Putative cysteine synthase
S000003246	YGR014W	MSB2	Mucin family member involved in various signaling pathways
S000003259	YGR027C	RPS25A	Protein component of the small (40S) ribosomal subunit
S000003293	YGR061C	ADE6	Formylglycinamidine-ribonucleotide (FGAM)-synthetase
S000003320	YGR088W	CTT1	Cytosolic catalase T
S000003322	YGR090W	UTP22	Component of the small-subunit processome
S000003324	YGR092W	DBF2	Ser/Thr kinase involved in transcription and stress response
S000003333	YGR101W	PCP1	Mitochondrial serine protease
S000003368	YGR136W	LSB1	Negative regulator of actin nucleation-promoting factor activity
S000003385	YGR153W		Putative protein of unknown function
S000003389	YGR157W	CHO2	Phosphatidylethanolamine methyltransferase (PEMT)
S000003426	YGR194C	XKS1	Xylulokinase
S000003457	YGR225W	AMA1	Activator of meiotic anaphase promoting complex (APC/C)
S000003476	YGR244C	LSC2	Beta subunit of succinyl-CoA ligase
S000003550	YJL013C	MAD3	Subunit of spindle-assembly checkpoint complex
S000003556	YJL019W	MPS3	Nuclear envelope protein
S000003557	YJL020C	BBC1	Protein possibly involved in assembly of actin patches
S000003578	YJL042W	MHP1	Microtubule-associated protein involved in microtubule organization
S000003583	YJL047C	RTT101	Cullin subunit of a Roc1p-dependent E3 ubiquitin ligase complex
S000003609	YJL073W	JEM1	DnaJ-like chaperone required for nuclear membrane fusion during mating
S000003627	YJL091C	GWT1	Protein involved in the inositol acylation of GlcN-PI
S000003666	YJL130C	URA2	Bifunctional carbamoylphosphate synthetase/aspartate transcarbamylase
S000003693	YJL157C	FAR1	CDK inhibitor and nuclear anchor
S000003700	YJL164C	TPK1	cAMP-dependent protein kinase catalytic subunit
S000003702	YJL166W	QCR8	Subunit 8 of ubiquinol cytochrome-c reductase (Complex III)
S000003743	YJL207C	LAA1	AP-1 accessory protein
S000003748	YJL212C	OPT1	Proton-coupled oligopeptide transporter of the plasma membrane
S000003752	YJL216C	IMA5	Alpha-glucosidase
S000003794	YJR033C	RAV1	Subunit of RAVE complex (Rav1p, Rav2p, Skp1p)
S000003797	YJR036C	HUL4	Protein with similarity to hect domain E3 ubiquitin-protein ligases
S000003837	YJR076C	CDC11	Component of the septin ring that is required for cytokinesis
S000003857	YJR096W		Xylose and arabinose reductase
S000003880	YJR119C	JHD2	JmjC domain family histone demethylase
S000003949	YLL026W	HSP104	Disaggregase
S000003954	YLL031C	GPI13	ER membrane localized phosphoryltransferase
S000003959	YLL036C	PRP19	Splicing factor associated with the spliceosome
S000003973	YLL050C	COF1	Cofilin, involved in pH-dependent actin filament depolarization
S000004013	YLR023C	IZH3	Membrane protein involved in zinc ion homeostasis
S000004018	YLR028C	ADE16	Enzyme of 'de novo' purine biosynthesis
S000004024	YLR034C	SMF3	Putative divalent metal ion transporter involved in iron homeostasis
S000004039	YLR049C	MLO50	Mitochondrial protein of unknown function
S000004061	YLR071C	RGR1	Subunit of the RNA polymerase II mediator complex
S000004073	YLR083C	EMP70	Protein with a role in cellular adhesion and filamentous growth
S000004075	YLR085C	ARP6	Actin-related protein that binds nucleosomes
S000004079	YLR089C	ALT1	Alanine transaminase (glutamic pyruvic transaminase)
S000004104	YLR114C	AVL9	Conserved protein involved in exocytic transport from the Golgi
S000004131	YLR141W	RRN5	Protein involved in transcription of rDNA by RNA polymerase I
S000004136	YLR146C	SPE4	Spermine synthase
S000004155	YLR165C	PUS5	Pseudouridine synthase
S000004164	YLR174W	IDP2	Cytosolic NADP-specific isocitrate dehydrogenase
S000004178	YLR188W	MDL1	Mitochondrial inner membrane half-type ABC transporter
S000004189	YLR199C	PBA1	Protein involved in 20S proteasome assembly
S000004244	YLR254C	NDL1	Homolog of nuclear distribution factor NudE
S000004248	YLR258W	GSY2	Glycogen synthase
S000004293	YLR302C		Putative protein of unknown function
S000004294	YLR303W	MET17	O-acetyl homoserine-O-acetyl serine sulfhydrylase
S000004301	YLR310C	CDC25	Membrane bound guanine nucleotide exchange factor
S000004409	YLR417W	VPS36	Component of the ESCRT-II complex
S000004424	YLR432W	IMD3	Inosine monophosphate dehydrogenase
S000004463	YML004C	GLO1	Monomeric glyoxalase I
S000004466	YML007W	YAP1	Basic leucine zipper (bZIP) transcription factor
S000004480	YML018C		Protein of unknown function
S000004515	YML051W	GAL80	Transcriptional regulator involved in the repression of GAL genes
S000004524	YML059C	NTE1	Serine esterase
S000004537	YML072C	TCB3	Cortical ER protein involved in ER-plasma membrane tethering
S000004545	YML080W	DUS1	Dihydrouridine synthase
S000004548	YML083C		Protein of unknown function
S000004562	YML096W		Putative protein with similarity to asparagine synthetases
S000004589	YML120C	NDI1	NADH:ubiquinone oxidoreductase
S000004592	YML123C	PHO84	High-affinity inorganic phosphate (Pi) transporter
S000004605	YMR003W	AIM34	Protein of unknown function
S000004633	YMR031C	EIS1	Component of the eisosome required for proper eisosome assembly
S000004669	YMR065W	KAR5	Protein required for nuclear membrane fusion during karyogamy
S000004671	YMR067C	UBX4	UBX domain-containing protein that interacts with Cdc48p
S000004672	YMR068W	AVO2	Component of a complex containing the Tor2p kinase and other proteins
S000004673	YMR069W	NAT4	N alpha-acetyl-transferase
S000004690	YMR085W		Putative protein of unknown function
S000004692	YMR086W	SEG1	Component of eisosome required for proper eisosome assembly
S000004702	YMR096W	SNZ1	Subunit of a two-component pyridoxal-5â€™-phosphate synthase
S000004717	YMR111C	EUC1	Sequence-specific DNA binding protein
S000004743	YMR135W-A		Dubious open reading frame
S000004745	YMR137C	PSO2	Nuclease required for DNA single- and double-strand break repair
S000004748	YMR140W	SIP5	Protein of unknown function
S000004778	YMR168C	CEP3	Essential kinetochore protein
S000004809	YMR196W		Putative protein of unknown function
S000004820	YMR207C	HFA1	Mitochondrial acetyl-coenzyme A carboxylase
S000004840	YMR227C	TAF7	TFIID subunit (67 kDa)
S000004851	YMR238W	DFG5	Putative mannosidase
S000004886	YMR273C	ZDS1	Protein with a role in regulating Swe1p-dependent polarized growth
S000004917	YMR302C	YME2	Integral inner mitochondrial membrane protein
S000004966	YNL021W	HDA1	Putative catalytic subunit of a class II histone deacetylase complex
S000005042	YNL098C	RAS2	GTP-binding protein
S000005048	YNL104C	LEU4	Alpha-isopropylmalate synthase (2-isopropylmalate synthase)
S000005116	YNL172W	APC1	Largest subunit of the Anaphase-Promoting Complex/Cyclosome
S000005174	YNL230C	ELA1	Elongin A
S000005212	YNL268W	LYP1	Lysine permease
S000005217	YNL273W	TOF1	Subunit of a replication-pausing checkpoint complex
S000005222	YNL278W	CAF120	Part of the CCR4-NOT transcriptional regulatory complex
S000005234	YNL290W	RFC3	Subunit of heteropentameric Replication factor C (RF-C)
S000005242	YNL298W	CLA4	Cdc42p-activated signal transducing kinase
S000005270	YNL326C	PFA3	Palmitoyltransferase for Vac8p
S000005309	YNR026C	SEC12	Guanine nucleotide exchange factor (GEF)
S000005346	YNR063W	PUL4	Putative zinc-cluster transcription factor
S000005350	YNR067C	DSE4	Daughter cell-specific secreted protein with similarity to glucanases
S000005398	YOL038W	PRE6	Alpha 4 subunit of the 20S proteasome
S000005409	YOL049W	GSH2	Glutathione synthetase
S000005424	YOL063C	CRT10	Protein required for the degradation of mutant 25S rRNAs
S000005443	YOL083W	ATG34	Receptor protein involved in selective autophagy during starvation
S000005455	YOL095C	HMI1	Mitochondrial inner membrane localized ATP-dependent DNA helicase
S000005467	YOL107W		Putative protein of unknown function
S000005473	YOL113W	SKM1	Member of the PAK family of serine/threonine protein kinases
S000005484	YOL124C	TRM11	Catalytic subunit of adoMet-dependent tRNA methyltransferase complex
S000005499	YOL139C	CDC33	Translation initiation factor eIF4E
S000005505	YOL145C	CTR9	Component of the Paf1p complex involved in transcription elongation
S000005521	YOL161C	PAU20	Protein of unknown function
S000005537	YOR011W	AUS1	Plasma membrane sterol transporter of the ATP-binding cassette family
S000005549	YOR023C	AHC1	Subunit of the Ada histone acetyltransferase complex
S000005600	YOR074C	CDC21	Thymidylate synthase
S000005797	YOR271C	FSF1	Putative protein
S000005856	YOR329C	SCD5	Protein required for normal actin organization and endocytosis
S000005864	YOR337W	TEA1	Ty1 enhancer activator involved in Ty enhancer-mediated transcription
S000005881	YOR354C	MSC6	Multicopy suppressor of HER2 involved in mitochondrial translation
S000005892	YOR365C		Putative protein of unknown function
S000005893	YOR366W		Dubious open reading frame
S000005926	YPL005W	AEP3	Peripheral mitochondrial inner membrane protein
S000005930	YPL009C	RQC2	Component of Ribosome Quality Control (RQC) complex, which is a riboso
S000005948	YPL027W	SMA1	Protein of unknown function involved in prospore membrane assembly
S000005987	YPL066W	RGL1	Regulator of Rho1p signaling, cofactor of Tus1p
S000006047	YPL126W	NAN1	U3 snoRNP protein
S000006058	YPL137C	GIP3	Cytoplasmic protein that regulates protein phosphatase 1 Glc7p
S000006075	YPL154C	PEP4	Vacuolar aspartyl protease (proteinase A)
S000006137	YPL216W		Putative protein of unknown function
S000006191	YPL270W	MDL2	Mitochondrial inner membrane half-type ABC transporter
S000006207	YPR003C		Putative sulfate permease
S000006229	YPR025C	CCL1	Cyclin partner of the cyclin-dependent kinase (CDK) Kin28p
S000006236	YPR032W	SRO7	Effector of Rab GTPase Sec4p
S000006244	YPR040W	TIP41	Protein that interacts with Tap42p, which regulates PP2A
S000006337	YPR133C	SPN1	Protein involved in RNA polymerase II transcription
S000006364	YPR160W	GPH1	Glycogen phosphorylase required for the mobilization of glycogen
S000006379	YPR175W	DPB2	Second largest subunit of DNA polymerase II (DNA polymerase epsilon)
S000006388	YPR184W	GDB1	Glycogen debranching enzyme
S000006755	tV(AAC)G1		Valine tRNA (tRNA-Val), predicted by tRNAscan-SE analysis
S000007242	YKL033W-A		Protein of unknown function
S000007251	YNR032C-A	HUB1	Ubiquitin-like protein modifier
S000028730	YAL026C-A		Dubious open reading frame
S000028767	YFR036W-A		Dubious open reading frame
S000028834	YHR073W-A		Dubious open reading frame
S000132612	ICR1	ICR1	Long intergenic regulatory ncRNA
Genes	297

## Sheet: 3. Non-coding mutations
non-coding mutations
#non-coding refers to 5'-upstream sequences, ARS, intergenic sequences, ncRNA, 5'-UTRs, telomeres, introns, tRNAs
ANNOTATION	REGION	GENE_NAME	PROTEIN	Variant?	Hom/Het?	Gene_Name	SGD_Description
5'-upstream	YBL066C	SEF1	NA	Yes		Suppressor of Essential Function	Putative transcription factor; has homolog in Kluyveromyces lactis
5'-upstream	YBR134W	YBR134W	NA	Yes		0	Dubious open reading frame; unlikely to encode a functional protein, based on available experimental and comparative sequence data
5'-upstream	YBR170C	NPL4	NA	Yes		Nuclear Protein Localization	Substrate-recruiting cofactor of the Cdc48p-Npl4p-Ufd1p segregase; assists Cdc48p in the dislocation of misfolded, polyubiquitinated ERAD substrates that are subsequently delivered to the proteasome for degradation; also involved in the regulated destruction of resident ER membrane proteins, such as HMG-CoA reductase (Hmg1/2p) and cytoplasmic proteins (Fbp1p); role in mobilizing membrane bound tr…
5'-upstream	YDR156W	RPA14	NA	Yes		RNA Polymerase A	RNA polymerase I subunit A14
5'-upstream	YDR242W	AMD2	NA	Yes		AMiDase	Putative amidase
5'-upstream	YDR313C	PIB1	NA	Yes		PhosphatidylInositol(3)-phosphate Binding	RING-type ubiquitin ligase of the endosomal and vacuolar membranes; binds phosphatidylinositol(3)-phosphate; contains a FYVE finger domain
5'-upstream	YDR344C	YDR344C	NA	Yes		0	Putative protein of unknown function; conserved among S. cerevisiae strains
5'-upstream	YFL054C	AQY3	NA	Yes		AQuaporin from Yeast	Putative channel-like protein; similar to Fps1p; mediates passive diffusion of glycerol in the presence of ethanol
5'-upstream	YGL098W	USE1	NA	Yes		Unconventional SNARE in the ER	Essential SNARE protein localized to the ER; involved in retrograde traffic from the Golgi to the ER and Sey1p-independent homotypic ER fusion; required for efficient nuclear fusion during mating; forms a complex with the SNAREs Sec22p, Sec20p and Ufe1p
5'-upstream	YHR073W-A	Unknown	NA	Yes		0	Dubious open reading frame; unlikely to encode a functional protein, based on available experimental and comparative sequence data; partially overlaps verified ORF YHR073W; identified by expression profiling and mass spectrometry
5'-upstream	YHR110W	ERP5	NA	Yes		Emp24p/Erv25p Related Protein	Protein with similarity to Emp24p and Erv25p; member of the p24 family involved in ER to Golgi transport
5'-upstream	YJL216C	IMA5	NA	Yes		IsoMAltase	Alpha-glucosidase; specificity for isomaltose, maltose, and palatinose, but not alpha-methylglucoside; most distant member of the IMA isomaltase family, but with similar catalytic properties as Ima1p and Ima2p; not required for isomaltose utilization, but Ima5p overexpression allows the ima1 null mutant to grow on isomaltose; can cleave alpha-1,3 linkage of nigerose and turanose and alpha-1,5 lin…
5'-upstream	YJL166W	QCR8	NA	Yes		ubiQuinol-cytochrome C oxidoReductase	Subunit 8 of ubiquinol cytochrome-c reductase (Complex III); Complex III is a component of the mitochondrial inner membrane electron transport chain; oriented facing the intermembrane space; expression is regulated by Abf1p and Cpf1p
5'-upstream	YKL134C	OCT1	NA	Yes	Homozygous	OCTapeptidyl aminopeptidase	Mitochondrial intermediate peptidase; cleaves destabilizing N-terminal residues of a subset of proteins upon import, after their cleavage by mitochondrial processing peptidase (Mas1p-Mas2p); may contribute to mitochondrial iron homeostasis
5'-upstream	YKL054C	DEF1	NA	Yes		RNAPII DEgradation Factor	RNAPII degradation factor; forms a complex with Rad26p in chromatin, enables ubiquitination and proteolysis of RNAPII present in an elongation complex; mutant is deficient in Zip1p loading onto chromosomes during meiosis
5'-upstream	YKL044W	MMO1	NA	Yes		Mini Mitochondria ORF	Protein of unknown function; SWAT-GFP, seamless-GFP and mCherry fusion proteins localize to the mitochondria; mRNA identified as translated by ribosome profiling data; MMO1 is a non-essential gene
5'-upstream	YKL037W	AIM26	NA	Yes		Altered Inheritance rate of Mitochondria	Protein of unknown function; null mutant is viable and displays elevated frequency of mitochondrial genome loss; null mutation confers sensitivity to tunicamycin and DTT
5'-upstream	YKL035W	UGP1	NA	Yes		UDP-glucose pyrophosphorylase	UDP-glucose pyrophosphorylase (UGPase); catalyses the reversible formation of UDP-Glc from glucose 1-phosphate and UTP, involved in a wide variety of metabolic pathways, expression modulated by Pho85p through Pho4p; involved in PKA-mediated oxidative stress resistance and long-term survival in stationary phase; UGP1 has a paralog, YHL012W, that arose from the whole genome duplication
5'-upstream	YLR303W	MET17	NA	Yes		METhionine requiring	O-acetyl homoserine-O-acetyl serine sulfhydrylase; required for Methionine and cysteine biosynthesis
5'-upstream	YML004C	GLO1	NA	Yes		GLyOxalase	Monomeric glyoxalase I; catalyzes the detoxification of methylglyoxal (a by-product of glycolysis) via condensation with glutathione to produce S-D-lactoylglutathione; expression regulated by methylglyoxal levels and osmotic stress
5'-upstream	YMR065W	KAR5	NA	Yes		KARyogamy	Protein required for nuclear membrane fusion during karyogamy; localizes to the membrane with a soluble portion in the endoplasmic reticulum lumen, may form a complex with Jem1p and Kar2p; similar to zebrafish Brambleberry protein; expression of the gene is regulated by pheromone
5'-upstream	YMR069W	NAT4	NA	Yes		N-AcetylTransferase	N alpha-acetyl-transferase; involved in acetylation of the N-terminal residues of histones H4 and H2A
5'-upstream	YMR238W	DFG5	NA	Yes	Homozygous	Defective for Filamentous Growth	Putative mannosidase; essential glycosylphosphatidylinositol (GPI)-anchored membrane protein required for cell wall biogenesis in bud formation, involved in filamentous growth, homologous to Dcw1p
5'-upstream	YOL161C	PAU20	NA	Yes		seriPAUperin	Protein of unknown function; member of the seripauperin multigene family encoded mainly in subtelomeric regions; SWAT-GFP and mCherry fusion proteins localize to the vacuole; expression induced by low temperature and also by anaerobic conditions; induced during alcoholic fermentation
5'-upstream	YOL083W	ATG34	NA	Yes		AuTophaGy related	Receptor protein involved in selective autophagy during starvation; specifically involved in the transport of cargo protein alpha-mannosidase (Ams1p); Atg19p paralog
5'-upstream	YOL038W	PRE6	NA	Yes		PRoteinase yscE	Alpha 4 subunit of the 20S proteasome; may replace alpha 3 subunit (Pre9p) under stress conditions to create a more active proteasomal isoform; GFP-fusion protein relocates from cytosol to the mitochondrial surface upon oxidative stress
5'-upstream	YOR337W	TEA1	NA	Yes		Ty Enhancer Activator	Ty1 enhancer activator involved in Ty enhancer-mediated transcription; required for full levels of Ty enhancer-mediated transcription; C6 zinc cluster DNA-binding protein
5'-upstream	YPL027W	SMA1	NA	Yes		Spore Membrane Assembly	Protein of unknown function involved in prospore membrane assembly; involved in the assembly of the prospore membrane during sporulation; interacts with Spo14p
5'-upstream	YPR025C	CCL1	NA	Yes		0	Cyclin associated with protein kinase Kin28p; Kin28p is the TFIIH-associated carboxy-terminal domain (CTD) kinase involved in transcription initiation at RNA polymerase II promoters; human homolog CCNH allows growth of yeast ccl1 temperature-sensitive mutant at restrictive temperature
5'-upstream	YBR300C	YBR300C	NA	Yes		0	Dubious open reading frame; unlikely to encode a functional protein, based on available experimental and comparative sequence data; partially overlaps the verified gene YBR301W; YBR300C is not an essential gene
5'-upstream	YDR362C	TFC6	NA	Yes		Transcription Factor C	Subunit of RNA polymerase III transcription initiation factor complex; one of six subunits of RNA polymerase III transcription initiation factor complex (TFIIIC); part of TFIIIC TauB domain that binds BoxB promoter sites of tRNA and other genes; cooperates with Tfc3p in DNA binding; human homolog is TFIIIC-110
5'-upstream	YNL290W		NA	Yes		Replication Factor C	Subunit of heteropentameric Replication factor C (RF-C); which is a DNA binding protein and ATPase that acts as a clamp loader of the proliferating cell nuclear antigen (PCNA) processivity factor for DNA polymerases delta and epsilon; relocalizes to the cytosol in response to hypoxia
ARS	ARS450	Unknown	NA	Yes		#N/A	#N/A
ARS	ARS603.5	Unknown	NA	Yes		#N/A	#N/A
ARS	ARS1332	Unknown	NA	Yes	Homozygous	#N/A	#N/A
ARS	ARS213		NA	Yes		#N/A	#N/A
five_prime_UTR_intron	YGR027C	RPS25a	NA	Yes		Ribosomal Protein of the Small subunit	Protein component of the small (40S) ribosomal subunit; homologous to mammalian ribosomal protein S25, no bacterial homolog; RPS25A has a paralog, RPS25B, that arose from the whole genome duplication
intergenic	NA	Unknown	NA	Yes		#N/A	#N/A
intergenic	NA	Unknown	NA	Yes		#N/A	#N/A
intergenic	NA	Unknown	NA	Yes		#N/A	#N/A
intergenic	NA	Unknown	NA	Yes		#N/A	#N/A
intergenic	NA	Unknown	NA	Yes		#N/A	#N/A
intergenic	NA	Unknown	NA	Yes		#N/A	#N/A
intergenic	NA	Unknown	NA	Yes		#N/A	#N/A
intergenic	NA	Unknown	NA	Yes		#N/A	#N/A
intergenic	NA	Unknown	NA	Yes		#N/A	#N/A
intergenic	NA	Unknown	NA	Yes		#N/A	#N/A
intergenic	NA	Unknown	NA	Yes		#N/A	#N/A
intergenic	NA	Unknown	NA	Yes		#N/A	#N/A
intergenic	NA	Unknown	NA	Yes		#N/A	#N/A
intergenic	NA	Unknown	NA	Yes		#N/A	#N/A
intergenic	NA	Unknown	NA	Yes		#N/A	#N/A
intergenic	NA	Unknown	NA	Yes		#N/A	#N/A
intergenic	NA	Unknown	NA	Yes		#N/A	#N/A
intergenic	NA	Unknown	NA	Yes		#N/A	#N/A
intergenic	NA	Unknown	NA	Yes		#N/A	#N/A
intergenic	NA	Unknown	NA	Yes		#N/A	#N/A
intergenic	NA	Unknown	NA	Yes		#N/A	#N/A
intergenic	NA	Unknown	NA	Yes		#N/A	#N/A
intergenic	NA	Unknown	NA	Yes		#N/A	#N/A
intergenic	NA	Unknown	NA	Yes		#N/A	#N/A
intergenic	NA	Unknown	NA	Yes		#N/A	#N/A
intergenic	NA	Unknown	NA	Yes		#N/A	#N/A
intergenic	NA	Unknown	NA	Yes		#N/A	#N/A
intergenic	NA	Unknown	NA	Yes		#N/A	#N/A
intergenic	NA	Unknown	NA	Yes		#N/A	#N/A
intergenic	NA	Unknown	NA	Yes		#N/A	#N/A
intergenic	NA	Unknown	NA	Yes		#N/A	#N/A
intergenic	NA	Unknown	NA	Yes		#N/A	#N/A
intergenic	NA	Unknown	NA	Yes		#N/A	#N/A
intergenic	NA	Unknown	NA	Yes		#N/A	#N/A
intergenic	NA	Unknown	NA	Yes		#N/A	#N/A
intergenic	NA	Unknown	NA	Yes		#N/A	#N/A
intergenic	NA	Unknown	NA	Yes		#N/A	#N/A
intergenic	NA	Unknown	NA	Yes		#N/A	#N/A
intergenic	NA	Unknown	NA	Yes	Homozygous	#N/A	#N/A
intergenic	NA	Unknown	NA	Yes		#N/A	#N/A
intergenic	NA	Unknown	NA	Yes		#N/A	#N/A
intergenic	NA	Unknown	NA	Yes		#N/A	#N/A
intergenic	NA	Unknown	NA	Yes		#N/A	#N/A
intergenic	NA	Unknown	NA	Yes		#N/A	#N/A
intergenic	NA	NA		Yes		#N/A	#N/A
intergenic	NA		NA	Yes		#N/A	#N/A
intergenic	NA	unknown	NA	Yes		#N/A	#N/A
intergenic	NA	unknown	NA	Yes		#N/A	#N/A
intergenic	NA	unknown	NA	Yes		#N/A	#N/A
intergenic	NA	unknown	NA	Yes		#N/A	#N/A
intergenic	NA	unknown	NA	Yes		#N/A	#N/A
intergenic	NA	unknown	NA	Yes		#N/A	#N/A
intergenic	NA	unknown	NA	Yes		#N/A	#N/A
intron	YBR048W	RPS11b	NA	Yes		#N/A	#N/A
intron	YLL050C	COF1	NA	Yes		#N/A	#N/A
ncRNA	ICR1	ICR1	NA	Yes		#N/A	#N/A
telomere	TEL02L		NA	Yes		#N/A	#N/A
tRNA	tV(AAC)G1	RSC8	NA	Yes		0	Valine tRNA (tRNA-Val), predicted by tRNAscan-SE analysis
95	total mutations

## Sheet: 4. Genes_syn SNPs
Total number of genes with synonymous SNPs which do not change amino acid sequence
Primary DBID	Systematic Name	Standard Name	Brief Description
S000000024	YAL026C	DRS2	Trans-golgi network aminophospholipid translocase (flippase)
S000000033	YAL035W	FUN12	Translation initiation factor eIF5B
S000000143	YBL047C	EDE1	Scaffold protein involved in the formation of early endocytic sites
S000000157	YBL061C	SKT5	Activator of Chs3p (chitin synthase III) during vegetative growth
S000000175	YBL079W	NUP170	Subunit of inner ring of nuclear pore complex (NPC)
S000000224	YBR020W	GAL1	Galactokinase
S000000283	YBR079C	RPG1	eIF3a subunit of the eukaryotic translation initiation factor 3 (eIF3)
S000000316	YBR112C	CYC8	General transcriptional co-repressor
S000000337	YBR133C	HSL7	Protein arginine N-methyltransferase
S000000389	YBR185C	MBA1	Membrane-associated mitochondrial ribosome receptor
S000000415	YBR211C	AME1	Essential kinetochore protein associated with microtubules and SPBs
S000000417	YBR213W	MET8	Bifunctional dehydrogenase and ferrochelatase
S000000532	YCL027W	FUS1	Membrane protein localized to the shmoo tip
S000000559	YCL054W	SPB1	AdoMet-dependent methyltransferase
S000000628	YCR032W	BPH1	Protein homologous to Chediak-Higashi syndrome and Beige proteins
S000000854	YER052C	HOM3	Aspartate kinase (L-aspartate 4-P-transferase)
S000001065	YHR023W	MYO1	Type II myosin heavy chain
S000001229	YHR186C	KOG1	Subunit of TORC1
S000001241	YHR198C	AIM18	Protein of unknown function
S000001273	YIL011W	TIR3	Cell wall mannoprotein
S000001411	YIL149C	MLP2	Myosin-like protein associated with the nuclear envelope
S000001441	YIR002C	MPH1	3'-5' DNA helicase involved in error-free bypass of DNA lesions
S000001458	YIR019C	FLO11	GPI-anchored cell surface glycoprotein (flocculin)
S000001517	YKL034W	TUL1	Subunit of the DSC ubiquitin ligase complex
S000001519	YKL036C	YKL036C	Dubious open reading frame
S000001655	YKL172W	EBP2	Required for 25S rRNA maturation and 60S ribosomal subunit assembly
S000001686	YKL203C	TOR2	PIK-related protein kinase and rapamycin target
S000001693	YKL210W	UBA1	Ubiquitin activating enzyme (E1)
S000001698	YKL215C	OXP1	5-oxoprolinase
S000001794	YKR086W	PRP16	DEAH-box RNA helicase involved in second catalytic step of splicing a
S000001803	YKR095W	MLP1	Myosin-like protein associated with the nuclear envelope
S000001887	YFL007W	BLM10	Proteasome activator
S000001937	YFR041C	ERJ5	Type I membrane protein with a J domain
S000002149	YBL100W-B	YBL100W-B	Retrotransposon TYA Gag and TYB Pol genes
S000002209	YDL051W	LHP1	RNA binding protein required for maturation of tRNA and U6 snRNA
S000002295	YDL136W	RPL35B	Ribosomal 60S subunit protein L35B
S000002465	YDR058C	TGL2	Triacylglycerol lipase that is localized to the mitochondria
S000002665	YDR257C	RKM4	Ribosomal lysine methyltransferase
S000002778	YDR370C	DXO1	mRNA 5'-end-capping quality-control protein
S000002815	YDR407C	TRS120	Component of transport protein particle (TRAPP) complex II
S000002913	YDR505C	PSP1	Asn and gln rich protein of unknown function
S000003030	YGL062W	PYC1	Pyruvate carboxylase isoform
S000003108	YGL140C	YGL140C	Putative protein of unknown function
S000003175	YGL207W	SPT16	Subunit of the heterodimeric FACT complex (Spt16p-Pob3p)
S000003244	YGR012W	MCY1	Putative cysteine synthase
S000003320	YGR088W	CTT1	Cytosolic catalase T
S000003322	YGR090W	UTP22	Component of the small-subunit processome
S000003556	YJL019W	MPS3	Nuclear envelope protein
S000003578	YJL042W	MHP1	Microtubule-associated protein involved in microtubule organization
S000003627	YJL091C	GWT1	Protein involved in the inositol acylation of GlcN-PI
S000003748	YJL212C	OPT1	Proton-coupled oligopeptide transporter of the plasma membrane
S000003797	YJR036C	HUL4	Protein with similarity to hect domain E3 ubiquitin-protein ligases
S000003880	YJR119C	JHD2	JmjC domain family histone demethylase
S000003959	YLL036C	PRP19	Splicing factor associated with the spliceosome
S000004039	YLR049C	MLO50	Mitochondrial protein of unknown function
S000004075	YLR085C	ARP6	Actin-related protein that binds nucleosomes
S000004131	YLR141W	RRN5	Protein involved in transcription of rDNA by RNA polymerase I
S000004136	YLR146C	SPE4	Spermine synthase
S000004164	YLR174W	IDP2	Cytosolic NADP-specific isocitrate dehydrogenase
S000004178	YLR188W	MDL1	Mitochondrial inner membrane half-type ABC transporter
S000004248	YLR258W	GSY2	Glycogen synthase
S000004466	YML007W	YAP1	Basic leucine zipper (bZIP) transcription factor
S000004480	YML018C	YML018C	Protein of unknown function
S000004589	YML120C	NDI1	NADH:ubiquinone oxidoreductase
S000004702	YMR096W	SNZ1	Subunit of a two-component pyridoxal-5â€™-phosphate synthase
S000004743	YMR135W-A	YMR135W-A	Dubious open reading frame
S000004745	YMR137C	PSO2	Nuclease required for DNA single- and double-strand break repair
S000004748	YMR140W	SIP5	Protein of unknown function
S000004809	YMR196W	YMR196W	Putative protein of unknown function
S000004966	YNL021W	HDA1	Putative catalytic subunit of a class II histone deacetylase complex
S000005048	YNL104C	LEU4	Alpha-isopropylmalate synthase (2-isopropylmalate synthase)
S000005116	YNL172W	APC1	Largest subunit of the Anaphase-Promoting Complex/Cyclosome
S000005174	YNL230C	ELA1	Elongin A
S000005270	YNL326C	PFA3	Palmitoyltransferase for Vac8p
S000005346	YNR063W	PUL4	Putative zinc-cluster transcription factor
S000005409	YOL049W	GSH2	Glutathione synthetase
S000005424	YOL063C	CRT10	Protein required for the degradation of mutant 25S rRNAs
S000005455	YOL095C	HMI1	Mitochondrial inner membrane localized ATP-dependent DNA helicase
S000005473	YOL113W	SKM1	Member of the PAK family of serine/threonine protein kinases
S000005505	YOL145C	CTR9	Component of the Paf1p complex involved in transcription elongation
S000005881	YOR354C	MSC6	Multicopy suppressor of HER2 involved in mitochondrial translation
S000006058	YPL137C	GIP3	Cytoplasmic protein that regulates protein phosphatase 1 Glc7p
Total genes	82

## Sheet: 5. Genes_ns SNPs
Total number of genes with non-synonymous SNPs
Primary DBID	Systematic Name	Standard Name	Gene > Brief Description
S000000013	YAL015C	NTG1	DNA N-glycosylase and apurinic/apyrimidinic (AP) lyase
S000000024	YAL026C	DRS2	Trans-golgi network aminophospholipid translocase (flippase)
S000000026	YAL028W	FRT2	Tail-anchored ER membrane protein of unknown function
S000000103	YBL007C	SLA1	Cytoskeletal protein binding protein
S000000113	YBL017C	PEP1	Type I transmembrane sorting receptor for multiple vacuolar hydrolases
S000000161	YBL065W	YBL065W	Dubious open reading frame
S000000172	YBL076C	ILS1	Cytoplasmic isoleucine-tRNA synthetase
S000000184	YBL088C	TEL1	Protein kinase primarily involved in telomere length regulation
S000000202	YBL106C	SRO77	Protein with roles in exocytosis and cation homeostasis
S000000208	YBR004C	GPI18	Functional ortholog of human PIG-V
S000000272	YBR068C	BAP2	High-affinity leucine permease
S000000283	YBR079C	RPG1	eIF3a subunit of the eukaryotic translation initiation factor 3 (eIF3)
S000000297	YBR093C	PHO5	Repressible acid phosphatase
S000000301	YBR097W	VPS15	Serine/threonine protein kinase involved in vacuolar protein sorting
S000000374	YBR170C	NPL4	Substrate-recruiting cofactor of the Cdc48p-Npl4p-Ufd1p segregase
S000000406	YBR202W	MCM7	Component of the Mcm2-7 hexameric helicase complex
S000000449	YBR245C	ISW1	ATPase subunit of imitation-switch (ISWI) class chromatin remodelers
S000000456	YBR252W	DUT1	Deoxyuridine triphosphate diphosphatase (dUTPase)
S000000459	YBR255W	MTC4	Protein of unknown function
S000000544	YCL039W	GID7	Subunit of GID Complex that binds directly to central component Vid30p
S000000623	YCR028C	FEN2	Plasma membrane H+-pantothenate symporter
S000000763	YEL037C	RAD23	Protein with ubiquitin-like N terminus
S000000764	YEL038W	UTR4	Protein with sequence similarity to acireductone synthases
S000000781	YEL055C	POL5	Protein involved in 60S assembly and pre-40S AFs recycling
S000000968	YER166W	DNF1	Aminophospholipid translocase (flippase)
S000000971	YER169W	RPH1	JmjC domain-containing histone demethylase
S000000995	YHL003C	LAG1	Ceramide synthase component
S000001019	YHL027W	RIM101	Cys2His2 zinc-finger transcriptional repressor
S000001020	YHL028W	WSC4	Endoplasmic reticulum (ER) membrane protein
S000001030	YHL038C	CBP2	Required for splicing of the group I intron bI5 of the COB pre-mRNA
S000001044	YHR002W	LEU5	Mitochondrial carrier protein
S000001076	YHR034C	PIH1	Component of the conserved R2TP complex (Rvb1-Rvb2-Tah1-Pih1)
S000001090	YHR048W	YHK8	Presumed antiporter of the major facilitator superfamily
S000001106	YHR064C	SSZ1	Hsp70 protein that interacts with Zuo1p (a DnaJ homolog)
S000001119	YHR077C	NMD2	Protein involved in the nonsense-mediated mRNA decay (NMD) pathway
S000001154	YHR112C	YHR112C	Protein of unknown function
S000001222	YHR179W	OYE2	Conserved NADPH oxidoreductase containing flavin mononucleotide (FMN)
S000001284	YIL022W	TIM44	Essential component of the TIM23 complex
S000001340	YIL078W	THS1	Threonyl-tRNA synthetase
S000001384	YIL122W	POG1	DNA-binding transcriptional activator
S000001391	YIL129C	TAO3	Component of the RAM signaling network
S000001444	YIR005W	IST3	Component of the U2 snRNP
S000001449	YIR010W	DSN1	Essential component of the outer kinetochore MIND complex
S000001516	YKL033W	TTI1	Subunit of the ASTRA complex, involved in chromatin remodeling
S000001518	YKL035W	UGP1	UDP-glucose pyrophosphorylase (UGPase)
S000001543	YKL060C	FBA1	Fructose 1,6-bisphosphate aldolase
S000001569	YKL086W	SRX1	Sulfiredoxin
S000001584	YKL101W	HSL1	Nim1p-related protein kinase
S000001603	YKL120W	OAC1	Mitochondrial inner membrane transporter
S000001669	YKL186C	MTR2	mRNA transport regulator
S000001670	YKL187C	FAT3	Protein required for fatty acid uptake
S000001674	YKL191W	DPH2	Protein required for synthesis of diphthamide
S000001693	YKL210W	UBA1	Ubiquitin activating enzyme (E1)
S000001703	YKL220C	FRE2	Ferric reductase and cupric reductase
S000001730	YKR022C	NTR2	Essential protein that forms a dimer with Ntr1p
S000001766	YKR058W	GLG1	Glycogenin glucosyltransferase
S000001775	YKR067W	GPT2	Glycerol-3-phosphate/dihydroxyacetone phosphate sn-1 acyltransferase
S000001809	YKR101W	SIR1	Protein involved in silencing at mating-type loci HML and HMR
S000001811	YKR103W	NFT1	Putative transporter of the MRP subfamily
S000001926	YFR030W	MET10	Subunit alpha of assimilatory sulfite reductase
S000001933	YFR037C	RSC8	Component of the RSC chromatin remodeling complex
S000001944	YFR048W	RMD8	Cytosolic protein required for sporulation
S000002187	YDL029W	ARP2	Essential component of the Arp2/3 complex
S000002251	YDL093W	PMT5	Protein O-mannosyltransferase
S000002261	YDL103C	QRI1	UDP-N-acetylglucosamine pyrophosphorylase
S000002303	YDL144C	YDL144C	Protein of unknown function
S000002354	YDL195W	SEC31	Component of the Sec13p-Sec31p complex of the COPII vesicle coat
S000002462	YDR055W	PST1	Cell wall protein that contains a putative GPI-attachment site
S000002507	YDR100W	TVP15	Integral membrane protein
S000002568	YDR161W	ACL4	Specific assembly chaperone for ribosomal protein Rpl4a/Rpl4b
S000002590	YDR182W	CDC1	Putative mannose-ethanolamine phosphate phosphodiesterase
S000002614	YDR206W	EBS1	Protein involved in translation inhibition and nonsense-mediated decay
S000002622	YDR214W	AHA1	Co-chaperone that binds Hsp82p and activates its ATPase activity
S000002644	YDR236C	FMN1	Riboflavin kinase, produces riboflavin monophosphate (FMN)
S000002685	YDR277C	MTH1	Negative regulator of the glucose-sensing signal transduction pathway
S000002720	YDR312W	SSF2	Protein required for ribosomal large subunit maturation
S000002732	YDR324C	UTP4	Subunit of U3-containing 90S preribosome and SSU processome complexes
S000002734	YDR326C	YSP2	Sterol-binding protein
S000002746	YDR338C	YDR338C	Putative protein of unknown function
S000002787	YDR379W	RGA2	GTPase-activating protein for polarity-establishment protein Cdc42p
S000002977	YGL009C	LEU1	Isopropylmalate isomerase
S000003044	YGL076C	RPL7A	Ribosomal 60S subunit protein L7A
S000003049	YGL081W	YGL081W	Putative protein of unknown function
S000003068	YGL100W	SEH1	Subunit of the Nup84 nuclear pore and SEACAT subcomplexes
S000003082	YGL114W	YGL114W	Putative protein of unknown function
S000003097	YGL129C	RSM23	Mitochondrial ribosomal protein of the small subunit
S000003220	YGL251C	HFM1	Meiosis specific DNA helicase
S000003229	YGL260W	YGL260W	Putative protein of unknown function
S000003244	YGR012W	MCY1	Putative cysteine synthase
S000003246	YGR014W	MSB2	Mucin family member involved in various signaling pathways
S000003293	YGR061C	ADE6	Formylglycinamidine-ribonucleotide (FGAM)-synthetase
S000003324	YGR092W	DBF2	Ser/Thr kinase involved in transcription and stress response
S000003368	YGR136W	LSB1	Negative regulator of actin nucleation-promoting factor activity
S000003385	YGR153W	YGR153W	Putative protein of unknown function
S000003389	YGR157W	CHO2	Phosphatidylethanolamine methyltransferase (PEMT)
S000003426	YGR194C	XKS1	Xylulokinase
S000003457	YGR225W	AMA1	Activator of meiotic anaphase promoting complex (APC/C)
S000003476	YGR244C	LSC2	Beta subunit of succinyl-CoA ligase
S000003550	YJL013C	MAD3	Subunit of spindle-assembly checkpoint complex
S000003556	YJL019W	MPS3	Nuclear envelope protein
S000003557	YJL020C	BBC1	Protein possibly involved in assembly of actin patches
S000003583	YJL047C	RTT101	Cullin subunit of a Roc1p-dependent E3 ubiquitin ligase complex
S000003609	YJL073W	JEM1	DnaJ-like chaperone required for nuclear membrane fusion during mating
S000003666	YJL130C	URA2	Bifunctional carbamoylphosphate synthetase/aspartate transcarbamylase
S000003693	YJL157C	FAR1	CDK inhibitor and nuclear anchor
S000003700	YJL164C	TPK1	cAMP-dependent protein kinase catalytic subunit
S000003743	YJL207C	LAA1	AP-1 accessory protein
S000003837	YJR076C	CDC11	Component of the septin ring that is required for cytokinesis
S000003857	YJR096W	YJR096W	Xylose and arabinose reductase
S000003949	YLL026W	HSP104	Disaggregase
S000003954	YLL031C	GPI13	ER membrane localized phosphoryltransferase
S000004013	YLR023C	IZH3	Membrane protein involved in zinc ion homeostasis
S000004018	YLR028C	ADE16	Enzyme of 'de novo' purine biosynthesis
S000004061	YLR071C	RGR1	Subunit of the RNA polymerase II mediator complex
S000004073	YLR083C	EMP70	Protein with a role in cellular adhesion and filamentous growth
S000004079	YLR089C	ALT1	Alanine transaminase (glutamic pyruvic transaminase)
S000004104	YLR114C	AVL9	Conserved protein involved in exocytic transport from the Golgi
S000004155	YLR165C	PUS5	Pseudouridine synthase
S000004189	YLR199C	PBA1	Protein involved in 20S proteasome assembly
S000004293	YLR302C	YLR302C	Putative protein of unknown function
S000004301	YLR310C	CDC25	Membrane bound guanine nucleotide exchange factor
S000004409	YLR417W	VPS36	Component of the ESCRT-II complex
S000004424	YLR432W	IMD3	Inosine monophosphate dehydrogenase
S000004463	YML004C	GLO1	Monomeric glyoxalase I
S000004515	YML051W	GAL80	Transcriptional regulator involved in the repression of GAL genes
S000004524	YML059C	NTE1	Serine esterase
S000004537	YML072C	TCB3	Cortical ER protein involved in ER-plasma membrane tethering
S000004545	YML080W	DUS1	Dihydrouridine synthase
S000004548	YML083C	YML083C	Protein of unknown function
S000004562	YML096W	YML096W	Putative protein with similarity to asparagine synthetases
S000004592	YML123C	PHO84	High-affinity inorganic phosphate (Pi) transporter
S000004605	YMR003W	AIM34	Protein of unknown function
S000004633	YMR031C	EIS1	Component of the eisosome required for proper eisosome assembly
S000004671	YMR067C	UBX4	UBX domain-containing protein that interacts with Cdc48p
S000004672	YMR068W	AVO2	Component of a complex containing the Tor2p kinase and other proteins
S000004690	YMR085W	YMR085W	Putative protein of unknown function
S000004692	YMR086W	SEG1	Component of eisosome required for proper eisosome assembly
S000004702	YMR096W	SNZ1	Subunit of a two-component pyridoxal-5â€™-phosphate synthase
S000004717	YMR111C	EUC1	Sequence-specific DNA binding protein
S000004778	YMR168C	CEP3	Essential kinetochore protein
S000004820	YMR207C	HFA1	Mitochondrial acetyl-coenzyme A carboxylase
S000004840	YMR227C	TAF7	TFIID subunit (67 kDa)
S000004886	YMR273C	ZDS1	Protein with a role in regulating Swe1p-dependent polarized growth
S000004917	YMR302C	YME2	Integral inner mitochondrial membrane protein
S000005042	YNL098C	RAS2	GTP-binding protein
S000005212	YNL268W	LYP1	Lysine permease
S000005217	YNL273W	TOF1	Subunit of a replication-pausing checkpoint complex
S000005222	YNL278W	CAF120	Part of the CCR4-NOT transcriptional regulatory complex
S000005242	YNL298W	CLA4	Cdc42p-activated signal transducing kinase
S000005309	YNR026C	SEC12	Guanine nucleotide exchange factor (GEF)
S000005350	YNR067C	DSE4	Daughter cell-specific secreted protein with similarity to glucanases
S000005467	YOL107W	YOL107W	Putative protein of unknown function
S000005484	YOL124C	TRM11	Catalytic subunit of adoMet-dependent tRNA methyltransferase complex
S000005499	YOL139C	CDC33	Translation initiation factor eIF4E
S000005505	YOL145C	CTR9	Component of the Paf1p complex involved in transcription elongation
S000005537	YOR011W	AUS1	Plasma membrane sterol transporter of the ATP-binding cassette family
S000005549	YOR023C	AHC1	Subunit of the Ada histone acetyltransferase complex
S000005600	YOR074C	CDC21	Thymidylate synthase
S000005797	YOR271C	FSF1	Putative protein
S000005856	YOR329C	SCD5	Protein required for normal actin organization and endocytosis
S000005892	YOR365C	YOR365C	Putative protein of unknown function
S000005893	YOR366W	YOR366W	Dubious open reading frame
S000005926	YPL005W	AEP3	Peripheral mitochondrial inner membrane protein
S000005930	YPL009C	RQC2	Component of Ribosome Quality Control (RQC) complex, which is a riboso
S000005987	YPL066W	RGL1	Regulator of Rho1p signaling, cofactor of Tus1p
S000006047	YPL126W	NAN1	U3 snoRNP protein
S000006058	YPL137C	GIP3	Cytoplasmic protein that regulates protein phosphatase 1 Glc7p
S000006075	YPL154C	PEP4	Vacuolar aspartyl protease (proteinase A)
S000006137	YPL216W	YPL216W	Putative protein of unknown function
S000006191	YPL270W	MDL2	Mitochondrial inner membrane half-type ABC transporter
S000006207	YPR003C	YPR003C	Putative sulfate permease
S000006236	YPR032W	SRO7	Effector of Rab GTPase Sec4p
S000006337	YPR133C	SPN1	Protein involved in RNA polymerase II transcription
S000006364	YPR160W	GPH1	Glycogen phosphorylase required for the mobilization of glycogen
S000006379	YPR175W	DPB2	Second largest subunit of DNA polymerase II (DNA polymerase epsilon)
S000006388	YPR184W	GDB1	Glycogen debranching enzyme
S000007242	YKL033W-A	YKL033W-A	Protein of unknown function
S000007251	YNR032C-A	HUB1	Ubiquitin-like protein modifier
S000028730	YAL026C-A	YAL026C-A	Dubious open reading frame
S000028767	YFR036W-A	YFR036W-A	Dubious open reading frame
Total genes	180

## Sheet: 6. Genes_nsSNPs_effect
	Number of genes with non-synonymous (ns) SNPs that affect protein function
Primary DBID	Systematic Name	Standard Name	Brief Description
S000000013	YAL015C	NTG1	DNA N-glycosylase and apurinic/apyrimidinic (AP) lyase
S000000026	YAL028W	FRT2	Tail-anchored ER membrane protein of unknown function
S000000103	YBL007C	SLA1	Cytoskeletal protein binding protein
S000000110	YBL014C	RRN6	Component of the core factor (CF) rDNA transcription factor complex
S000000113	YBL017C	PEP1	Type I transmembrane sorting receptor for multiple vacuolar hydrolases
S000000161	YBL065W	YBL065W	Dubious open reading frame
S000000172	YBL076C	ILS1	Cytoplasmic isoleucine-tRNA synthetase
S000000184	YBL088C	TEL1	Protein kinase primarily involved in telomere length regulation
S000000208	YBR004C	GPI18	Functional ortholog of human PIG-V
S000000297	YBR093C	PHO5	Repressible acid phosphatase
S000000623	YCR028C	FEN2	Plasma membrane H+-pantothenate symporter
S000000763	YEL037C	RAD23	Protein with ubiquitin-like N terminus
S000000781	YEL055C	POL5	Protein involved in 60S assembly and pre-40S AFs recycling
S000000968	YER166W	DNF1	Aminophospholipid translocase (flippase)
S000000995	YHL003C	LAG1	Ceramide synthase component
S000001030	YHL038C	CBP2	Required for splicing of the group I intron bI5 of the COB pre-mRNA
S000001044	YHR002W	LEU5	Mitochondrial carrier protein
S000001090	YHR048W	YHK8	Presumed antiporter of the major facilitator superfamily
S000001106	YHR064C	SSZ1	Hsp70 protein that interacts with Zuo1p (a DnaJ homolog)
S000001115	YHR073W	OSH3	Member of an oxysterol-binding protein family
S000001222	YHR179W	OYE2	Conserved NADPH oxidoreductase containing flavin mononucleotide (FMN)
S000001284	YIL022W	TIM44	Essential component of the TIM23 complex
S000001444	YIR005W	IST3	Component of the U2 snRNP
S000001449	YIR010W	DSN1	Essential component of the outer kinetochore MIND complex
S000001516	YKL033W	TTI1	Subunit of the ASTRA complex, involved in chromatin remodeling
S000001569	YKL086W	SRX1	Sulfiredoxin
S000001584	YKL101W	HSL1	Nim1p-related protein kinase
S000001603	YKL120W	OAC1	Mitochondrial inner membrane transporter
S000001670	YKL187C	FAT3	Protein required for fatty acid uptake
S000001730	YKR022C	NTR2	Essential protein that forms a dimer with Ntr1p
S000001944	YFR048W	RMD8	Cytosolic protein required for sporulation
S000002187	YDL029W	ARP2	Essential component of the Arp2/3 complex
S000002245	YDL087C	LUC7	Essential protein associated with the U1 snRNP complex
S000002303	YDL144C	YDL144C	Protein of unknown function
S000002354	YDL195W	SEC31	Component of the Sec13p-Sec31p complex of the COPII vesicle coat
S000002507	YDR100W	TVP15	Integral membrane protein
S000002614	YDR206W	EBS1	Protein involved in translation inhibition and nonsense-mediated decay
S000002685	YDR277C	MTH1	Negative regulator of the glucose-sensing signal transduction pathway
S000002734	YDR326C	YSP2	Sterol-binding protein
S000002787	YDR379W	RGA2	GTPase-activating protein for polarity-establishment protein Cdc42p
S000002904	YDR496C	PUF6	Pumilio-homology domain protein
S000003044	YGL076C	RPL7A	Ribosomal 60S subunit protein L7A
S000003049	YGL081W	YGL081W	Putative protein of unknown function
S000003082	YGL114W	YGL114W	Putative protein of unknown function
S000003097	YGL129C	RSM23	Mitochondrial ribosomal protein of the small subunit
S000003220	YGL251C	HFM1	Meiosis specific DNA helicase
S000003229	YGL260W	YGL260W	Putative protein of unknown function
S000003293	YGR061C	ADE6	Formylglycinamidine-ribonucleotide (FGAM)-synthetase
S000003333	YGR101W	PCP1	Mitochondrial serine protease
S000003385	YGR153W	YGR153W	Putative protein of unknown function
S000003389	YGR157W	CHO2	Phosphatidylethanolamine methyltransferase (PEMT)
S000003476	YGR244C	LSC2	Beta subunit of succinyl-CoA ligase
S000003556	YJL019W	MPS3	Nuclear envelope protein
S000003583	YJL047C	RTT101	Cullin subunit of a Roc1p-dependent E3 ubiquitin ligase complex
S000003609	YJL073W	JEM1	DnaJ-like chaperone required for nuclear membrane fusion during mating
S000003666	YJL130C	URA2	Bifunctional carbamoylphosphate synthetase/aspartate transcarbamylase
S000003700	YJL164C	TPK1	cAMP-dependent protein kinase catalytic subunit
S000003743	YJL207C	LAA1	AP-1 accessory protein
S000003837	YJR076C	CDC11	Component of the septin ring that is required for cytokinesis
S000003857	YJR096W	YJR096W	Xylose and arabinose reductase
S000003949	YLL026W	HSP104	Disaggregase
S000004013	YLR023C	IZH3	Membrane protein involved in zinc ion homeostasis
S000004024	YLR034C	SMF3	Putative divalent metal ion transporter involved in iron homeostasis
S000004073	YLR083C	EMP70	Protein with a role in cellular adhesion and filamentous growth
S000004155	YLR165C	PUS5	Pseudouridine synthase
S000004244	YLR254C	NDL1	Homolog of nuclear distribution factor NudE
S000004293	YLR302C	YLR302C	Putative protein of unknown function
S000004424	YLR432W	IMD3	Inosine monophosphate dehydrogenase
S000004515	YML051W	GAL80	Transcriptional regulator involved in the repression of GAL genes
S000004524	YML059C	NTE1	Serine esterase
S000004548	YML083C	YML083C	Protein of unknown function
S000004562	YML096W	YML096W	Putative protein with similarity to asparagine synthetases
S000004592	YML123C	PHO84	High-affinity inorganic phosphate (Pi) transporter
S000004605	YMR003W	AIM34	Protein of unknown function
S000004672	YMR068W	AVO2	Component of a complex containing the Tor2p kinase and other proteins
S000004690	YMR085W	YMR085W	Putative protein of unknown function
S000004692	YMR086W	SEG1	Component of eisosome required for proper eisosome assembly
S000004717	YMR111C	EUC1	Sequence-specific DNA binding protein
S000004778	YMR168C	CEP3	Essential kinetochore protein
S000004840	YMR227C	TAF7	TFIID subunit (67 kDa)
S000005042	YNL098C	RAS2	GTP-binding protein
S000005217	YNL273W	TOF1	Subunit of a replication-pausing checkpoint complex
S000005242	YNL298W	CLA4	Cdc42p-activated signal transducing kinase
S000005484	YOL124C	TRM11	Catalytic subunit of adoMet-dependent tRNA methyltransferase complex
S000005499	YOL139C	CDC33	Translation initiation factor eIF4E
S000005537	YOR011W	AUS1	Plasma membrane sterol transporter of the ATP-binding cassette family
S000005549	YOR023C	AHC1	Subunit of the Ada histone acetyltransferase complex
S000005797	YOR271C	FSF1	Putative protein
S000005856	YOR329C	SCD5	Protein required for normal actin organization and endocytosis
S000005892	YOR365C	YOR365C	Putative protein of unknown function
S000006058	YPL137C	GIP3	Cytoplasmic protein that regulates protein phosphatase 1 Glc7p
S000006075	YPL154C	PEP4	Vacuolar aspartyl protease (proteinase A)
S000006244	YPR040W	TIP41	Protein that interacts with Tap42p, which regulates PP2A
S000006364	YPR160W	GPH1	Glycogen phosphorylase required for the mobilization of glycogen
S000006379	YPR175W	DPB2	Second largest subunit of DNA polymerase II (DNA polymerase epsilon)
S000007242	YKL033W-A	YKL033W-A	Protein of unknown function
S000007251	YNR032C-A	HUB1	Ubiquitin-like protein modifier
S000028767	YFR036W-A	YFR036W-A	Dubious open reading frame
	98

## Sheet: 7. ns_SNPS_SNAP2_PROVEAN
		Total mutations		371
		Total genes		302
		Genes effected (coding)		276
		Genes effected (non-coding)#		95
		*Some genes have >1 mutation
		#non-coding refers to 5'-upstream sequences, ARS, intergenic, ncRNA, 5'-UTRs, telomeres, introns, tRNAs (see 'non-coding mutations' work sheet)
		Non-syn SNPs (E>Q)		184
		Indel (coding) TTC>TTTC		1
		truncations (aa > stop)		8
	Key to data below:
	1	Synonymous SNPs (no amino acid change): yellow highlight
	2	Deleterious/Effect on protein structure: red font/red highlight
	3	Provean used to look at effect of truncations (eg W89* as W89del): red font. SNAP2 tests only amino acid substitutions and not premature stops
	4	Indels not analysed: red font
	5	Duplications: green highlight
	6	Homozygous: bold font
								PROVEAN PROTEIN		http://provean.jcvi.org/
	Variant Calling results (VC): Prediction on protein function using 3 algorithms (SNAP2, Provean, SIFT)
			SNAP2	https://www.rostlab.org/services/SNAP/				PROVEAN PROTEIN		http://provean.jcvi.org/seq_submit.php			SIFT					Comparison between algorithms
	REGION	GENE_NAME	PROTEIN	Variant	Predicted Effect	Score		Variant	Score	Prediction (cutoff= -2.5)			SIFT (below 0.05 is considered deleterious)	Interface (Impact 0 or 1)	Stability (Impact 0 or 1)	Start_Stop (Impact 0 or 1)		Union OR	Union AND		SGD_Description
	YAL028W	FRT2	S62F	effect	58	0.75		S62F	-1.432	Neutral			0.00384958	#N/A	#N/A	#N/A		TRUE	FALSE		Tail-anchored ER membrane protein of unknown function; interacts with homolog Frt1p; promotes growth in conditions of high Na+, alkaline pH, or cell wall stress, possibly via a role in posttranslational translocation; potential Cdc28p substrate; FRT2 has a paralog, FRT1, that arose from the whole genome duplication
	YBL088C	TEL1	E381K	effect	23	0.63		E381K	-0.65	Neutral			#N/A	#N/A	#N/A	#N/A		TRUE	FALSE		Protein kinase primarily involved in telomere length regulation; contributes to cell cycle checkpoint control in response to DNA damage; acts with Red1p and Mec1p to promote interhomolog recombination by phosphorylation of Hop1; functionally redundant with Mec1p; regulates P-body formation induced by replication stress; homolog of human ataxia-telangiectasia mutated (ATM) gene
	YBL076C	ILS1	R567K	effect	80	0.91		R567K	-2.85	Deleterious			0	#N/A	#N/A	#N/A		TRUE	TRUE		Cytoplasmic isoleucine-tRNA synthetase; target of the G1-specific inhibitor reveromycin A
	YBL065W	YBL065W	A88V	effect	29	0.63		A88V	-4	Deleterious			#N/A	#N/A	#N/A	#N/A		TRUE	FALSE		Dubious open reading frame; unlikely to encode a functional protein, based on available experimental and comparative sequence data; partially overlaps verified ORF SEF1/YBL066C; YBL065W is a non-essential gene
	YBL017C	PEP1	G563R	effect	53	0.75		G563R	-7.17	Deleterious			0.00598223	#N/A	#N/A	#N/A		TRUE	TRUE		Type I transmembrane sorting receptor for multiple vacuolar hydrolases; cycles between the late-Golgi and prevacuolar endosome-like compartments
	YBL007C	SLA1	R673K	effect	69	0.8		R673K	-3	Deleterious			0	#N/A	#N/A	#N/A		TRUE	TRUE		Cytoskeletal protein binding protein; required for assembly of the cortical actin cytoskeleton; interacts with proteins regulating actin dynamics and proteins required for endocytosis; found in the nucleus and cell cortex; has 3 SH3 domains
	YBR004C	GPI18	S63N	effect	28	0.63		S63N	-2.633	Deleterious			0.0181939	#N/A	#N/A	#N/A		TRUE	TRUE		Functional ortholog of human PIG-V; PIG-V is a mannosyltransferase that transfers the second mannose in glycosylphosphatidylinositol biosynthesis; the authentic, non-tagged protein was localized to mitochondria
	YBR093C	PHO5	G300D	effect	87	0.91		G300D	-6.672	Deleterious			0.0181881	#N/A	#N/A	#N/A		TRUE	TRUE		Repressible acid phosphatase; 1 of 3 repressible acid phosphatases that also mediates extracellular nucleotide-derived phosphate hydrolysis; secretory pathway derived cell surface glycoprotein; induced by phosphate starvation and coordinately regulated by PHO4 and PHO2
	YDL195W	SEC31	D352N	effect	34	0.66		D352N	-3.135	Deleterious			#N/A	#N/A	#N/A	#N/A		TRUE	FALSE		Component of the Sec13p-Sec31p complex of the COPII vesicle coat; COPII coat is required for vesicle formation in ER to Golgi transport; mutant has increased aneuploidy tolerance
	YDL144C	YDL144C	L147F	effect	15	0.59		L147F	-3.4	Deleterious			#N/A	#N/A	#N/A	#N/A		TRUE	FALSE		Protein of unknown function; green fluorescent protein (GFP)-fusion protein localizes to the cytoplasm and nucleus; YDL144C is not an essential gene; protein abundance increases in response to DNA replication stress
	YDL029W	ARP2	G159D	effect	82	0.91		G159D	-6.435	Deleterious			0	#N/A	#N/A	#N/A		TRUE	TRUE		Essential component of the Arp2/3 complex; Arp2/3 is a highly conserved actin nucleation center required for the motility and integrity of actin patches; involved in endocytosis and membrane growth and polarity; required for efficient Golgi-to-ER trafficking in COPI mutants
	YDR100W	TVP15	D133N	effect	27	0.63		D133N	-0.906	Neutral			#N/A	#N/A	#N/A	#N/A		TRUE	FALSE		Integral membrane protein; localized to late Golgi vesicles along with the v-SNARE Tlg2p
	YDR206W	EBS1	G204R	effect	96	0.95		G204R	-7.45	Deleterious			0	#N/A	#N/A	#N/A		TRUE	TRUE		Protein involved in translation inhibition and nonsense-mediated decay; interacts with cap binding protein Cdc33p and with Nam7p; localizes to P-bodies upon glucose starvation; mRNA abundance regulated by mRNA decay factors; EBS1 has a paralog, EST1, that arose from the whole genome duplication
	YDR277C	MTH1	P75S	effect	9	0.53		P75S	-1.673	Neutral			#N/A	#N/A	#N/A	#N/A		TRUE	FALSE		Negative regulator of the glucose-sensing signal transduction pathway; required for repression of transcription by Rgt1p; interacts with Rgt1p and the Snf3p and Rgt2p glucose sensors; phosphorylated by Yck1p, triggering Mth1p degradation; MTH1 has a paralog, STD1, that arose from the whole genome duplication
	YDR326C	YSP2	G1043R	effect	44	0.71		G1043R	-3.406	Deleterious			0.0288975	#N/A	#N/A	#N/A		TRUE	TRUE		Sterol-binding protein; has a probable role in retrograde transport of sterols from the plasma membrane to the ER; contains two StART-like domains that bind sterols and a GRAM domain; co-localizes to puncta in the cortical ER with Sip3p; one of six StART-like domain-containing proteins in yeast that may be involved in sterol transfer between intracellular membranes; conserved across eukaryotes
	YDR379W	RGA2	G166D	effect	22	0.63		G166D	0.217	Neutral			#N/A	#N/A	#N/A	#N/A		TRUE	FALSE		GTPase-activating protein for polarity-establishment protein Cdc42p; implicated in control of septin organization, pheromone response, and haploid invasive growth; regulated by Pho85p and Cdc28p; RGA2 has a paralog, RGA1, that arose from the whole genome duplication
	YIL022W	TIM44	L302F	effect	47	0.71		L302F	-3.833	Deleterious			0.0269874	#N/A	#N/A	#N/A		TRUE	TRUE		Essential component of the TIM23 complex; tethers the import motor and regulatory factors (PAM complex) to the translocation channel (Tim23p-Tim17p core complex); TIM23 complex is short for the translocase of the inner mitochondrial membrane
	YIR005W	IST3	E41K	effect	40	0.71		E41K	-3.067	Deleterious			0.0494948	#N/A	#N/A	#N/A		TRUE	TRUE		Component of the U2 snRNP; required for the first catalytic step of splicing and for spliceosomal assembly; interacts with Rds3p and is required for Mer1p-activated splicing; diploid mutants have a specific defect in MATa1 pre-mRNA splicing which leads to haploid gene expression in diploids
	YIR010W	DSN1	G565R	effect	39	0.66		G565R	-2.325	Neutral			#N/A	#N/A	#N/A	#N/A		TRUE	FALSE		Essential component of the outer kinetochore MIND complex; joins kinetochore subunits contacting DNA to those contacting microtubules; phosphorylation promotes interaction between outer and inner kinetochore proteins; kinetochore receptor for monopolin, via interaction with Csm1p; essential for both meiotic and mitotic chromosome segregation; MIND complex consists of Mtw1p, Nnf1p, Nsl1p and Dsn1p…
	YEL055C	POL5	G1000R	effect	71	0.85		G1000R	-2.024	Neutral			#N/A	#N/A	#N/A	#N/A		TRUE	FALSE		DNA Polymerase phi; has sequence similarity to the human MybBP1A and weak sequence similarity to B-type DNA polymerases, not required for chromosomal DNA replication; required for the synthesis of rRNA
	YEL037C	RAD23	E215K	effect	9	0.53		E215K	0	Neutral			#N/A	#N/A	#N/A	#N/A		TRUE	FALSE		Protein with ubiquitin-like N terminus; subunit of Nuclear Excision Repair Factor 2 (NEF2) with Rad4p that binds damaged DNA; enhances protein deglycosylation activity of Png1p; also involved, with Rad4p, in ubiquitylated protein turnover; Rad4p-Rad23p heterodimer binds to promoters of DNA damage response genes to repress their transcription in the absence of DNA damage
	YER166W	DNF1	D1335N	effect	58	0.75		D1335N	-4.944	Deleterious			0.0464513	#N/A	#N/A	#N/A		TRUE	TRUE		Aminophospholipid translocase (flippase); type 4 P-type ATPase; involved in phospholipid translocation, contributing to endocytosis, protein transport, and cellular polarization; localizes primarily to the plasma membrane; localizes to the shmoo tip where it has a redundant role in the cellular response to mating pheromone; DNF1 has a paralog, DNF2, that arose from the whole genome duplication
	YFR048W	RMD8	L232F	effect	53	0.75		L232F	-3.99	Deleterious			0	#N/A	#N/A	#N/A		TRUE	TRUE		Cytosolic protein required for sporulation
	YGL260W	YGL260W	V28I	effect	4	0.53		V28I	0	Neutral			#N/A	#N/A	#N/A	#N/A		TRUE	FALSE		Putative protein of unknown function; transcription is significantly increased in a NAP1 deletion background; deletion mutant has increased accumulation of nickel and selenium
	YGL251C	HFM1	A195V	effect	42	0.71		A195V	-3.91	Deleterious			0	#N/A	#N/A	#N/A		TRUE	TRUE		Meiosis specific DNA helicase; involved in the conversion of double-stranded breaks to later recombination intermediates and in crossover control; catalyzes the unwinding of Holliday junctions; has ssDNA and dsDNA stimulated ATPase activity
	YGL129C	RSM23	P392L	effect	7	0.53		P392L	-3.567	Deleterious			#N/A	#N/A	#N/A	#N/A		TRUE	FALSE		Mitochondrial ribosomal protein of the small subunit; has similarity to mammalian apoptosis mediator proteins; null mutation prevents induction of apoptosis by overproduction of metacaspase Mca1p
	YGL114W	YGL114W	G628E	effect	74	0.85		G628E	-6.933	Deleterious			0.00970988	#N/A	#N/A	#N/A		TRUE	TRUE		Putative protein of unknown function; predicted member of the oligopeptide transporter (OPT) family of membrane transporters
	YGL081W	YGL081W	G19D	effect	63	0.8		G19D	-7	Deleterious			#N/A	#N/A	#N/A	#N/A		TRUE	FALSE		Putative protein of unknown function; non-essential gene; interacts genetically with CHS5, a gene involved in chitin biosynthesis
	YGL076C	RPL7a	H81Y	effect	42	0.71		H81Y	-0.854	Neutral			0.04625	2.3	#N/A	#N/A		TRUE	FALSE		Ribosomal 60S subunit protein L7A; required for processing of 27SA3 pre-rRNA to 27SB pre-rRNA during assembly of large ribosomal subunit; depletion leads to a turnover of pre-rRNA; contains a conserved C-terminal Nucleic acid Binding Domain (NDB2); binds to Domain II of 25S and 5.8S rRNAs; homologous to mammalian ribosomal protein L7 and bacterial L30; RPL7A has a paralog, RPL7B, that arose from …
	YGR061C	ADE6	P342S	effect	36	0.66		P342S	-8	Deleterious			0.012361	#N/A	#N/A	#N/A		TRUE	TRUE		Formylglycinamidine-ribonucleotide (FGAM)-synthetase; catalyzes a step in the 'de novo' purine nucleotide biosynthetic pathway
	YGR153W	YGR153W	G172S	effect	36	0.66		G172S	-6	Deleterious			#N/A	#N/A	#N/A	#N/A		TRUE	FALSE		Putative protein of unknown function
	YGR157W	CHO2	R703H	effect	60	0.8		R703H	-3.992	Deleterious			#N/A	#N/A	#N/A	#N/A		TRUE	FALSE		Phosphatidylethanolamine methyltransferase (PEMT); catalyzes the first step in the conversion of phosphatidylethanolamine to phosphatidylcholine during the methylation pathway of phosphatidylcholine biosynthesis
	YGR244C	LSC2	P158S	effect	38	0.66		P158S	-6.973	Deleterious			0.021686	3.1	#N/A	#N/A		TRUE	TRUE		Beta subunit of succinyl-CoA ligase; succinyl-CoA ligase is a mitochondrial enzyme of the TCA cycle that catalyzes the nucleotide-dependent conversion of succinyl-CoA to succinate
	YHL038C	CBP2	R72H	effect	37	0.66		R72H	-1.714	Neutral			#N/A	#N/A	#N/A	#N/A		TRUE	FALSE		Required for splicing of the group I intron bI5 of the COB pre-mRNA; nuclear-encoded mitochondrial protein that binds to the RNA to promote splicing; also involved in but not essential for splicing of the COB bI2 intron and the intron in the 21S rRNA gene
	YHL003C	LAG1	G102E	effect	75	0.85		G102E	-6.478	Deleterious			#N/A	#N/A	#N/A	#N/A		TRUE	FALSE		Ceramide synthase component; involved in synthesis of ceramide from C26(acyl)-coenzyme A and dihydrosphingosine or phytosphingosine, functionally equivalent to Lac1p; forms ER foci upon DNA replication stress; homolog of human CERS2, a tumor metastasis suppressor gene whose silencing enhances invasion/metastasis of prostate cancer cells; LAG1 has a paralog, LAC1, that arose from the whole genome …
	YHR002W	LEU5	C46Y	effect	72	0.85		C46Y	-5.808	Deleterious			0.0184621	#N/A	#N/A	#N/A		TRUE	TRUE		Mitochondrial carrier protein; involved in the accumulation of CoA in the mitochondrial matrix; homolog of human Graves disease protein SLC25A16, which complements yeast null mutant; does not encode an isozyme of Leu4p, as first hypothesized
	YHR048W	YHK8	R281C	effect	33	0.66		R281C	-4.811	Deleterious			0.00419043	#N/A	#N/A	#N/A		TRUE	TRUE		Presumed antiporter of the major facilitator superfamily; member of the 12-spanner drug:H(+) antiporter DHA1 family; expression of gene is up-regulated in cells exhibiting reduced susceptibility to azoles
	YHR064C	SSZ1	G453D	effect	55	0.75		G453D	-6.461	Deleterious			0.0224446	#N/A	#N/A	#N/A		TRUE	TRUE		Hsp70 protein that interacts with Zuo1p (a DnaJ homolog); interacts with Zuo1p to form a ribosome-associated complex that binds the ribosome via the Zuo1p subunit; also involved in pleiotropic drug resistance via sequential activation of PDR1 and PDR5; binds ATP
	YHR179W	OYE2	P9L	effect	14	0.59		P9L	-8.041	Deleterious			#N/A	#N/A	#N/A	#N/A		TRUE	FALSE		Conserved NADPH oxidoreductase containing flavin mononucleotide (FMN); responsible for geraniol reduction into citronellol during fermentation; homologous to Oye3p with different ligand binding and catalytic properties; may be involved in sterol metabolism, oxidative stress response, and programmed cell death; protein abundance increases in response to DNA replication stress
	YJL207C	LAA1	R913C	effect	42	0.71		R913C	-3.16	Deleterious			0.0121718	#N/A	#N/A	#N/A		TRUE	TRUE		AP-1 accessory protein; colocalizes with clathrin to the late-Golgi apparatus; involved in TGN-endosome transport; physically interacts with AP-1; similar to the mammalian p200; may interact with ribosomes; YJL207C is a non-essential gene
	YJL164C	TPK1	L139F	effect	73	0.85		L139F	-3.862	Deleterious			0	#N/A	#N/A	#N/A		TRUE	TRUE		cAMP-dependent protein kinase catalytic subunit; promotes vegetative growth in response to nutrients via the Ras-cAMP signaling pathway; inhibited by regulatory subunit Bcy1p in the absence of cAMP; phosphorylates and inhibits Whi3p to promote G1/S phase passage; partially redundant with Tpk2p and Tpk3p; phosphorylates pre-Tom40p, which impairs its import into mitochondria under non-respiratory c…
	YJL130C	URA2	S1199F	effect	41	0.71		S1199F	-5.651	Deleterious			0.00202199	#N/A	#N/A	#N/A		TRUE	TRUE		Bifunctional carbamoylphosphate synthetase/aspartate transcarbamylase; catalyzes the first two enzymatic steps in the de novo biosynthesis of pyrimidines; both activities are subject to feedback inhibition by UTP
	YJL073W	JEM1	L238F	effect	44	0.71		E267K	-2.089	Neutral			0.0265762	#N/A	#N/A	#N/A		TRUE	FALSE		DnaJ-like chaperone required for nuclear membrane fusion during mating; localizes to the ER membrane; exhibits genetic interactions with KAR2
	YJL047C	RTT101	V740M	effect	26	0.63		V740M	-1.092	Neutral			0.017279	#N/A	#N/A	#N/A		TRUE	FALSE		Cullin subunit of a Roc1p-dependent E3 ubiquitin ligase complex; role in anaphase progression; required for recovery after DSB repair; implicated in Mms22-dependent DNA repair; involved with Mms1p in nonfunctional rRNA decay; modified by the ubiquitin-like protein, Rub1p
	YJL019W	MPS3	S305F	effect	35	0.66		S305F	-3.296	Deleterious			0.0128031	#N/A	#N/A	#N/A		TRUE	TRUE		Nuclear envelope protein; required for SPB insertion, SPB duplication, Kar5p localization near the SPB and nuclear fusion; interacts with Mps2p to tether half-bridge to core SPB; N-terminal acetylation by Eco1p regulates its role in nuclear organization; localizes to the SPB half bridge and telomeres during meiosis; required with Ndj1p and Csm4p for meiotic bouquet formation and telomere-led rapi…
	YJR076C	CDC11	S262F	effect	79	0.85		S262F	-5.443	Deleterious			0.00175929	0.2	#N/A	#N/A		TRUE	TRUE		Component of the septin ring that is required for cytokinesis; present at the ends of rod-like septin hetero-oligomers; C-terminal extension is important for recruitment of Bni5p to the mother-bud neck, which in turn is required for Myo1p recruitment and cytokinesis; septin rings at the mother-bud neck act as scaffolds for recruiting cell division factors and as barriers to prevent diffusion of s…
	YJR096W	YJR096W	E133K	effect	7	0.53		E133K	-3.8	Deleterious			0.0152527	#N/A	#N/A	#N/A		TRUE	TRUE		Xylose and arabinose reductase; member of the aldo-keto reductase (AKR) family; GFP-fusion protein is induced in response to the DNA-damaging agent MMS
	YKL187C	FAT3	L109F	effect	46	0.71		L109F	-2.507	Deleterious			0.0273378	#N/A	#N/A	#N/A		TRUE	TRUE		Protein required for fatty acid uptake; protein abundance increases in cortical patches in response to oleate exposure; the authentic, non-tagged protein is detected in a phosphorylated state in highly purified mitochondria in high-throughput studies; FAT3 has a paralog, YLR413W, that arose from the whole genome duplication
	YKL120W	OAC1	G139S	effect	41	0.71		G139S	-6	Deleterious			0.0210484	#N/A	#N/A	#N/A		TRUE	TRUE		Mitochondrial inner membrane transporter; transports oxaloacetate, sulfate, thiosulfate, and isopropylmalate; member of the mitochondrial carrier family
	YKL101W	HSL1	R434C	effect	48	0.71		R434C	-5.433	Deleterious			0	#N/A	#N/A	#N/A		TRUE	TRUE		Nim1p-related protein kinase; septin-binding kinase that localizes to the bud neck septin ring and regulates the morphogenesis checkpoint; phosphorylates Hsl7p and cooperates with Elm1p to recruit Hsl7p to the mother-bud neck, as a prerequisite for the subsequent recruitment, phosphorylation, and degradation of Swe1p; autophosphorylation enhances interactions with Hsl7p
	YKL086W	SRX1	E61K	effect	12	0.59		E61K	-1.796	Neutral			#N/A	#N/A	#N/A	#N/A		TRUE	FALSE		Sulfiredoxin; contributes to oxidative stress resistance by reducing cysteine-sulfinic acid groups in the peroxiredoxin Tsa1p, which is formed upon exposure to oxidants; conserved in higher eukaryotes; protein abundance increases in response to DNA replication stress
	YKL033W-A	YKL033W-A	L215S	effect	43	0.71		L215S	-2.615	Deleterious			0.0310425	#N/A	#N/A	#N/A		TRUE	TRUE		Putative protein of unknown function; similar to uncharacterized proteins from other fungi
	YKR022C	NTR2	R173C	effect	17	0.59		R173C	-1.857	Neutral			0.0410523	#N/A	#N/A	#N/A		TRUE	FALSE		Essential protein that forms a dimer with Ntr1p; also forms a trimer, with Ntr2p and the DExD/H-box RNA helicase Prp43p, that is involved in spliceosome disassembly
	YLL026W	HSP104	A341V	effect	55	0.75		A341V	-1.355	Neutral			#N/A	#N/A	#N/A	#N/A		TRUE	FALSE		Disaggregase; heat shock protein that cooperates with Ydj1p (Hsp40) and Ssa1p (Hsp70) to refold and reactivate previously denatured, aggregated proteins; responsive to stresses including: heat, ethanol, and sodium arsenite; involved in [PSI+] propagation; protein becomes more abundant and forms cytoplasmic foci in response to DNA replication stress; potentiated Hsp104p variants decrease TDP-43 pr…
	YLR023C	IZH3	G253D	effect	77	0.85		G253D	-3.417	Deleterious			#N/A	#N/A	#N/A	#N/A		TRUE	FALSE		Membrane protein involved in zinc ion homeostasis; member of the four-protein IZH family, expression induced by zinc deficiency; deletion reduces sensitivity to elevated zinc and shortens lag phase, overexpression reduces Zap1p activity
	YLR083C	EMP70	G151E	effect	75	0.85		G151E	-7.967	Deleterious			0.0118485	#N/A	#N/A	#N/A		TRUE	TRUE		Protein with a role in cellular adhesion and filamentous growth; also endosome-to-vacuole sorting; similar to Tmn3p; member of Transmembrane Nine family of proteins with 9 transmembrane segments; EMP70 has a paralog, TMN2, that arose from the whole genome duplication
	YLR165C	PUS5	S202L	effect	18	0.59		S202L	-3.124	Deleterious			0	#N/A	#N/A	#N/A		TRUE	TRUE		Pseudouridine synthase; catalyzes only the formation of pseudouridine (Psi)-2819 in mitochondrial 21S rRNA; not essential for viability
	YLR302C	YLR302C	L47F	effect	31	0.66		L47F	-4	Deleterious			#N/A	#N/A	#N/A	#N/A		TRUE	FALSE		Putative protein of unknown function; conserved among S. cerevisiae strains
	YLR432W	IMD3	G163D	effect	90	0.95		G163D	-6.81	Deleterious			0	#N/A	#N/A	#N/A		TRUE	TRUE		Inosine monophosphate dehydrogenase; catalyzes the rate-limiting step in the de novo synthesis of GTP; member of a four-gene family in S. cerevisiae, constitutively expressed; IMD3 has a paralog, IMD4, that arose from the whole genome duplication
	YML123C	PHO84	A351V	effect	44	0.71		A351V	-3.967	Deleterious			0.00935998	#N/A	#N/A	#N/A		TRUE	TRUE		High-affinity inorganic phosphate (Pi) transporter; also low-affinity manganese transporter; regulated by Pho4p and Spt7p; mutation confers resistance to arsenate; exit from the ER during maturation requires Pho86p; cells overexpressing Pho84p accumulate heavy metals but do not develop symptoms of metal toxicity
	YML096W	YML096W	G177R	effect	42	0.71		G177R	-4.413	Deleterious			#N/A	#N/A	#N/A	#N/A		TRUE	FALSE		Putative protein with similarity to asparagine synthetases; green fluorescent protein (GFP)-fusion protein localizes to the cytoplasm; YML096W is not an essential gene and partially overlaps the verified gene RAD10
	YML083C	YML083C	R274K	effect	31	0.66		R274K	-1.5	Neutral			#N/A	#N/A	#N/A	#N/A		TRUE	FALSE		Protein of unknown function; transcriptionally regulated by Upc2p via an upstream sterol response element; strong increase in transcript abundance during anaerobic growth compared to aerobic growth; cells deleted for YML083C do not exhibit growth defects in anerobic or anaerobic conditions
	YML059C	NTE1	G706D	effect	61	0.8		G706D	-6.533	Deleterious			0.0210544	#N/A	#N/A	#N/A		TRUE	TRUE		Serine esterase; homolog of human neuropathy target esterase (NTE); Nte1p-mediated phosphatidylcholine turnover influences transcription factor Opi1p localization, affecting transcriptional regulation of phospholipid biosynthesis genes
	YML051W	GAL80	V96M	effect	67	0.8		V96M	-2.243	Neutral			0.0445137	0.2	#N/A	#N/A		TRUE	FALSE		Transcriptional regulator involved in the repression of GAL genes; involved in the repression of GAL genes in the absence of galactose; inhibits transcriptional activation by Gal4p; inhibition relieved by Gal3p or Gal1p binding
	YMR003W	AIM34	T139I	effect	23	0.63		T139I	-0.875	Neutral			#N/A	#N/A	#N/A	#N/A		TRUE	FALSE		Protein of unknown function; GFP-fusion protein localizes to the mitochondria; null mutant is viable and displays reduced frequency of mitochondrial genome loss
	YMR068W	AVO2	T422M	effect	28	0.63		T422M	-1.694	Neutral			#N/A	#N/A	#N/A	#N/A		TRUE	FALSE		Component of a complex containing the Tor2p kinase and other proteins; complex may have a role in regulation of cell growth
	YMR085W	YMR085W	C79Y	effect	8	0.53		C79Y	-0.339	Neutral			0.00252885	#N/A	#N/A	#N/A		TRUE	FALSE		Putative protein of unknown function; YMR085W and adjacent ORF YMR084W are merged in related strains, and together are paralogous to glutamine-fructose-6-phosphate amidotransferase GFA1
	YMR086W	SEG1	A853T	effect	5	0.53		A853T	-0.339	Neutral			#N/A	#N/A	#N/A	#N/A		TRUE	FALSE		Component of eisosome required for proper eisosome assembly; precedes Pil1p/Lsp1p during eisosome formation, controls eisosome length and shape; diffusely distributed, forms heterogeneous patches at plasma membrane in small buds, also found in medium and large buds; expression repressed by cAMP; similar to A. gossypii SEG gene and to S. pombe Sle1p, important for generating eisosomes; SEG1 has a …
	YMR111C	EUC1	L323F	effect	7	0.53		L323F	-1.519	Neutral			#N/A	#N/A	#N/A	#N/A		TRUE	FALSE		Protein of unknown function; green fluorescent protein (GFP)-fusion protein localizes to the nucleus; YMR111C is not an essential gene; forms nuclear foci upon DNA replication stress
	YMR168C	CEP3	S408F	effect	33	0.66		S408F	-2.255	Neutral			#N/A	#N/A	#N/A	#N/A		TRUE	FALSE		Essential kinetochore protein; component of the CBF3 complex that binds the CDEIII region of the centromere; contains an N-terminal Zn2Cys6 type zinc finger domain, a C-terminal acidic domain, and a putative coiled coil dimerization domain
	YMR227C	TAF7	E536K	effect	26	0.63		E536K	-2.064	Neutral			#N/A	#N/A	#N/A	#N/A		TRUE	FALSE		TFIID subunit (67 kDa); involved in RNA polymerase II transcription initiation
	YNL298W	CLA4	S311F	effect	39	0.66		S311F	-2.444	Neutral			#N/A	#N/A	#N/A	#N/A		TRUE	FALSE		Cdc42p-activated signal transducing kinase; member of the PAK (p21-activated kinase) family, along with Ste20p and Skm1p; involved in septin ring assembly, vacuole inheritance, cytokinesis, sterol uptake regulation; phosphorylates Cdc3p and Cdc10p; CLA4 has a paralog, SKM1, that arose from the whole genome duplication
	YNL098C	RAS2	A66T	effect	24	0.63		A66T	-3.983	Deleterious			0	0.2	1	#N/A		TRUE	TRUE		GTP-binding protein; regulates nitrogen starvation response, sporulation, and filamentous growth; farnesylation and palmitoylation required for activity and localization to plasma membrane; homolog of mammalian Ras proto-oncogenes; RAS2 has a paralog, RAS1, that arose from the whole genome duplication
	YNR032C-A	HUB1	V16M	effect	65	0.8		V16M	-2.783	Deleterious			0.0243702	0.1	#N/A	#N/A		TRUE	TRUE		Ubiquitin-like protein modifier; promotes alternative splicing of SRC1 pre-mRNA; binds non-covalently to the HIND domain of Snu66, may function in modification of Sph1p and Hbt1p, functionally complemented by the human or S. pombe ortholog; mechanism of Hub1p adduct formation not yet clear
	YOL139C	CDC33	G123D	effect	6	0.53		G123D	-0.416	Neutral			#N/A	#N/A	1	#N/A		TRUE	FALSE		mRNA cap binding protein and translation initiation factor eIF4E; the eIF4E-cap complex is responsible for mediating cap-dependent mRNA translation via interactions with translation initiation factor eIF4G (Tif4631p or Tif4632p); protein abundance increases in response to DNA replication stress; mutants are defective for adhesion and pseudohyphal growth; human homolog EIF4E can complement yeast c…
	YOL124C	TRM11	V207M	effect	24	0.63		V207M	-2.375	Neutral			0.00968628	#N/A	#N/A	#N/A		TRUE	FALSE		Catalytic subunit of adoMet-dependent tRNA methyltransferase complex; required for the methylation of the guanosine nucleotide at position 10 (m2G10) in tRNAs; contains a THUMP domain and a methyltransferase domain; another complex member is Trm112p
	YOR011W	AUS1	T1267I	effect	71	0.85		T1267I	-4.01	Deleterious			#N/A	#N/A	#N/A	#N/A		TRUE	FALSE		Plasma membrane sterol transporter of the ATP-binding cassette family; required, along with Pdr11p, for uptake of exogenous sterols and their incorporation into the plasma membrane; activity is stimulated by phosphatidylserine; sterol uptake is required for anaerobic growth because sterol biosynthesis requires oxygen; AUS1 has a paralog, PDR11, that arose from the whole genome duplication
	YOR023C	AHC1	R67Q	effect	37	0.66		R67Q	-1.592	Neutral			0.0298726	#N/A	#N/A	#N/A		TRUE	FALSE		Subunit of the Ada histone acetyltransferase complex; required for structural integrity of the complex; Ahc2p and Ahc1p are unique to the ADA complex and not shared with the related SAGA and SLIK complexes; Ahc2p may tether Ahc1p to the complex
	YOR271C	FSF1	T102I	effect	31	0.66		T102I	-4.733	Deleterious			#N/A	#N/A	#N/A	#N/A		TRUE	FALSE		Putative protein; predicted to be an alpha-isopropylmalate carrier; belongs to the sideroblastic-associated protein family; non-tagged protein is detected in purified mitochondria; likely to play a role in iron homeostasis
	YOR329C	SCD5	P197L	effect	54	0.75		P197L	-7.938	Deleterious			0	#N/A	#N/A	#N/A		TRUE	TRUE		Protein required for normal actin organization and endocytosis; targeting subunit for protein phosphatase type 1; undergoes Crm1p-dependent nuclear-cytoplasmic shuttling; multicopy suppressor of clathrin deficiency
	YOR365C	YOR365C	A44E	effect	9	0.53		A44E	-1.311	Neutral			#N/A	#N/A	#N/A	#N/A		TRUE	FALSE		Putative protein of unknown function; not an essential protein; YOR365C has a paralog, FLC2, that arose from the whole genome duplication
	YPL154C	PEP4	G186D	effect	83	0.91		G186D	-6.943	Deleterious			0.0160674	#N/A	#N/A	#N/A		TRUE	TRUE		Vacuolar aspartyl protease (proteinase A); required for posttranslational precursor maturation of vacuolar proteinases; important for protein turnover after oxidative damage; plays a protective role in acetic acid induced apoptosis; synthesized as a zymogen, self-activates
	YPL137C	GIP3	P509S	effect	35	0.66		P509S	-7.233	Deleterious			0.0444055	#N/A	#N/A	#N/A		TRUE	TRUE		Cytoplasmic protein that regulates protein phosphatase 1 Glc7p; overexpression relocalizes Glc7p from the nucleus and prevents chromosome segregation; may interact with ribosomes, based on co-purification experiments; GIP3 has a paralog, HER1, that arose from the whole genome duplication
	YPR175W	DPB2	P348S	effect	44	0.71		P348S	-8	Deleterious			0	#N/A	#N/A	#N/A		TRUE	TRUE		Second largest subunit of DNA polymerase II (DNA polymerase epsilon); required for maintenance of fidelity of chromosomal replication; essential motif in C-terminus is required for formation of the four-subunit Pol epsilon; expression peaks at the G1/S phase boundary; Cdc28p substrate
	YAL015C	NTG1	R16K	effect	12	0.59		R16K	-1.014	Neutral			#N/A	#N/A	#N/A	#N/A		TRUE	FALSE		DNA N-glycosylase and apurinic/apyrimidinic (AP) lyase; involved in base excision repair; acts in both nucleus and mitochondrion; creates a double-strand break at mtDNA origins that stimulates replication in response to oxidative stress; required for maintaining mitochondrial genome integrity; NTG1 has a paralog, NTG2, that arose from the whole genome duplication
	YCR028C	FEN2	P362L	effect	55	0.75		P362L	-8.475	Deleterious			#N/A	#N/A	#N/A	#N/A		TRUE	FALSE		Plasma membrane H+-pantothenate symporter; confers sensitivity to the antifungal agent fenpropimorph; relocalizes from vacuole to cytoplasm upon DNA replication stress
	YFR036W-A	YFR036W-A	T29I	effect	49	0.71		T29I	-3	Deleterious			#N/A	#N/A	#N/A	#N/A		TRUE	FALSE		Dubious open reading frame; unlikely to encode a functional protein, based on available experimental and comparative sequence data; almost completely overlaps verified ORF RSC8/YFR037C
	YNL273W	TOF1	A986V	effect	29	0.63		A986V	-0.774	Neutral			#N/A	#N/A	#N/A	#N/A		TRUE	FALSE		Subunit of a replication-pausing checkpoint complex; Tof1p-Mrc1p-Csm3p acts at the stalled replication fork to promote sister chromatid cohesion after DNA damage, facilitating gap repair of damaged DNA; interacts with the MCM helicase; relocalizes to the cytosol in response to hypoxia
	YPR160W	GPH1	S722F	effect	39	0.66		S722F	-5.839	Deleterious			0.00123159	#N/A	#N/A	#N/A		TRUE	TRUE		Glycogen phosphorylase required for the mobilization of glycogen; non-essential; regulated by cyclic AMP-mediated phosphorylation; phosphorylation by Cdc28p may coordinately regulate carbohydrate metabolism and the cell cycle; expression is regulated by stress-response elements and by the HOG MAP kinase pathway
	YAL026C	DRS2	D1350N	neutral	-35	0.66		D1350N	-0.133	Neutral			#N/A	#N/A	#N/A	#N/A		FALSE	FALSE		Trans-golgi network aminophospholipid translocase (flippase); maintains membrane lipid asymmetry in post-Golgi secretory vesicles; contributes to clathrin-coated vesicle formation, endocytosis, protein trafficking between the Golgi and endosomal system and the cellular response to mating pheromone; autoinhibited by its C-terminal tail; localizes to the trans-Golgi network; mutations in human homo…
	YAL026C-A	Unknown	M58I	neutral	-10	0.53		M58I	-4	Deleterious			#N/A	#N/A	#N/A	#N/A		TRUE	FALSE		Dubious open reading frame; unlikely to encode a functional protein, based on available experimental and comparative sequence data; partially overlaps the uncharacterized ORF YAL027W and the verified gene DRS2
	YBL106C	SRO77	V495I	neutral	-82	0.93		V495I	0.534	Neutral			#N/A	#N/A	#N/A	#N/A		FALSE	FALSE		Protein with roles in exocytosis and cation homeostasis; functions in docking and fusion of post-Golgi vesicles with plasma membrane; regulates cell proliferation and colony development via the Rho1-Tor1 pathway; interacts with SNARE protein Sec9p; homolog of Drosophila lethal giant larvae tumor suppressor; SRO77 has a paralog, SRO7, that arose from the whole genome duplication
	YBR068C	BAP2	R67K	neutral	-49	0.72		R67K	0.399	Neutral			#N/A	#N/A	#N/A	#N/A		FALSE	FALSE		High-affinity leucine permease; functions as a branched-chain amino acid permease involved in uptake of leucine, isoleucine and valine; contains 12 predicted transmembrane domains; BAP2 has a paralog, BAP3, that arose from the whole genome duplication
	YBR079C	RPG1	A773T	neutral	-51	0.78		A773T	-2.121	Neutral			#N/A	#N/A	#N/A	#N/A		FALSE	FALSE		eIF3a subunit of the eukaryotic translation initiation factor 3 (eIF3); subunit of the core complex of eIF3; essential for translation; part of a Prt1p-Rpg1p-Nip1p subcomplex that stimulates binding of mRNA and tRNA(i)Met to ribosomes; involved in translation reinitiation; eIF3 is also involved in programmed stop codon readthrough
	YBR097W	VPS15	T333I	neutral	-13	0.57		T333I	-2.2	Neutral			#N/A	#N/A	#N/A	#N/A		FALSE	FALSE		Serine/threonine protein kinase involved in vacuolar protein sorting; functions as a membrane-associated complex with Vps34p; active form recruits Vps34p to the Golgi membrane; interacts with the GDP-bound form of Gpa1p; myristoylated; a fraction is localized, with Vps34p, to nuclear pores at nucleus-vacuole junctions and may facilitate transcription elongation for genes positioned at the nuclear…
	YBR097W	VPS15	V1104I	neutral	-75	0.87		V1104I	-0.15	Neutral			#N/A	#N/A	#N/A	#N/A		FALSE	FALSE		Serine/threonine protein kinase involved in vacuolar protein sorting; functions as a membrane-associated complex with Vps34p; active form recruits Vps34p to the Golgi membrane; interacts with the GDP-bound form of Gpa1p; myristoylated; a fraction is localized, with Vps34p, to nuclear pores at nucleus-vacuole junctions and may facilitate transcription elongation for genes positioned at the nuclear…
	YBR170C	NPL4	G109S	neutral	-63	0.82		G109S	-1.529	Neutral			#N/A	#N/A	#N/A	#N/A		FALSE	FALSE		Substrate-recruiting cofactor of the Cdc48p-Npl4p-Ufd1p segregase; assists Cdc48p in the dislocation of misfolded, polyubiquitinated ERAD substrates that are subsequently delivered to the proteasome for degradation; also involved in the regulated destruction of resident ER membrane proteins, such as HMG-CoA reductase (Hmg1/2p) and cytoplasmic proteins (Fbp1p); role in mobilizing membrane bound tr…
	YBR202W	MCM7	E399K	neutral	-93	0.97		E399K	0.243	Neutral			#N/A	#N/A	#N/A	#N/A		FALSE	FALSE		Component of the Mcm2-7 hexameric helicase complex; MCM2-7 primes origins of DNA replication in G1 and becomes an active ATP-dependent helicase that promotes DNA melting and elongation in S-phase; forms an Mcm4p-6p-7p subcomplex
	YBR245C	ISW1	A1104T	neutral	-87	0.93		A1104T	-0.169	Neutral			#N/A	#N/A	#N/A	#N/A		FALSE	FALSE		ATPase subunit of imitation-switch (ISWI) class chromatin remodelers; with Ioc3p forms Isw1a complex involved in repression of transcription initiation; with Ioc2p and Ioc4p forms Isw1b complex involved in regulation of transcription elongation; Isw1b recruited to ORFs by H3K36 methylation and acts with Chd1p to prevent trans-histone exchange over coding regions; Isw1p import into nucleus depends…
	YBR252W	DUT1	V94I	neutral	-5	0.53		V94I	-0.684	Neutral			#N/A	#N/A	#N/A	#N/A		FALSE	FALSE		Deoxyuridine triphosphate diphosphatase (dUTPase); catalyzes hydrolysis of dUTP to dUMP and PPi, thereby preventing incorporation of uracil into DNA during replication; critical for the maintenance of genetic stability; also has diphosphatase activity on deoxyinosine triphosphate; human homolog DUT allows growth of yeast haploid dut1 null mutant after sporulation of heterozygous diploid
	YBR255W	MTC4	S218N	neutral	-74	0.87		S218N	-0.433	Neutral			#N/A	#N/A	#N/A	#N/A		FALSE	FALSE		Protein of unknown function; required for normal growth rate at 15 degrees C; green fluorescent protein (GFP)-fusion protein localizes to the cytoplasm in a punctate pattern; mtc4 is synthetically sick with cdc13-1
	YCL039W	GID7	E726K	neutral	-71	0.87		E726K	-0.155	Neutral			#N/A	#N/A	#N/A	#N/A		FALSE	FALSE		Subunit of GID Complex that binds directly to central component Vid30p; GID complex is involved in proteasome-dependent catabolite inactivation of fructose-1,6-bisphosphatase; Gid7p contains six WD40 repeats; computational analysis suggests that Gid7p and Moh1p have similar functions
	YDL103C	QRI1	S120F	neutral	-20	0.57		S120F	-5.7	Deleterious			0.00230645	#N/A	#N/A	#N/A		TRUE	FALSE		UDP-N-acetylglucosamine pyrophosphorylase; catalyzes the formation of UDP-N-acetylglucosamine (UDP-GlcNAc), which is important in cell wall biosynthesis, protein N-glycosylation, and GPI anchor biosynthesis; protein abundance increases in response to DNA replication stress
	YDL093W	PMT5	A495T	neutral	-7	0.53		A495T	-3.92	Deleterious			0.0128527	#N/A	#N/A	#N/A		TRUE	FALSE		Protein O-mannosyltransferase; transfers mannose residues from dolichyl phosphate-D-mannose to protein serine/threonine residues; acts in a complex with Pmt3p, can instead interact with Pmt2p in some conditions; target for new antifungals
	YDR055W	PST1	A337T	neutral	-53	0.78		A337T	-0.218	Neutral			#N/A	#N/A	#N/A	#N/A		FALSE	FALSE		Cell wall protein that contains a putative GPI-attachment site; secreted by regenerating protoplasts; up-regulated by activation of the cell integrity pathway, as mediated by Rlm1p; upregulated by cell wall damage via disruption of FKS1; PST1 has a paralog, ECM33, that arose from the whole genome duplication
	YDR161W	ACL4	G203S	neutral	-79	0.87		G203S	1.176	Neutral			#N/A	#N/A	#N/A	#N/A		FALSE	FALSE		Specific assembly chaperone for ribosomal protein Rpl4p; binds to an evolutionarily conserved surface extension of nascent Rpl4p and chaperones Rpl4p until its assembly into the pre-ribosome; transcriptionally co-regulated with rRNA and ribosome biosynthesis genes
	YDR182W	CDC1	V292I	neutral	-37	0.66		V292I	-0.842	Neutral			#N/A	#N/A	#N/A	#N/A		FALSE	FALSE		Putative mannose-ethanolamine phosphate phosphodiesterase; involved in GPI-anchor remodeling prior to the attachment of cell wall proteins to beta 1,3-glucan, removing ethanolamine phosphate from the first mannose of GPI anchors; mutants display elevated Ca2+-dependent signaling resulting in secondary actin polarization and Golgi inheritance defects; enzyme is Mn2+-dependent; mutants have cell di…
	YDR214W	AHA1	D278N	neutral	-94	0.97		D278N	2.844	Neutral			#N/A	#N/A	#N/A	#N/A		FALSE	FALSE		Co-chaperone that binds Hsp82p and activates its ATPase activity; plays a role in determining prion variants; similar to Hch1p; expression is regulated by stresses such as heat shock; protein abundance increases in response to DNA replication stress
	YDR236C	FMN1	P210S	neutral	-50	0.72		P210S	0.433	Neutral			#N/A	#N/A	#N/A	#N/A		FALSE	FALSE		Riboflavin kinase, produces riboflavin monophosphate (FMN); FMN is a necessary cofactor for many enzymes; predominantly localizes to the microsomal fraction and also found in the mitochondrial inner membrane; human RFK functionally complements the lethality of the null mutation
	YDR312W	SSF2	T232I	neutral	-15	0.57		T232I	-2.667	Deleterious			#N/A	#N/A	#N/A	#N/A		TRUE	FALSE		Protein required for ribosomal large subunit maturation; functionally redundant with Ssf1p; member of the Brix family; SSF2 has a paralog, SSF1, that arose from the whole genome duplication
	YDR324C	UTP4	D127N	neutral	-55	0.78		D127N	-2.167	Neutral			#N/A	#N/A	#N/A	#N/A		FALSE	FALSE		Subunit of U3-containing 90S preribosome and SSU processome complexes; involved in production of 18S rRNA and assembly of small ribosomal subunit; member of t-Utp subcomplex involved with transcription of 35S rRNA transcript; Small Subunit processome is also known as SSU processome
	YIL129C	TAO3	T18I	neutral	-9	0.53		T18I	-0.793	Neutral			#N/A	#N/A	#N/A	#N/A		FALSE	FALSE		Component of the RAM signaling network; is involved in regulation of Ace2p activity and cellular morphogenesis, interacts with protein kinase Cbk1p and also with Kic1p
	YIL122W	POG1	R63K	neutral	-43	0.72		R63K	-0.222	Neutral			#N/A	#N/A	#N/A	#N/A		FALSE	FALSE		DNA-binding transcriptional activator; involved in cell cycle regulation; overexpression promotes recovery from pheromone induced arrest via CLN1/2 transcription, induction of of IME1 during sporulation, and suppression of stress sensitivity resulting from mutation of the E3 ubiquitin ligase Rsp5p; binds upstream of BAR1 and cell cycle-related genes; phosphorylated form may be ubiquitinated by Dm…
	YIL078W	THS1	V250I	neutral	-93	0.97		V250I	0.359	Neutral			#N/A	#N/A	#N/A	#N/A		FALSE	FALSE		Threonyl-tRNA synthetase; essential cytoplasmic protein; human homolog TARS can complement yeast null mutant
	YEL038W	UTR4	M1I	neutral	-79	0.87		M1I	-0.7	Neutral			#N/A	#N/A	#N/A	1		TRUE	FALSE		Protein with sequence similarity to acireductone synthases; involved in methionine salvage; found in both the cytoplasm and nucleus
	YER169W	RPH1	V215I	neutral	-68	0.82		V215I	0.336	Neutral			#N/A	#N/A	#N/A	#N/A		FALSE	FALSE		JmjC domain-containing histone demethylase; targets tri- and dimethylated H3K36; associates with actively transcribed regions and promotes elongation; repressor of autophagy-related genes in nutrient-replete conditions; damage-responsive repressor of PHR1; phosphorylated by the Rad53p-dependent DNA damage checkpoint pathway and by a Rim1p-mediated event during starvation; target of stress-induced…
	YFR030W	MET10	A289V	neutral	-97	0.97		A289V	-1.667	Neutral			#N/A	#N/A	#N/A	#N/A		FALSE	FALSE		Subunit alpha of assimilatory sulfite reductase; complex converts sulfite into sulfide
	YGL100W	SEH1	E299K	neutral	-57	0.78		E299K	-1.593	Neutral			#N/A	30.7	#N/A	#N/A		TRUE	FALSE		Subunit of the Nup84 nuclear pore and SEACAT subcomplexes; involved in nucleocytoplasmic transport and NPC biogenesis in the nuclear pore subcomplex; subunit of SEACAT, a subcomplex of the SEA complex that inhibits the TORC1 inhibitory role of SEACIT (Iml1p-Npr2p-Npr3p), a GAP for Gtr1p in response to amino acid limitation, thereby resulting in activation of TORC1 signaling; SEA is a coatomer-rel…
	YGL009C	LEU1	A54V	neutral	-32	0.66		A54V	-3.968	Deleterious			#N/A	#N/A	#N/A	#N/A		TRUE	FALSE		Isopropylmalate isomerase; catalyzes the second step in the leucine biosynthesis pathway
	YGR014W	MSB2	G1143S	neutral	-59	0.78		G1143S	0.158	Neutral			#N/A	#N/A	#N/A	#N/A		FALSE	FALSE		Mucin family member involved in various signaling pathways; functions as osmosensor in the Sho1p-mediated HOG pathway; functions in Cdc42p- and MAP kinase-dependent filamentous growth signaling pathway; processed into secreted and cell-associated forms by aspartyl protease Yps1p; potential Cdc28p substrate
	YGR092W	DBF2	A512T	neutral	-68	0.82		A512T	-1.911	Neutral			#N/A	#N/A	#N/A	#N/A		FALSE	FALSE		Ser/Thr kinase involved in transcription and stress response; functions as part of a network of genes in exit from mitosis; localization is cell cycle regulated; activated by Cdc15p during the exit from mitosis; also plays a role in regulating the stability of SWI5 and CLB2 mRNAs; phosphorylates Chs2p to regulate primary septum formation and Hof1p to regulate cytokinesis; DBF2 has a paralog, DBF2…
	YGR136W	LSB1	S36N	neutral	-34	0.66		S36N	-0.374	Neutral			#N/A	#N/A	#N/A	#N/A		FALSE	FALSE		Negative regulator of actin nucleation-promoting factor activity; interacts with Las17p, a homolog of human Wiskott-Aldrich Syndrome protein (WASP), via an N-terminal SH3 domain, and along with PIN3 cooperatively inhibits the nucleation of actin filaments; overexpression blocks receptor-mediated endocytosis; protein increases in abundance and forms nuclear foci in response to DNA replication stre…
	YGR194C	XKS1	A119V	neutral	-37	0.66		A119V	-3.517	Deleterious			#N/A	#N/A	#N/A	#N/A		TRUE	FALSE		Xylulokinase; converts D-xylulose and ATP to xylulose 5-phosphate and ADP; rate limiting step in fermentation of xylulose; required for xylose fermentation by recombinant S. cerevisiae strains
	YGR225W	AMA1	G248D	neutral	-23	0.61		G248D	-4.375	Deleterious			#N/A	#N/A	#N/A	#N/A		TRUE	FALSE		Activator of meiotic anaphase promoting complex (APC/C); Cdc20p family member; required for initiation of spore wall assembly; required for Clb1p degradation during meiosis; prevents premature assembly of the meiosis I spindle, required for DSB induced prophase I arrest
	YHL028W	WSC4	S264N	neutral	-18	0.57		S264N	-1.183	Neutral			0.0205574	#N/A	#N/A	#N/A		TRUE	FALSE		Endoplasmic reticulum (ER) membrane protein; involved in the translocation of soluble secretory proteins and insertion of membrane proteins into the ER membrane; may also have a role in the stress response but has only partial functional overlap with WSC1-3
	YHL027W	RIM101	S553N	neutral	-48	0.72		S553N	0.312	Neutral			#N/A	#N/A	#N/A	#N/A		FALSE	FALSE		Cys2His2 zinc-finger transcriptional repressor; involved in alkaline responsive gene repression as part of adaptation to alkaline conditions; involved in cell wall assembly; required for alkaline pH-stimulated haploid invasive growth and sporulation; activated by alkaline-dependent proteolytic processing which results in removal of the C-terminal tail; similar to A. nidulans PacC
	YHR034C	PIH1	E192K	neutral	-58	0.78		E192K	-0.503	Neutral			#N/A	#N/A	#N/A	#N/A		FALSE	FALSE		Component of the conserved R2TP complex (Rvb1-Rvb2-Tah1-Pih1); R2TP complex interacts with Hsp90 (Hsp82p and Hsc82p) to mediate assembly large protein complexes such as box C/D snoRNPs and RNA polymerase II
	YHR077C	NMD2	M497I	neutral	0	0.53		M497I	0.101	Neutral			#N/A	#N/A	#N/A	#N/A		FALSE	FALSE		Protein involved in the nonsense-mediated mRNA decay (NMD) pathway; interacts with Nam7p and Upf3p; involved in telomere maintenance
	YHR112C	YHR112C	A168T	neutral	-54	0.78		A168T	-3.788	Deleterious			0.0107694	#N/A	#N/A	#N/A		TRUE	FALSE		Protein of unknown function; localizes to the cytoplasm and nucleus; overexpression affects protein trafficking through the endocytic pathway
	YJL157C	FAR1	S208N	neutral	-83	0.93		S208N	-0.417	Neutral			#N/A	#N/A	#N/A	#N/A		FALSE	FALSE		CDK inhibitor and nuclear anchor; during the cell cycle Far1p sequesters the GEF Cdc24p in the nucleus; phosphorylation by Cdc28p-Cln results in SCFCdc4 complex-mediated ubiquitin-dependent degradation, releasing Cdc24p for export and activation of GTPase Cdc42p; in response to pheromone, phosphorylation of Far1p by MAPK Fus3p results in association with, and inhibition of Cdc28p-Cln, as well as …
	YJL047C	RTT101	S311N	neutral	-86	0.93		S311N	-0.269	Neutral			0.017279	#N/A	#N/A	#N/A		TRUE	FALSE		Cullin subunit of a Roc1p-dependent E3 ubiquitin ligase complex; role in anaphase progression; required for recovery after DSB repair; implicated in Mms22-dependent DNA repair; involved with Mms1p in nonfunctional rRNA decay; modified by the ubiquitin-like protein, Rub1p
	YJL020C	BBC1	A995T	neutral	-49	0.72		A995T	0.333	Neutral			#N/A	#N/A	#N/A	#N/A		FALSE	FALSE		Protein possibly involved in assembly of actin patches; interacts with an actin assembly factor Las17p and with the SH3 domains of Type I myosins Myo3p and Myo5p; localized predominantly to cortical actin patches
	YJL013C	MAD3	E267K	neutral	-48	0.72		E267K	-0.571	Neutral			#N/A	#N/A	#N/A	#N/A		FALSE	FALSE		Subunit of spindle-assembly checkpoint complex; involved in delaying anaphase onset in cells with defects in mitotic spindle assembly; pseudosubstrate inhibitor of APC(Cdc20), the anaphase promoting complex involved in securin (Pds1p) turnover; MAD3 has a paralog, BUB1, that arose from the whole genome duplication
	YJR033C	RAV1	E1303K	neutral	-85	0.93		E1303K	0	Neutral			#N/A	#N/A	#N/A	#N/A		FALSE	FALSE		Subunit of RAVE complex (Rav1p, Rav2p, Skp1p); the RAVE complex promotes assembly of the V-ATPase holoenzyme; required for transport between the early and late endosome/PVC and for localization of TGN membrane proteins; potential Cdc28p substrate
	YKL220C	FRE2	A428V	neutral	-88	0.93		A428V	2.751	Neutral			#N/A	#N/A	#N/A	#N/A		FALSE	FALSE		Ferric reductase and cupric reductase; reduces siderophore-bound iron and oxidized copper prior to uptake by transporters; expression induced by low iron levels but not by low copper levels
	YKL210W	UBA1	S6N	neutral	-84	0.93		S6N	-0.751	Neutral			#N/A	#N/A	#N/A	#N/A		FALSE	FALSE		Ubiquitin activating enzyme (E1); involved in ubiquitin-mediated protein degradation and essential for viability; protein abundance increases in response to DNA replication stress
	YKL191W	DPH2	D509N	neutral	-87	0.93		D509N	0.35	Neutral			#N/A	#N/A	#N/A	#N/A		FALSE	FALSE		Protein required for synthesis of diphthamide; required along with Dph1p, Kti11p, Jjj3p, and Dph5p; diphthamide is a modified histidine residue of translation elongation factor 2 (Eft1p or Eft2p); may act in a complex with Dph1p and Kti11p
	YKL186C	MTR2	A79V	neutral	-26	0.61		A79V	-1.037	Neutral			#N/A	#N/A	#N/A	#N/A		FALSE	FALSE		mRNA transport regulator; essential nuclear protein; Mex67p and Mtr2p form a mRNA export complex which binds to RNA
	YKL060C	FBA1	G135S	neutral	-1	0.53		G135S	-5.321	Deleterious			0.0301462	#N/A	#N/A	#N/A		TRUE	FALSE		Fructose 1,6-bisphosphate aldolase; required for glycolysis and gluconeogenesis; catalyzes conversion of fructose 1,6 bisphosphate to glyceraldehyde-3-P and dihydroxyacetone-P; locates to mitochondrial outer surface upon oxidative stress; N-terminally propionylated in vivo
	YKL035W	UGP1	V377I	neutral	-98	0.97		V377I	-0.06	Neutral			#N/A	#N/A	#N/A	#N/A		FALSE	FALSE		UDP-glucose pyrophosphorylase (UGPase); catalyses the reversible formation of UDP-Glc from glucose 1-phosphate and UTP, involved in a wide variety of metabolic pathways, expression modulated by Pho85p through Pho4p; involved in PKA-mediated oxidative stress resistance and long-term survival in stationary phase; UGP1 has a paralog, YHL012W, that arose from the whole genome duplication
	YKL033W	TTI1	A526T	neutral	-18	0.57		A526T	-0.7	Neutral			#N/A	#N/A	#N/A	#N/A		FALSE	FALSE		Subunit of the ASTRA complex, involved in chromatin remodeling; telomere length regulator involved in the stability or biogenesis of PIKKs such as TORC1; similar to S. pombe Tti1p; detected in highly purified mitochondria in high-throughput studies
	YKR067W	GPT2	T239M	neutral	-23	0.61		T239M	-2.667	Deleterious			#N/A	#N/A	#N/A	#N/A		TRUE	FALSE		Glycerol-3-phosphate/dihydroxyacetone phosphate sn-1 acyltransferase; located in lipid particles and the ER; involved in the stepwise acylation of glycerol-3-phosphate and dihydroxyacetone in lipid biosynthesis; the most conserved motifs and functionally relevant residues are oriented towards the ER lumen
	YKR101W	SIR1	R96K	neutral	-22	0.61		R96K	-0.553	Neutral			#N/A	#N/A	#N/A	#N/A		FALSE	FALSE		Protein involved in silencing at mating-type loci HML and HMR; recruitment to silent chromatin requires interactions with Orc1p and with Sir4p, through a common Sir1p domain; binds to centromeric chromatin
	YKR103W	NFT1	R51K	neutral	-43	0.72		R51K	0.06	Neutral			#N/A	#N/A	#N/A	#N/A		FALSE	FALSE		Putative transporter of the MRP subfamily; adjacent ORFs YKR103W and YKR104W are merged in different strain backgrounds; MRP stands for multidrug resistance-associated protein
	YLL031C	GPI13	E597K	neutral	-13	0.57		E597K	-1.859	Neutral			#N/A	#N/A	#N/A	#N/A		FALSE	FALSE		ER membrane localized phosphoryltransferase; adds phosphoethanolamine onto the third mannose residue of the glycosylphosphatidylinositol (GPI) anchor precursor; similar to human PIG-O protein
	YLR028C	ADE16	D391N	neutral	-83	0.93		D391N	-2.587	Deleterious			#N/A	1.1	#N/A	#N/A		TRUE	FALSE		Enzyme of 'de novo' purine biosynthesis; contains both 5-aminoimidazole-4-carboxamide ribonucleotide transformylase and inosine monophosphate cyclohydrolase activities; ADE16 has a paralog, ADE17, that arose from the whole genome duplication; ade16 ade17 mutants require adenine and histidine
	YLR071C	RGR1	A119T	neutral	-56	0.78		A119T	0.042	Neutral			#N/A	#N/A	#N/A	#N/A		FALSE	FALSE		Subunit of the RNA polymerase II mediator complex; associates with core polymerase subunits to form the RNA polymerase II holoenzyme; required for glucose repression, HO repression, RME1 repression and sporulation
	YLR089C	ALT1	E245K	neutral	-49	0.72		E245K	0	Neutral			#N/A	#N/A	#N/A	#N/A		FALSE	FALSE		Alanine transaminase (glutamic pyruvic transaminase); involved in alanine biosynthesis and catabolism; TOR1-independent role in determining chronological lifespan; expression is induced in the presence of alanine; repression is mediated by Nrg1p; ALT1 has a paralog, ALT2, that arose from the whole genome duplication; Alt2p is catalytically inactive
	YLR114C	AVL9	A693T	neutral	-42	0.72		A693T	0.561	Neutral			#N/A	#N/A	#N/A	#N/A		FALSE	FALSE		Conserved protein involved in exocytic transport from the Golgi; mutation is synthetically lethal with apl2 vps1 double mutation; member of a protein superfamily with orthologs in diverse organisms; relocalizes from bud neck to cytoplasm upon DNA replication stress
	YLR199C	PBA1	L85F	neutral	-25	0.61		L85F	-1.088	Neutral			#N/A	#N/A	#N/A	#N/A		FALSE	FALSE		Protein involved in 20S proteasome assembly; forms a heterodimer with Add66p that binds to proteasome precursors; interaction with Pba1p-Add66p may affect function of the mature proteasome and its role in maintaining respiratory metabolism; similar to human PAC1 constituent of the PAC1-PAC2 complex involved in proteasome assembly
	YLR310C	CDC25	E1251K	neutral	-6	0.53		E1251K	-0.416	Neutral			#N/A	#N/A	#N/A	#N/A		FALSE	FALSE		Membrane bound guanine nucleotide exchange factor; also known as a GEF or GDP-release factor; indirectly regulates adenylate cyclase through activation of Ras1p and Ras2p by stimulating the exchange of GDP for GTP; required for progression through G1; thermosensitivity of the cdc25-5 mutant is functionally complemented by human RASGRF1 or by a fragment of human SOS1 comprising the CDC25-related c…
	YLR417W	VPS36	A110T	neutral	-57	0.78		A110T	0.751	Neutral			#N/A	#N/A	#N/A	#N/A		FALSE	FALSE		Component of the ESCRT-II complex; contains the GLUE (GRAM Like Ubiquitin binding in EAP45) domain which is involved in interactions with ESCRT-I and ubiquitin-dependent sorting of proteins into the endosome; plays a role in the formation of mutant huntingtin (Htt) aggregates in yeast
	YML080W	DUS1	E278K	neutral	-4	0.53		E278K	-3.717	Deleterious			#N/A	#N/A	#N/A	#N/A		TRUE	FALSE		Dihydrouridine synthase; member of a widespread family of conserved proteins including Smm1p, Dus3p, and Dus4p; modifies pre-tRNA(Phe) at U17
	YML072C	TCB3	G308D	neutral	-50	0.72		G308D	0.8	Neutral			#N/A	#N/A	#N/A	#N/A		FALSE	FALSE		Cortical ER protein involved in ER-plasma membrane tethering; one of 6 proteins (Ist2p, Scs2p, Scs22p, Tcb1p, Tcb2p, Tcb3p) that connect ER to the plasma membrane (PM) and regulate PM phosphatidylinositol-4-phosphate (PI4P) levels by controlling access of Sac1p phosphatase to its substrate PI4P in the PM; localized to the bud via specific mRNA transport; non-tagged protein detected in a phosphory…
	YML059C	NTE1	T1662I	neutral	-47	0.72		T1662I	-2.087	Neutral			0.0210544	#N/A	#N/A	#N/A		TRUE	FALSE		Serine esterase; homolog of human neuropathy target esterase (NTE); Nte1p-mediated phosphatidylcholine turnover influences transcription factor Opi1p localization, affecting transcriptional regulation of phospholipid biosynthesis genes
	YML004C	GLO1	S50N	neutral	-98	0.97		S50N	0.514	Neutral			#N/A	#N/A	#N/A	#N/A		FALSE	FALSE		Monomeric glyoxalase I; catalyzes the detoxification of methylglyoxal (a by-product of glycolysis) via condensation with glutathione to produce S-D-lactoylglutathione; expression regulated by methylglyoxal levels and osmotic stress
	YMR031C	EIS1	A682V	neutral	-51	0.78		A682V	0.022	Neutral			#N/A	#N/A	#N/A	#N/A		FALSE	FALSE		Component of the eisosome required for proper eisosome assembly; similar to Uso1p; authentic, non-tagged protein is detected in a phosphorylated state in highly purified mitochondria in high-throughput studies; protein increases in abundance and relocalizes from plasma membrane to cytoplasm upon DNA replication stress; EIS1 has a paralog, YKL050C, that arose from the whole genome duplication
	YMR067C	UBX4	S75N	neutral	-58	0.78		S75N	-0.989	Neutral			#N/A	#N/A	#N/A	#N/A		FALSE	FALSE		UBX domain-containing protein that interacts with Cdc48p; involved in degradation of polyubiquitinated proteins via the ERAD (ER-associated degradation) pathway; modulates the Cdc48p-Nplp-Ufd1p AAA ATPase complex during its role in delivery of misfolded proteins to the proteasome; protein abundance increases in response to DNA replication stress
	YMR096W	SNZ1	V57I	neutral	-48	0.72		V57I	-0.952	Neutral			#N/A	27.5	#N/A	#N/A		TRUE	FALSE		Subunit of a two-component pyridoxal-5’-phosphate synthase; involved in pyridoxine (vitamin B6) biosynthesis from glyceraldehyde-3-phosphate, ribose-5-phosphate and ammonia liberated from glutamine by glutaminase; forms a complex with Sno1p that functions as an active glutaminase; member of a stationary phase-induced gene family where transcriptional induction occurs during the postdiauxic phase;…
	YMR207C	HFA1	G702E	neutral	-50	0.72		G702E	-7.139	Deleterious			#N/A	#N/A	#N/A	#N/A		TRUE	FALSE		Mitochondrial acetyl-coenzyme A carboxylase; catalyzes production of malonyl-CoA in mitochondrial fatty acid biosynthesis; relocalizes from mitochondrion to cytoplasm upon DNA replication stress; genetic and comparative analysis suggests that translation begins at a non-canonical (Ile) start codon at -372 relative to the annotated start codon
	YMR273C	ZDS1	R713K	neutral	-39	0.66		R713K	-0.089	Neutral			#N/A	#N/A	#N/A	#N/A		FALSE	FALSE		Protein with a role in regulating Swe1p-dependent polarized growth; involved in maintaining Cdc55p in the cytoplasm where it promotes mitotic entry; involved in mitotic exit through Cdc14p regulation; interacts with silencing proteins at telomeres; has a role in Bcy1p localization; implicated in mRNA nuclear export; ZDS1 has a paralog, ZDS2, that arose from the whole genome duplication
	YMR302C	YME2	V16M	neutral	-66	0.82		V16M	0.018	Neutral			#N/A	#N/A	#N/A	#N/A		FALSE	FALSE		Integral inner mitochondrial membrane protein; role in maintaining mitochondrial nucleoid structure and number; mutants exhibit an increased rate of mitochondrial DNA escape; shows some sequence similarity to exonucleases
	YNL278W	CAF120	R583K	neutral	-67	0.82		R583K	0	Neutral			#N/A	#N/A	#N/A	#N/A		FALSE	FALSE		Part of the CCR4-NOT transcriptional regulatory complex; involved in controlling mRNA initiation, elongation, and degradation; contains a PH-like domain; CAF120 has a paralog, SKG3, that arose from the whole genome duplication
	YNL268W	LYP1	P29L	neutral	-35	0.66		P29L	0	Neutral			#N/A	#N/A	#N/A	#N/A		FALSE	FALSE		Lysine permease; one of three amino acid permeases (Alp1p, Can1p, Lyp1p) responsible for uptake of cationic amino acids
	YNR067C	DSE4	R371K	neutral	-45	0.72		R371K	0.167	Neutral			#N/A	#N/A	#N/A	#N/A		FALSE	FALSE		Daughter cell-specific secreted protein with similarity to glucanases; degrades cell wall from the daughter side causing daughter to separate from mother
	YOL145C	CTR9	E117K	neutral	-44	0.72		E117K	-2.389	Neutral			#N/A	#N/A	#N/A	#N/A		FALSE	FALSE		Component of the Paf1p complex involved in transcription elongation; binds to and modulates the activity of RNA polymerases I and II; required for expression of a subset of genes, including cyclin genes; involved in SER3 repression by helping to maintain SRG1 transcription-dependent nucleosome occupancy; contains TPR repeats
	YOR074C	CDC21	S162N	neutral	-13	0.57		S162N	-2.89	Deleterious			0.0415287	#N/A	#N/A	#N/A		TRUE	FALSE		Thymidylate synthase; required for de novo biosynthesis of pyrimidine deoxyribonucleotides; expression is induced at G1/S; human homolog TYMSOS can complement yeast cdc21 temperature-sensitive mutant at restrictive temperature
	YOR366W	YOR366W	A63S	neutral	-12	0.57		A63S	-3	Deleterious			#N/A	#N/A	#N/A	#N/A		TRUE	FALSE		Dubious open reading frame; unlikely to encode a functional protein, based on available experimental and comparative sequence data; partially overlaps the uncharacterized ORF YOR365C
	YPL216W	YPL216W	S452N	neutral	-63	0.82		S452N	0.122	Neutral			#N/A	#N/A	#N/A	#N/A		FALSE	FALSE		Putative protein of unknown function; not an essential gene; YPL216W has a paralog, ITC1, that arose from the whole genome duplication
	YPL216W	YPL216W	M481I	neutral	-19	0.57		M481I	0.911	Neutral			#N/A	#N/A	#N/A	#N/A		FALSE	FALSE		Putative protein of unknown function; not an essential gene; YPL216W has a paralog, ITC1, that arose from the whole genome duplication
	YPL126W	NAN1	E83K	neutral	-65	0.82		E83K	-0.376	Neutral			#N/A	#N/A	#N/A	#N/A		FALSE	FALSE		U3 snoRNP protein; component of the small (ribosomal) subunit (SSU) processosome containing U3 snoRNA; required for the biogenesis of18S rRNA
	YPL066W	RGL1	S350N	neutral	-33	0.66		S350N	-0.643	Neutral			#N/A	#N/A	#N/A	#N/A		FALSE	FALSE		Regulator of Rho1p signaling, cofactor of Tus1p; required for the localization of Tus1p during all phases of cytokinesis; green fluorescent protein (GFP)-fusion protein localizes to the bud neck and cytoplasm; null mutant is viable and exhibits growth defect on a non-fermentable (respiratory) carbon source
	YPL009C	RQC2	D608N	neutral	-43	0.72		D608N	0.067	Neutral			#N/A	#N/A	#N/A	#N/A		FALSE	FALSE		Component of RQC, which mediates nascent chain degradation; RQC (ribosome quality control complex) is a ribosome-bound complex required for degradation of polypeptides arising from stalled translation; recruits alanine- and threonine-charged tRNA to the A site and directs the elongation of nascent chains independently of mRNA or 40S subunits; monitors translation stress and signals this to Hsf1p
	YPL005W	AEP3	S14N	neutral	-73	0.87		S14N	0.561	Neutral			#N/A	#N/A	#N/A	#N/A		FALSE	FALSE		Peripheral mitochondrial inner membrane protein; may facilitate use of unformylated tRNA-Met in mitochondrial translation initiation; stabilizes the bicistronic AAP1-ATP6 mRNA
	YPR003C	YPR003C	D627N	neutral	-74	0.87		D627N	0.15	Neutral			#N/A	#N/A	#N/A	#N/A		FALSE	FALSE		Putative sulfate permease; physically interacts with Hsp82p; green fluorescent protein (GFP)-fusion protein localizes to the ER; YPR003C is not an essential gene
	YPR032W	SRO7	V993I	neutral	-65	0.82		V993I	-0.276	Neutral			#N/A	#N/A	#N/A	#N/A		FALSE	FALSE		Effector of Rab GTPase Sec4p; forms a complex with Sec4p and t-SNARE Sec9p; involved in exocytosis and docking and fusion of post-Golgi vesicles with plasma membrane; regulates cell proliferation and colony development via the Rho1-Tor1 pathway; homolog of Drosophila lgl tumor suppressor; SRO7 has a paralog, SRO77, that arose from the whole genome duplication
	YPR133C	SPN1	A111T	neutral	-37	0.66		A111T	-0.054	Neutral			#N/A	#N/A	#N/A	#N/A		FALSE	FALSE		Protein involved in RNA polymerase II transcription; is constitutively recruited to the CYC1 promoter and is required for recruitment of chromatin remodeling factors for the expression of CYC1 gene; interacts genetically or physically with RNAP II, TBP, TFIIS, and chromatin remodelling factors; central domain highly conserved throughout eukaryotes; mutations confer an Spt- phenotype
	YPR184W	GDB1	P624S	neutral	-84	0.93		P624S	-3.196	Deleterious			#N/A	#N/A	#N/A	#N/A		TRUE	FALSE		Glycogen debranching enzyme; contains glucanotranferase and alpha-1,6-amyloglucosidase activities; required for glycogen degradation; phosphorylated in mitochondria; activity is inhibited by Igd1p; protein abundance increases in response to DNA replication stress
	YDR338C	YDR338C	S600F	neutral	-38	0.66		S600F	-2.437	Neutral			#N/A	#N/A	#N/A	#N/A		FALSE	FALSE		Putative protein of unknown function; member of the multi-drug and toxin extrusion (MATE) family of the multidrug/oligosaccharidyl-lipid/polysaccharide (MOP) exporter superfamily
	YFR037C	RSC8	V551M	neutral	-32	0.66		V551M	-0.246	Neutral			#N/A	#N/A	#N/A	#N/A		FALSE	FALSE		Component of the RSC chromatin remodeling complex; essential for viability and mitotic growth; homolog of SWI/SNF subunit Swi3p, but unlike Swi3p, does not activate transcription of reporters
	YKR058W	GLG1	T405I	neutral	-26	0.61		T405I	-0.922	Neutral			#N/A	#N/A	#N/A	#N/A		FALSE	FALSE		Glycogenin glucosyltransferase; self-glucosylating initiator of glycogen synthesis, also glucosylates n-dodecyl-beta-D-maltoside; SWAT-GFP and mCherry fusion proteins localize to the cell periphery and vacuole respectively; similar to mammalian glycogenin; GLG1 has a paralog, GLG2, that arose from the whole genome duplication
	YNR026C	SEC12	A17T	neutral	-17	0.57		A17T	-3.567	Deleterious			0	#N/A	#N/A	#N/A		TRUE	FALSE		Guanine nucleotide exchange factor (GEF); activates Sar1p by catalyzing the exchange of GDP for GTP; required for the initiation of COPII vesicle formation in ER to Golgi transport; glycosylated integral membrane protein of the ER; SEC12 has a paralog, SED4, that arose from the whole genome duplication
	YOL107W	YOL107W	V292I	neutral	-93	0.97		V292I	-0.056	Neutral			#N/A	#N/A	#N/A	#N/A		FALSE	FALSE		Putative protein of unknown function; green fluorescent protein (GFP)-fusion protein localizes to the cytoplasm and colocalizes in a punctate pattern with the early golgi/COPI vesicles; YOL107W is not an essential protein
	YPL270W	MDL2	A183V	neutral	-72	0.87		A183V	-1.242	Neutral			#N/A	#N/A	#N/A	#N/A		FALSE	FALSE		Mitochondrial inner membrane half-type ABC transporter; required for respiratory growth at high temperature; localizes to vacuole membrane in response to H2O2; similar to human TAP1 and TAP2 implicated in bare lymphocyte syndrome and Wegener-like granulomatosis
	YBL014C	RRN6	W324*	truncation				W324*	-16	Deleterious			#N/A	#N/A	#N/A	#N/A		TRUE	FALSE		Component of the core factor (CF) rDNA transcription factor complex; CF is required for transcription of 35S rRNA genes by RNA polymerase I and is composed of Rrn6p, Rrn7p, and Rrn11p
	YGR101W	PCP1	W287*	truncation				W287*	-18.748	Deleterious			#N/A	#N/A	#N/A	#N/A		TRUE	FALSE		Mitochondrial serine protease; required for the processing of various mitochondrial proteins and maintenance of mitochondrial DNA and morphology; belongs to the rhomboid-GlpG superfamily of intramembrane peptidases
	YHR073W	OSH3	Q89*	truncation				Q89*	1.631	Neutral			#N/A	#N/A	#N/A	#N/A		FALSE	FALSE		Member of an oxysterol-binding protein family; this family has seven members in S. cerevisiae; family members have overlapping, redundant functions in sterol metabolism and collectively perform a function essential for viability; contains FFAT motif; interacts with ER anchor Scs2p at patches at the plasma membrane; regulated by sterol binding
	YKL033W	TTI1	W528*	truncation				W528*	-17.667	Deleterious			#N/A	#N/A	#N/A	#N/A		TRUE	FALSE		Subunit of the ASTRA complex, involved in chromatin remodeling; telomere length regulator involved in the stability or biogenesis of PIKKs such as TORC1; similar to S. pombe Tti1p; detected in highly purified mitochondria in high-throughput studies
	YLR034C	SMF3	W123*	truncation				W123*	-11.922	Deleterious			#N/A	#N/A	#N/A	#N/A		TRUE	FALSE		Putative divalent metal ion transporter involved in iron homeostasis; transcriptionally regulated by metal ions; member of the Nramp family of metal transport proteins; protein abundance increases in response to DNA replication stress
	YLR254C	NDL1	Q20*	truncation				Q20*	-11.308	Deleterious			#N/A	#N/A	#N/A	#N/A		TRUE	FALSE		Homolog of nuclear distribution factor NudE; NUDEL; interacts with Pac1p and regulates dynein targeting to microtubule plus ends
	YPR040W	TIP41	Q68*	truncation				Q68*	-9.004	Deleterious			#N/A	#N/A	#N/A	#N/A		TRUE	FALSE		Protein that interacts with Tap42p, which regulates PP2A; component of the TOR (target of rapamycin) signaling pathway; protein abundance increases in response to DNA replication stress
	YDR496C	PUF6	W154*	truncation				W154*	-20.479	Deleterious			#N/A	#N/A	#N/A	#N/A		TRUE	FALSE		Pumilio-homology domain protein; binds the 3' UTR of ASH1 mRNA and represses its translation, resulting in proper asymmetric localization of ASH1 mRNA; required at post-transcriptional step for efficient retrotransposition; absence results in decreased Ty1 Gag:GFP protein levels; co-sediments with the 60S ribosomal subunit and is required for its biogenesis
	YDL087C	LUC7	R35indel	Indel				R35indel		Indel			#N/A	#N/A	#N/A	#N/A		FALSE	FALSE		Essential protein associated with the U1 snRNP complex; splicing factor involved in recognition of 5' splice site; contains two zinc finger motifs; N-terminal zinc finger binds pre-mRNA; relocalizes to the cytosol in response to hypoxia
	Mutations in protein coding sequence
	Indel	1		=COUNTA($E$222)
	Truncation	8		=COUNTA($E$214:$E$221)
	Effect	89		=COUNTA($E$29:$E$117)
	Neutral	95		=COUNTA($E$119:$E$213)
	Total	193

## Sheet: 8. ns_SNPS_mutfunc
# mutfunc version 1.0 downloaded on 19/11/2018 10:46
CONSERVATION TABLE
# Column descriptions:
# 1 chr: chromosome
# 2 pos: genomic position
# 3 ref: genomic reference base
# 4 alt: genomic mutation base
# 5 gene: gene identifier
# 6 posaa: protein position
# 7 refaa: reference amino acid
# 8 altaa: mutated amino acid
# 9 impact: is the mutation predicted to impact function? '1' if yes, '0' if no
# 10 score: sift score, any mutation with a score below 0.05 is considered deleterious
# 11 ic: information content at this position of the alignment (a high value indicates strong conservation, where the maximum value is 4.32)
# 12 number_sequences: number of sequences in the alignment with a non-gapped amino acid at this position
# 13 total_sequences: total number of sequences in the alignment
chr	pos	ref	alt	gene	gene	description	posaa	refaa	altaa	impact	score	ic	number_sequences	total_sequences
-	-	-	-	YAL028W	FRT2	Tail-anchored ER membrane protein of unknown function	62	S	F	1	0.00384958	2.83815	7	8
-	-	-	-	YBL007C	SLA1	Cytoskeletal protein binding protein	673	R	K	1	0	2.76224	12	12
-	-	-	-	YBL017C	PEP1	Type I transmembrane sorting receptor for multiple vacuolar hydrolases	563	G	R	1	0.00598223	2.77077	13	13
-	-	-	-	YBL076C	ILS1	Cytoplasmic isoleucine-tRNA synthetase	567	R	K	1	0	2.77315	62	64
-	-	-	-	YBR004C	GPI18	Functional ortholog of human PIG-V	63	S	N	1	0.0181939	2.75229	10	12
-	-	-	-	YBR093C	PHO5	Repressible acid phosphatase	300	G	D	1	0.0181881	2.81492	12	13
-	-	-	-	YDL029W	ARP2	Essential component of the Arp2/3 complex	159	G	D	1	0	2.80403	100	101
-	-	-	-	YDL093W	PMT5	Protein O-mannosyltransferase	495	A	T	1	0.0128527	2.77205	16	16
-	-	-	-	YDL103C	QRI1	UDP-N-acetylglucosamine pyrophosphorylase	120	S	F	1	0.00230645	2.74855	32	32
-	-	-	-	YDR206W	EBS1	Protein involved in translation inhibition and nonsense-mediated decay	204	G	R	1	0	2.83873	7	7
-	-	-	-	YDR326C	YSP2	Sterol-binding protein	1043	G	R	1	0.0288975	2.75687	9	9
-	-	-	-	YER166W	DNF1	Aminophospholipid translocase (flippase)	1335	D	N	1	0.0464513	2.75619	25	27
-	-	-	-	YFR048W	RMD8	Cytosolic protein required for sporulation	232	L	F	1	0	2.75617	12	12
-	-	-	-	YGL076C	RPL7A	Ribosomal 60S subunit protein L7A	81	H	Y	1	0.04625	2.78012	60	63
-	-	-	-	YGL114W	YGL114W	Putative protein of unknown function	628	G	E	1	0.00970988	2.77127	17	19
-	-	-	-	YGL251C	HFM1	Meiosis specific DNA helicase	195	A	V	1	0	2.76812	12	12
-	-	-	-	YGR061C	ADE6	Formylglycinamidine-ribonucleotide (FGAM)-synthetase	342	P	S	1	0.012361	2.7604	32	32
-	-	-	-	YGR244C	LSC2	Beta subunit of succinyl-CoA ligase	158	P	S	1	0.021686	2.7739	30	30
-	-	-	-	YHL028W	WSC4	Endoplasmic reticulum (ER) membrane protein	264	S	N	1	0.0205574	3.10398	6	9
-	-	-	-	YHR002W	LEU5	Mitochondrial carrier protein	46	C	Y	1	0.0184621	2.78357	21	21
-	-	-	-	YHR048W	YHK8	Presumed antiporter of the major facilitator superfamily	281	R	C	1	0.00419043	2.84438	18	23
-	-	-	-	YHR064C	SSZ1	Hsp70 protein that interacts with Zuo1p (a DnaJ homolog)	453	G	D	1	0.0224446	2.80098	12	13
-	-	-	-	YHR112C	YHR112C	Protein of unknown function	168	A	T	1	0.0107694	2.78242	40	40
-	-	-	-	YIL022W	TIM44	Essential component of the TIM23 complex	302	L	F	1	0.0269874	2.76542	18	18
-	-	-	-	YIR005W	IST3	Component of the U2 snRNP	41	E	K	1	0.0494948	2.74611	98	98
-	-	-	-	YJL019W	MPS3	Nuclear envelope protein	305	S	F	1	0.0128031	2.82006	8	8
-	-	-	-	YJL047C	RTT101	Cullin subunit of a Roc1p-dependent E3 ubiquitin ligase complex	740	V	M	1	0.017279	2.82432	6	6
-	-	-	-	YJL073W	JEM1	DnaJ-like chaperone required for nuclear membrane fusion during mating	238	L	F	1	0.0265762	2.80689	9	9
-	-	-	-	YJL130C	URA2	Bifunctional carbamoylphosphate synthetase/aspartate transcarbamylase	1199	S	F	1	0.00202199	2.7651	50	50
-	-	-	-	YJL164C	TPK1	cAMP-dependent protein kinase catalytic subunit	139	L	F	1	0	2.74251	47	47
-	-	-	-	YJL207C	LAA1	AP-1 accessory protein	913	R	C	1	0.0121718	2.83772	9	9
-	-	-	-	YJR076C	CDC11	Component of the septin ring that is required for cytokinesis	262	S	F	1	0.00175929	2.74798	16	17
-	-	-	-	YJR096W	YJR096W	Xylose and arabinose reductase	133	E	K	1	0.0152527	2.76219	16	16
-	-	-	-	YKL033W-A	YKL033W-A	Putative protein of unknown function	215	L	S	1	0.0310425	2.75573	27	28
-	-	-	-	YKL060C	FBA1	Fructose 1,6-bisphosphate aldolase	135	G	S	1	0.0301462	2.84336	33	35
-	-	-	-	YKL101W	HSL1	Nim1p-related protein kinase	434	R	C	1	0	2.76493	9	9
-	-	-	-	YKL120W	OAC1	Mitochondrial inner membrane transporter	139	G	S	1	0.0210484	2.80757	23	23
-	-	-	-	YKL187C	FAT3	Protein required for fatty acid uptake	109	L	F	1	0.0273378	2.75079	12	13
-	-	-	-	YKR022C	NTR2	Essential protein that forms a dimer with Ntr1p	173	R	C	1	0.0410523	2.86439	6	6
-	-	-	-	YLR083C	EMP70	Protein with a role in cellular adhesion and filamentous growth	151	G	E	1	0.0118485	2.73898	23	23
-	-	-	-	YLR165C	PUS5	Pseudouridine synthase	202	S	L	1	0	2.81812	11	11
-	-	-	-	YLR432W	IMD3	Inosine monophosphate dehydrogenase	163	G	D	1	0	2.77739	44	45
-	-	-	-	YML051W	GAL80	Transcriptional regulator involved in the repression of GAL genes	96	V	M	1	0.0445137	2.7714	9	9
-	-	-	-	YML059C	NTE1	Serine esterase	706	G	D	1	0.0210544	2.82798	11	12
-	-	-	-	YML123C	PHO84	High-affinity inorganic phosphate (Pi) transporter	351	A	V	1	0.00935998	2.74355	43	43
-	-	-	-	YMR085W	YMR085W	Putative protein of unknown function	79	C	Y	1	0.00252885	2.7959	62	66
-	-	-	-	YNL098C	RAS2	GTP-binding protein	66	A	T	1	0	2.77865	73	74
-	-	-	-	YNR026C	SEC12	Guanine nucleotide exchange factor (GEF)	17	A	T	1	0	2.7946	23	23
-	-	-	-	YNR032C-A	HUB1	Ubiquitin-like protein modifier	16	V	M	1	0.0243702	2.84683	87	91
-	-	-	-	YOL124C	TRM11	Catalytic subunit of adoMet-dependent tRNA methyltransferase complex	207	V	M	1	0.00968628	2.75342	25	25
-	-	-	-	YOR023C	AHC1	Subunit of the Ada histone acetyltransferase complex	67	R	Q	1	0.0298726	2.77803	9	9
-	-	-	-	YOR074C	CDC21	Thymidylate synthase	162	S	N	1	0.0415287	2.74445	95	96
-	-	-	-	YOR329C	SCD5	Protein required for normal actin organization and endocytosis	197	P	L	1	0	2.7562	9	9
-	-	-	-	YPL137C	GIP3	Cytoplasmic protein that regulates protein phosphatase 1 Glc7p	509	P	S	1	0.0444055	2.81467	10	10
-	-	-	-	YPL154C	PEP4	Vacuolar aspartyl protease (proteinase A)	186	G	D	1	0.0160674	2.80526	21	21
-	-	-	-	YPR160W	GPH1	Glycogen phosphorylase required for the mobilization of glycogen	722	S	F	1	0.00123159	2.75523	34	34
-	-	-	-	YPR175W	DPB2	Second largest subunit of DNA polymerase II (DNA polymerase epsilon)	348	P	S	1	0	2.75932	10	10
				57
PROTEIN-PROTEIN INTERACTION INTERFACE TABLE
# Column descriptions:
# 1 chr: chromosome
# 2 pos: genomic position
# 3 ref: genomic reference base
# 4 alt: genomic mutation base
# 5 gene: gene identifier
# 6 posaa: protein position
# 7 refaa: reference amino acid
# 8 altaa: mutated amino acid
# 9 impact: is the mutation predicted to impact function? '1' if yes, '0' if no
# 10 pdb_id: pdb identifier for the structure containing the interaction between proteins
# 11 sa_difference: percentage difference in predicted surface accessibility (computed by Naccess) between interacting and separated chains
# 12 protein_a: identifier of the source protein containing the mutation
# 13 protein_b: identifier of interacting partner protein
# 14 chain: mutated chain in the pdb file
# 15 ddg: predicted change in free energy of unfolding, where a value above 0 indicates a destabilising mutation
# 16 evidence: 'exp' for experimental model, 'hom' for homology models and 'ddm' for domain-domain homology models
# 17 pdb_position: corresponding position of the variant in the pdb file
chr	pos	ref	alt	gene	posaa	refaa	altaa	impact	pdb_id	sa_difference	protein_a	protein_b	chain	ddg	evidence	pdb_position
-	-	-	-	YGL100W	299	E	K	0	3F3F	30.7	YGL100W	YJR042W	B	-	exp	299
-	-	-	-	YGL076C	81	H	Y	0	3O58	2.3	YGL076C	YML073C	A	-	exp	81
-	-	-	-	YGL076C	81	H	Y	0	3U5I	2.3	YGL076C	YBR191W	A	-	exp	81
-	-	-	-	YGR244C	158	P	S	0	2FP4	3.1	YGR244C	YOR142W	A	-	hom	128
-	-	-	-	YJR076C	262	S	F	0	3FTQ	0.2	YJR076C	YHR107C	A	-	hom	244
-	-	-	-	YJR076C	262	S	F	0	3FTQ	0.3	YJR076C	YCR002C	B	-	hom	516
-	-	-	-	YLR028C	391	D	N	0	1THZ	1.1	YLR028C	YLR028C	A	-	hom	384
-	-	-	-	YLR028C	391	D	N	0	1THZ	1.5	YLR028C	YMR120C	B	-	hom	971
-	-	-	-	YML051W	96	V	M	0	3BTS	0.2	YML051W	YPL248C	B	-	exp	96
-	-	-	-	YMR096W	57	V	I	0	3O07	27.5	YMR096W	YMR096W	A	-	exp	57
-	-	-	-	YMR096W	57	V	I	0	3FEM	41.1	YMR096W	YNL333W	B	-	hom	335
-	-	-	-	YMR096W	57	V	I	0	3FEM	41.5	YMR096W	YFL059W	B	-	hom	335
-	-	-	-	YNL098C	66	A	T	0	1NVW	0.2	YNL098C	YAL024C	A	-	ddm	55
-	-	-	-	YNR032C-A	16	V	M	0	3PLU	0.1	YNR032C-A	YOR308C	B	-	exp	16
				14
PROTEIN STABILITY TABLE
# Column descriptions:
# 1 chr: chromosome
# 2 pos: genomic position
# 3 ref: genomic reference base
# 4 alt: genomic mutation base
# 5 gene: gene identifier
# 6 posaa: protein position
# 7 refaa: reference amino acid
# 8 altaa: mutated amino acid
# 9 impact: is the mutation predicted to impact function? '1' if yes, '0' if no
# 10 pdb_id: pdb identifier or homology model identifier of the structure containing the mutation
# 11 chain: pdb chain
# 12 pdb_position: position of the mutation in the pdb structure, this can often be different from the sequence position
# 13 ddg: predicted change in free energy of unfolding, where a value above 0 indicates a destabilising mutation
# 14 evidence: 'exp' for experimental model or 'hom' for homology models
chr	pos	ref	alt	gene	gene	description	posaa	refaa	altaa	impact	pdb_id	chain	pdb_position	ddg	evidence
-	-	-	-	YNL098C	RAS2	GTP-binding protein; regulates nitrogen starvation response, sporulation, and filamentous growth	66	A	T	1	acc254415bafd772781dc44191d1a643_2ery	A	66	3.53875	hom
-	-	-	-	YOL139C	CDC33	mRNA cap binding protein and translation initiation factor eIF4E;	123	G	D	1	1rf8	A	123	3.1488	exp
START-STOP CODON TABLE
# Column descriptions:
# 1 chr: chromosome
# 2 pos: genomic position
# 3 ref: genomic reference base
# 4 alt: genomic mutation base
# 5 gene: gene identifier
# 6 posaa: protein position
# 7 refaa: reference amino acid
# 8 altaa: mutated amino acid
# 9 impact: is the mutation predicted to impact function? '1' if yes, '0' if no
-	-	-	-	YEL038W	1	M	I	1		YEL038W	UTR4	Protein with sequence similarity to acireductone synthases; involved in methionine salvage; found in both the cytoplasm and nucleus

## Sheet: 9. ShinyGO_180 nsSNPs
http://bioinformatics.sdstate.edu/go/	ShinyGO v0.741: Gene Ontology Enrichment Analysis + more
GO GROUPUS
High level GO category	N	Genes
Cellular process	165	YAL015C YAL026C YBL106C YBR079C YBR252W YDL093W YDR182W YDR206W YDR338C YER166W YGL076C YGL251C YGR014W YGR092W YGR136W YHR112C YIL129C YIR010W YJL013C YJL019W YJL047C YJL130C YKL101W YKL210W YKL220C YLR165C YLR417W YML096W YMR085W YMR111C YMR227C YNL278W YNL298W YNR026C YNR067C YOL107W YOR365C YPL066W YPL154C YPL216W YPR003C YPR032W YGL100W YGL129C YGR061C YJR076C YMR068W YPR175W YBL007C YBL076C…
Metabolic process	115	YAL015C YBR079C YBR252W YDL093W YDR206W YGL076C YGL251C YGR092W YHR112C YJL130C YKL210W YLR165C YLR417W YML096W YMR085W YMR111C YMR227C YNL278W YNL298W YNR067C YPL216W YGL129C YGR061C YJL047C YPR175W YBL076C YBR097W YBR202W YBR245C YDL103C YDR236C YEL037C YER169W YFR037C YGR157W YGR194C YGR244C YHL003C YHL027W YHL038C YIL078W YIR005W YJL164C YJR076C YJR096W YKL101W YKR022C YKR067W YKR101W YLR028C…
Organic substance metabolic process	109	YAL015C YBR079C YBR252W YDL093W YDR206W YGL076C YGL251C YGR092W YHR112C YJL130C YKL210W YLR165C YLR417W YML096W YMR085W YMR111C YMR227C YNL278W YNL298W YNR067C YPL216W YGL129C YGR061C YJL047C YPR175W YBL076C YBR097W YBR202W YBR245C YDL103C YDR236C YEL037C YER169W YFR037C YGR157W YGR194C YGR244C YHL003C YHL027W YHL038C YIL078W YIR005W YJL164C YJR076C YJR096W YKL101W YKR022C YKR067W YKR101W YLR028C…
Cellular metabolic process	107	YAL015C YBR079C YBR252W YDL093W YDR206W YGL076C YGL251C YGR092W YHR112C YJL130C YKL210W YLR165C YLR417W YML096W YMR085W YMR111C YMR227C YNL278W YNL298W YNR067C YPL216W YGL129C YGR061C YJL047C YPR175W YBL076C YBR097W YBR202W YBR245C YDL103C YDR236C YEL037C YER169W YFR037C YGR157W YGR244C YHL003C YHL027W YHL038C YIL078W YIR005W YJL164C YJR076C YKL101W YKR022C YKR067W YKR101W YLR028C YML004C YML051W…
Primary metabolic process	104	YAL015C YBR079C YBR252W YDL093W YDR206W YGL076C YGL251C YGR092W YHR112C YJL130C YKL210W YLR165C YLR417W YML096W YMR085W YMR111C YMR227C YNL278W YNL298W YNR067C YPL216W YGL129C YGR061C YJL047C YPR175W YBL076C YBR097W YBR245C YDL103C YDR236C YEL037C YER169W YFR037C YGR157W YGR194C YGR244C YHL003C YHL027W YHL038C YIL078W YIR005W YJL164C YJR076C YJR096W YKL101W YKR022C YKR067W YKR101W YLR028C YML051W…
Nitrogen compound metabolic process	97	YAL015C YBR079C YBR252W YDL093W YDR206W YGL076C YGL251C YGR092W YHR112C YJL130C YKL210W YLR165C YLR417W YML096W YMR085W YMR111C YMR227C YNL278W YNL298W YPL216W YGL129C YGR061C YJL047C YPR175W YBL076C YBR097W YBR245C YDL103C YDR236C YEL037C YER169W YFR037C YGR157W YGR244C YHL003C YHL027W YHL038C YIL078W YIR005W YJL164C YJR076C YKL101W YKR022C YKR101W YLR028C YML051W YML080W YNR032C-A YOL124C YOL13…
Biosynthetic process	75	YBR079C YBR252W YDR206W YHR112C YJL130C YML096W YMR085W YMR111C YMR227C YPL216W YGL129C YGR061C YPR175W YBL076C YBR202W YBR245C YDL103C YDR236C YER169W YFR037C YGL076C YGL251C YGR157W YHL003C YHL027W YIL078W YKR067W YKR101W YLR028C YML051W YOL145C YBR004C YDL093W YDR182W YDR324C YEL038W YEL055C YFR030W YGL009C YGR012W YIL122W YKL191W YLL031C YLR071C YLR089C YLR432W YMR096W YMR168C YMR207C YNL278W…
Biological regulation	73	YBL106C YDR206W YGR092W YGR136W YKL101W YKL220C YMR111C YMR227C YNL278W YNL298W YPL216W YPR003C YPR032W YMR068W YPR175W YBL007C YDR379W YER169W YHL027W YJL020C YJL130C YJR076C YKR101W YLR310C YML051W YNL098C YNR026C YOL139C YOL145C YBL088C YEL055C YGL100W YGR014W YGR225W YHR077C YJL013C YKL191W YLR071C YMR168C YOR023C YOR271C YAL026C YBR245C YER166W YJL157C YJL164C YML072C YPR133C YAL015C YBR097W…
Cellular component organization or biogenesis	72	YAL026C YBR079C YDL093W YDR206W YER166W YGL076C YGR014W YGR136W YIL129C YIR010W YJL013C YJL019W YLR165C YMR085W YNL298W YOR365C YPL066W YPL154C YPL216W YPR175W YBL007C YBR202W YDL195W YER169W YFR037C YGL251C YJL020C YKR022C YKR101W YLL026W YNR026C YOL145C YBL088C YBR245C YDR161W YHL028W YIL022W YKL033W YLL031C YLR199C YML072C YMR273C YMR302C YDR055W YDR379W YHL027W YJL164C YBR097W YBR170C YDL029W…
Regulation of biological process	67	YBL106C YDR206W YGR092W YGR136W YKL101W YMR111C YMR227C YNL278W YNL298W YPL216W YPR032W YMR068W YPR175W YBL007C YER169W YHL027W YJL020C YJL130C YJR076C YKR101W YLR310C YML051W YNR026C YOL139C YOL145C YBL088C YDR379W YEL055C YGL100W YGR014W YGR225W YHR077C YJL013C YKL191W YLR071C YMR168C YNL098C YOR023C YAL026C YBR245C YER166W YJL157C YJL164C YML072C YPR133C YAL015C YBR097W YBR170C YBR202W YCL039W…
Regulation of cellular process	66	YBL106C YDR206W YGR092W YGR136W YKL101W YMR111C YMR227C YNL278W YNL298W YPL216W YPR032W YMR068W YPR175W YBL007C YER169W YHL027W YJL020C YJL130C YJR076C YKR101W YLR310C YML051W YNR026C YOL145C YBL088C YDR379W YEL055C YGL100W YGR014W YGR225W YJL013C YKL191W YLR071C YMR168C YNL098C YOL139C YOR023C YAL026C YBR245C YER166W YJL157C YJL164C YML072C YPR133C YAL015C YBR097W YBR170C YBR202W YCL039W YDL029W…
Cellular component organization	63	YAL026C YBR079C YDL093W YDR206W YER166W YGR014W YGR136W YIL129C YIR010W YJL013C YJL019W YNL298W YPL066W YPL154C YPL216W YPR175W YBL007C YBR202W YDL195W YER169W YFR037C YGL251C YJL020C YKR022C YKR101W YLL026W YNR026C YOL145C YBL088C YBR245C YHL028W YIL022W YKL033W YLL031C YLR199C YML072C YMR273C YMR302C YDR055W YDR379W YHL027W YJL164C YBR097W YBR170C YDL029W YDR312W YGR092W YGR225W YHR034C YIR005W…
Localization	58	YAL026C YBL106C YDR182W YDR206W YDR338C YER166W YGR136W YHR002W YKL120W YLR417W YNR026C YOL107W YOR365C YPR003C YPR032W YGL100W YBR068C YDL195W YKL220C YML123C YNL268W YBL007C YBR170C YCR028C YGL114W YHR048W YIL022W YJL207C YKR103W YLR083C YML072C YOR011W YOR271C YPL270W YDR100W YJR076C YNL098C YBL017C YBR097W YDL029W YDR326C YGL251C YGR092W YHL028W YIR005W YJL019W YJL157C YKL101W YKL186C YKL187C…
Response to stimulus	50	YAL015C YDL093W YDR338C YGR092W YJL047C YKL101W YKL210W YNL278W YNL298W YPL216W YMR068W YFR037C YLR310C YPL270W YPR175W YBL088C YDR379W YEL037C YGL100W YGR014W YGR244C YNL098C YHR048W YAL026C YDR161W YER166W YHL028W YJL157C YJL164C YJR096W YOL145C YAL028W YBR093C YBR097W YBR170C YBR202W YDR182W YDR214W YDR277C YHL027W YIL122W YJL073W YKL086W YLL026W YLR417W YMR067C YNL273W YOR023C YPL154C YPR032W
Establishment of localization	50	YAL026C YBL106C YDR182W YDR206W YDR338C YER166W YHR002W YKL120W YLR417W YNR026C YOL107W YOR365C YPR003C YPR032W YGL100W YBR068C YDL195W YKL220C YML123C YNL268W YBL007C YBR170C YCR028C YGL114W YHR048W YIL022W YJL207C YKR103W YLR083C YML072C YOR011W YOR271C YPL270W YDR100W YBL017C YBR097W YDL029W YDR326C YHL028W YIR005W YJL019W YKL186C YKL187C YLR114C YMR273C YNL098C YNL298W YOR329C YPL154C YPR133C
Cellular response to stimulus	46	YAL015C YDL093W YGR092W YJL047C YKL101W YKL210W YNL278W YNL298W YPL216W YMR068W YFR037C YLR310C YPL270W YPR175W YBL088C YDR379W YEL037C YGL100W YGR014W YNL098C YAL026C YDR161W YER166W YJL157C YJL164C YJR096W YOL145C YAL028W YBR093C YBR097W YBR170C YBR202W YDR182W YDR214W YDR277C YHL027W YIL122W YJL073W YKL086W YLL026W YLR417W YMR067C YNL273W YOR023C YPL154C YPR032W
Regulation of metabolic process	44	YDR206W YMR111C YMR227C YNL278W YNL298W YPL216W YPR175W YER169W YHL027W YJL130C YJR076C YKR101W YML051W YOL139C YOL145C YEL055C YGR225W YHR077C YKL191W YLR071C YMR168C YOR023C YBR245C YML072C YPR133C YAL015C YBR097W YBR170C YBR202W YCL039W YDR324C YEL037C YFR037C YIL122W YJL019W YJL164C YLR417W YML059C YMR273C YNL098C YNL273W YPL009C YPL126W YPL137C
Macromolecule localization	36	YBL106C YDR206W YLR417W YNR026C YPR032W YAL026C YBR170C YDL195W YER166W YGL100W YGL114W YIL022W YJL207C YML072C YJR076C YNL098C YBL017C YBR097W YDL029W YDR326C YGL251C YGR092W YHL028W YIR005W YJL157C YKL101W YKL186C YKL187C YLL026W YMR273C YNL298W YOR011W YOR329C YPL066W YPL154C YPR133C
Negative regulation of biological process	34	YPL216W YPR175W YBL007C YER169W YGR136W YHL027W YJL020C YJL130C YKR101W YML051W YOL139C YBL088C YHR077C YJL013C YJL164C YBR170C YBR202W YBR245C YCL039W YDR206W YEL037C YGR225W YJL019W YJL047C YJL157C YKL086W YKL101W YLR071C YLR417W YMR168C YMR273C YNL273W YNL298W YOL145C
Cellular component biogenesis	33	YBR079C YGL076C YGR136W YLR165C YMR085W YOR365C YPL066W YBL007C YBR202W YJL020C YKR101W YNR026C YDR161W YLR199C YHL027W YJL164C YAL026C YDL029W YDR312W YDR324C YGR225W YHR034C YHR064C YIR005W YJL019W YKL086W YKL186C YMR031C YMR086W YMR168C YMR227C YNL098C YPL126W
Catabolic process	32	YDL093W YDR206W YKL210W YLR417W YNR067C YJL047C YBR252W YGR194C YJR096W YML004C YOL139C YBR170C YEL037C YHR077C YKL060C YLR089C YPR184W YDR161W YNL098C YBR097W YCL039W YER169W YGR225W YJL073W YJL164C YKL101W YKR103W YML059C YMR067C YPL009C YPL154C YPR160W
Cellular localization	32	YDR182W YDR206W YGR136W YLR417W YGL100W YDL195W YNR026C YIL022W YML072C YAL026C YER166W YJR076C YNL098C YBL017C YBR097W YBR170C YDL029W YDR326C YGL251C YHL028W YIR005W YJL019W YJL157C YJL207C YKL101W YKL186C YLR083C YMR273C YNL298W YPL066W YPL154C YPR133C
Response to stress	30	YAL015C YDL093W YJL047C YKL210W YNL278W YNL298W YFR037C YPL270W YPR175W YBL088C YEL037C YGR014W YDR161W YHL028W YJR096W YOL145C YAL028W YBR093C YBR170C YBR202W YDR182W YDR214W YHL027W YJL073W YKL086W YLL026W YMR067C YNL273W YOR023C YPL154C
Positive regulation of biological process	28	YMR111C YNL278W YNL298W YBL007C YGR136W YJL020C YJR076C YOL145C YGL100W YGR225W YAL026C YER166W YER169W YHL027W YJL157C YAL015C YBR097W YBR170C YBR245C YDL029W YDR324C YIL122W YLR071C YLR310C YML123C YMR273C YNL098C YPL126W
Cell cycle process	26	YGR014W YIR010W YJL013C YPL066W YBR202W YLR028C YHL027W YBR170C YBR245C YDL029W YGL251C YGR092W YGR225W YIL122W YJL019W YJL047C YJL157C YJR076C YKL101W YLR310C YMR168C YMR273C YNL098C YNL273W YNL298W YOL145C
Response to chemical	25	YDL093W YDR338C YPL216W YPL270W YGR014W YGR244C YHR048W YAL026C YDR161W YER166W YJL157C YJR096W YNL298W YAL015C YAL028W YBR170C YEL037C YHL027W YIL122W YJL073W YKL086W YLL026W YLR417W YMR067C YNL098C
Regulation of biological quality	20	YDR206W YKL220C YPR003C YBL007C YGR136W YJL020C YBL088C YOR271C YAL026C YBR097W YBR245C YDL029W YER166W YGR092W YHR064C YJL157C YLR023C YLR083C YLR417W YPR133C
Reproduction	19	YJL013C YGL251C YFR048W YNL273W YLR028C YAL026C YDR312W YER166W YIR010W YJL157C YDL029W YGR225W YHL027W YIL122W YIL129C YJL019W YJL073W YNL098C YNR032C-A
Reproductive process	19	YJL013C YGL251C YFR048W YNL273W YLR028C YAL026C YDR312W YER166W YIR010W YJL157C YDL029W YGR225W YHL027W YIL122W YIL129C YJL019W YJL073W YNL098C YNR032C-A
Signaling	16	YGR092W YKL101W YNL278W YNL298W YMR068W YLR310C YDR379W YGL100W YGR014W YNL098C YJL157C YJL164C YBR097W YDR277C YIL122W YPR032W
Developmental process	15	YDL029W YFR048W YIL129C YLR028C YGR225W YHL003C YHL027W YLL026W YLR089C YLR310C YML123C YMR067C YMR273C YNL098C YNR032C-A
Sexual reproduction	13	YLR028C YAL026C YDR312W YER166W YJL157C YDL029W YGR225W YHL027W YIL122W YJL019W YJL073W YNL098C YNR032C-A
Multi-organism reproductive process	13	YLR028C YAL026C YDR312W YER166W YJL157C YDL029W YGR225W YHL027W YIL122W YJL019W YJL073W YNL098C YNR032C-A
Multi-organism process	13	YLR028C YAL026C YDR312W YER166W YJL157C YDL029W YGR225W YHL027W YIL122W YJL019W YJL073W YNL098C YNR032C-A
Cell wall organization or biogenesis	13	YDL093W YGR014W YMR085W YOR365C YPL154C YHL028W YLL031C YMR273C YDR055W YDL029W YGR225W YHL027W YMR068W
Anatomical structure morphogenesis	9	YDL029W YFR048W YIL129C YLR028C YGR225W YHL027W YMR067C YNL098C YNR032C-A
Regulation of cellular component biogenesis	9	YGR136W YBL007C YJL020C YNR026C YHL027W YJL164C YDL029W YKL086W YNL098C
Anatomical structure development	9	YDL029W YFR048W YIL129C YLR028C YGR225W YHL027W YMR067C YNL098C YNR032C-A
Regulation of molecular function	9	YNL278W YNL298W YDR379W YJR076C YML051W YNL098C YGR225W YBR170C YPL137C
Meiotic cell cycle process	9	YJL013C YLR028C YIR010W YDL029W YGL251C YGR225W YHL027W YJL019W YNL098C
Regulation of localization	8	YBL106C YPR032W YNR026C YBR170C YGR092W YMR273C YNL098C YNL298W
Multi-organism cellular process	8	YAL026C YDR312W YER166W YJL157C YIL122W YJL019W YJL073W YNR032C-A
Autophagy	7	YNL098C YBR097W YER169W YJL164C YKR103W YLR417W YPL154C
Anatomical structure formation involved in morphogenesis	7	YFR048W YLR028C YDL029W YGR225W YHL027W YMR067C YNL098C
Developmental process involved in reproduction	6	YLR028C YDL029W YGR225W YHL027W YNL098C YNR032C-A
Response to abiotic stimulus	6	YGR014W YHL028W YAL028W YDR214W YHL027W YLL026W
Reproduction of a single-celled organism	6	YLR028C YDL029W YGR225W YHL027W YIL129C YNL098C
Growth	6	YDL029W YLR083C YGR014W YIL129C YNL098C YMR068W
Protein folding	5	YLL026W YJL073W YDR214W YHR034C YHR064C
Reproductive process in single-celled organism	5	YLR028C YDL029W YGR225W YHL027W YNL098C
Response to pheromone triggering conjugation with cellular fusion	4	YAL026C YER166W YJL157C YIL122W
Response to external stimulus	4	YBR093C YLR417W YNL098C YPL154C
Cell growth	4	YDL029W YLR083C YNL098C YMR068W
Methylation	4	YOL124C YOL145C YDR324C YPL126W
Regulation of multi-organism process	4	YAL026C YER166W YJL157C YIL122W
Regulation of response to stimulus	4	YNL298W YGL100W YOL145C YIL122W
Regulation of reproductive process	4	YAL026C YER166W YJL157C YIL122W
Regulation of signaling	3	YNL298W YGL100W YIL122W
Filamentous growth	3	YLR083C YGR014W YNL098C
Maintenance of location	3	YBR097W YJL157C YLR417W
Regulation of growth	2	YNL098C YMR068W
Karyogamy involved in conjugation with cellular fusion	1	YJL073W
Mitotic cell cycle G1 arrest in response to pheromone	1	YJL157C
Adaptation of signaling pathway by response to pheromone involved in conjugation with cellular fusion	1	YIL122W
Septum digestion after cytokinesis	1	YNR067C
Budding cell bud growth	1	YIL129C
Asexual reproduction	1	YIL129C
Signal transduction involved in positive regulation of conjugation with cellular fusion	1	YJL157C
Protein unfolding	1	YLL026W
Regulation of developmental process	1	YML123C
Chromosome localization to nuclear envelope involved in homologous chromosome segregation	1	YJL019W
ENRICHMENT (p<0.1)
Pathway	Enrichment FDR	nGenes	Pathway Genes	Fold Enrichment	URL	Genes
Cellular process	4.04727e-06	165	4916	1.23068	http://amigo.geneontology.org/cgi-bin/amigo/term_details?term=GO:0009987	YAL015C YAL026C YBL106C YBR079C YBR252W YDL093W YDR182W YDR206W YDR338C YER166W YGL076C YGL251C YGR014W YGR092W YGR136W YHR112C YIL129C YIR010W YJL013C YJL019W YJL047C YJL130C YKL101W YKL210W YKL220C YLR165C YLR417W YML096W YMR085W YMR111C YMR227C YNL278W YNL298W YNR026C YNR067C YOL107W YOR365C YPL066W YPL154C YPL216W YPR003C YPR032W YGL100W YGL129C YGR061C YJR076C YMR068W YPR175W YBL007C YBL076C…
Regulation of cellular process	0.0675791	66	1623	1.49107	http://amigo.geneontology.org/cgi-bin/amigo/term_details?term=GO:0050794	YBL106C YDR206W YGR092W YGR136W YKL101W YMR111C YMR227C YNL278W YNL298W YPL216W YPR032W YMR068W YPR175W YBL007C YER169W YHL027W YJL020C YJL130C YJR076C YKR101W YLR310C YML051W YNR026C YOL145C YBL088C YDR379W YEL055C YGL100W YGR014W YGR225W YJL013C YKL191W YLR071C YMR168C YNL098C YOL139C YOR023C YAL026C YBR245C YER166W YJL157C YJL164C YML072C YPR133C YAL015C YBR097W YBR170C YBR202W YCL039W YDL029W…
Nucleoside monophosphate metabolic process	0.0675791	7	43	5.96899	http://amigo.geneontology.org/cgi-bin/amigo/term_details?term=GO:0009123	YBR252W YGR061C YDR236C YLR028C YJL130C YLR432W YOR074C
Nucleoside monophosphate biosynthetic process	0.0675791	7	43	5.96899	http://amigo.geneontology.org/cgi-bin/amigo/term_details?term=GO:0009124	YBR252W YGR061C YDR236C YLR028C YJL130C YLR432W YOR074C
Negative regulation of Arp2/3 complex-mediated actin nucleation	0.0855224	3	6	18.3333	http://amigo.geneontology.org/cgi-bin/amigo/term_details?term=GO:0034316	YBL007C YGR136W YJL020C
Negative regulation of cellular process	0.0855224	31	593	1.91681	http://amigo.geneontology.org/cgi-bin/amigo/term_details?term=GO:0048523	YPL216W YPR175W YBL007C YER169W YGR136W YHL027W YJL020C YJL130C YKR101W YML051W YBL088C YJL013C YJL164C YBR170C YBR202W YBR245C YCL039W YDR206W YEL037C YGR225W YJL019W YJL047C YJL157C YKL086W YKL101W YLR071C YLR417W YMR168C YMR273C YNL273W YOL145C
Negative regulation of actin nucleation	0.0855224	3	6	18.3333	http://amigo.geneontology.org/cgi-bin/amigo/term_details?term=GO:0051126	YBL007C YGR136W YJL020C
Function
Pathway	Enrichment FDR	nGenes	Pathway Genes	Fold Enrichment	URL	Genes
Molecular function	0.015591	143	4384	1.19602	http://amigo.geneontology.org/cgi-bin/amigo/term_details?term=GO:0003674	YBL106C YBR170C YBR252W YDR206W YFR030W YGL076C YGL114W YGR012W YGR136W YHR002W YHR112C YIR005W YJL013C YJL019W YJL047C YJL130C YKL033W-A YKL060C YKR103W YLR165C YML096W YMR085W YMR111C YMR227C YNL278W YNL298W YNR026C YPR003C YPR032W YPR160W YGL100W YAL015C YBL007C YBL076C YBL088C YBR068C YBR079C YBR093C YBR097W YBR202W YBR245C YDL029W YDL103C YDL195W YDR214W YDR236C YDR326C YDR379W YEL037C YEL05…
Binding	0.015591	108	3004	1.31824	http://amigo.geneontology.org/cgi-bin/amigo/term_details?term=GO:0005488	YBL106C YBR170C YBR252W YDR206W YGL076C YGR012W YGR136W YHR112C YIR005W YJL047C YKL060C YML096W YMR111C YMR227C YNL298W YNR026C YPR032W YPR160W YBL007C YBL088C YBR079C YBR097W YBR202W YBR245C YDL029W YDR214W YDR326C YEL037C YER169W YFR037C YGL251C YHL038C YJR076C YKR101W YLL026W YLR071C YLR310C YLR417W YML051W YML072C YMR168C YNL098C YOL139C YOL145C YOR329C YPL009C YPL126W YPL137C YPL154C YAL015C…
Anion binding	0.0436964	42	907	1.69791	http://amigo.geneontology.org/cgi-bin/amigo/term_details?term=GO:0043168	YGR012W YGR136W YHR112C YPR160W YBR202W YDL029W YJR076C YNL098C YOL139C YAL026C YBL076C YBL088C YBR097W YBR245C YDR236C YER166W YGL129C YGL251C YGR061C YGR092W YGR194C YGR244C YHR064C YHR179W YIL022W YIL078W YJL019W YJL130C YJL164C YKL086W YKL101W YKL210W YKR103W YLL026W YLR089C YLR417W YML072C YML080W YMR207C YNL298W YOR011W YPL270W
Small molecule binding	0.0871522	40	890	1.64794	http://amigo.geneontology.org/cgi-bin/amigo/term_details?term=GO:0036094	YGR012W YHR112C YPR160W YBR202W YDL029W YJR076C YNL098C YAL026C YBL017C YBL076C YBL088C YBR097W YBR245C YDR236C YEL055C YER166W YGL129C YGL251C YGR061C YGR092W YGR194C YGR244C YHR064C YHR179W YIL022W YIL078W YJL019W YJL130C YJL164C YKL086W YKL101W YKL210W YKR103W YLL026W YLR089C YML080W YMR207C YNL298W YOR011W YPL270W
Component
Pathway	Enrichment FDR	nGenes	Pathway Genes	Fold Enrichment	URL	Genes
Cell periphery	0.0477485	36	708	1.86441	http://amigo.geneontology.org/cgi-bin/amigo/term_details?term=GO:0071944	YAL026C YGR136W YIL129C YKL060C YPL154C YPR003C YBL007C YBR093C YDR055W YDR326C YDR379W YER166W YJL020C YJR076C YKL101W YKL220C YLR310C YML072C YML123C YNL098C YNR067C YOR011W YOR329C YPR032W YDL029W YGR014W YKL187C YMR031C YMR068W YMR086W YCR028C YBL106C YBR068C YGL114W YHR048W YNL268W

[truncated: 5 more sheets: 10. SGD_GO_180nsSNPs, 11. Enrichm't_180 nsSNPs, 12. ShinyGO_nsSNPs_effect, 13. SGD_GO_nsSNPs_effect, 14. Enrichm't_nsSNPs_effect]
